# Supplementary material for: High-affinity SOAT1 ligands remodeled cholesterol metabolism program to inhibit tumor growth
Source: BMC Med. 2022 Aug 9;20:292. doi: 10.1186/s12916-022-02436-8 (PMC9361549; doi:10.1186/s12916-022-02436-8)
Supplement: Supplementary file 1 — Additional file 1. [file 12916_2022_2436_MOESM1_ESM.xlsx]

## Sheet: Four docking score
Name	Entry Name	Autodock	Sybyl	Glide SP	Glide XP
Darapladib (SB-480848)	ligprep_L7500.683	-10.192	-10.192	-9.177	-8.565
RGX-104	ligprep_L3900.4012	-10.115	-10.115	-9.124	-10.169
GHRP-2	ligprep_L3900.3925	-9.992	0.419	-5.923	-12.073
Nilotinib (AMN-107)	ligprep_L8000.29	-9.689	-9.689	-8.873	-10.334
Verbascoside	ligprep_L8000.2279	-9.449	-9.449	-8.846	-10.123
WAY-600	ligprep_L6700.428	-9.419	-4.3	-4.81	-9.424
Indoprofen	ligprep_L3000.5827	-9.326	-6.889	-6.392	-9.484
Carboprost	ligprep_L3900.4126	-9.281	#N/A	-5.737	-7.554
ML348	ligprep_L3000.5614	-9.184	-6.133	-6.07	-7.86
Nevanimibe	ligprep_L8000.2773	-9.092	-9.092	-8.14	-9.194
Radotinib	ligprep_L8000.2068	-8.981	-8.981	-8.152	-9.918
Evacetrapib (LY2484595)	ligprep_L7500.379	-8.975	-2.046	-5.603	-7.178
Indobufen	ligprep_L7500.567	-8.919	-6.964	-6.154	-9.873
NSC348884	ligprep_L5700.280	-8.893	-8.893	-8.01	-10.161
Indinavir Sulfate	ligprep_L3900.4366	-8.881	-8.881	-7.972	-9.424
GNF-5837	ligprep_L3000.3477	-8.867	-8.867	-7.968	-9.548
PF-8380	ligprep_L3000.3933	-8.857	-5.852	-5.411	#N/A
BAY-876	ligprep_L6700.1163	-8.8	-8.8	-7.929	-9.145
CI-976	ligprep_L7500.803	-8.781	-8.781	-7.905	-8.791
Anacefrapib	ligprep_L7500.900	-8.714	-8.714	-7.897	-11.338
Dalcetrapib	ligprep_L3900.5103	-8.551	-8.551	-8.01	-8.937
CB-839	ligprep_L6700.981	-8.514	-8.514	-8.074	-9.528
Droperidol	ligprep_L5900.296	-8.486	-6.783	-5.735	-9.39
Salvianolic acid B	ligprep_L8000.1406	-8.476	-6.358	-6.416	-8.917
SPHINX31	ligprep_L3000.5362	-8.465	-8.465	-7.761	-9.161
Nilotinib hydrochloride	ligprep_L8000.2302	-8.455	-4.232	-5.649	-9.645
NPS-1034	ligprep_L3000.2917	-8.448	-8.448	-7.718	-9.3
DAPT (GSI-IX)	ligprep_L5900.95	-8.442	-5.7	-4.362	-8.924
Ramipril	ligprep_L8000.1482	-8.432	-8.432	-7.669	-9.626
Montelukast	ligprep_L3900.4305	-8.424	-8.424	-7.663	-9.22
GW501516	ligprep_L6700.843	-8.392	-8.392	-7.66	-8.469
ME0328	ligprep_L3000.3273	-8.384	-8.384	-7.654	-8.157
AM 095	ligprep_L3900.4596	-8.303	-5.56	-4.751	-9.266
Mocetinostat (MGCD0103)	ligprep_L7500.20	-8.289	-6.802	-5.689	-6.563
GW3965 HCl	ligprep_L7500.267	-8.282	-8.282	-7.654	-9.774
SC144	ligprep_L3000.3090	-8.273	-6.978	-5.571	#N/A
Loxoprofen sodium	ligprep_L3900.3876	-8.269	-6.001	-4.442	-9.066
ABT-737	ligprep_L6700.887	-8.269	-8.269	-7.617	-8.444
CP-91149	ligprep_L3900.1205	-8.252	-4.074	-6.949	#N/A
BMS-927711	ligprep_L3900.4683	-8.243	-8.243	-7.607	-8.279
URB597	ligprep_L6700.411	-8.241	-8.241	-7.567	-8.237
PRI-724	ligprep_L6700.1056	-8.205	-8.205	-7.548	-8.277
ICG-001	ligprep_L6700.443	-8.205	-8.205	-7.564	-8.277
Cyclo (-RGDfK)	ligprep_L8000.2049	-8.202	-4.644	-7.185	-7.307
GLPG0634 analogue	ligprep_L6700.1441	-8.183	-8.183	-7.529	-8.399
ML390	ligprep_L3000.4069	-8.18	-6.558	-5.003	#N/A
bendroflumethiazide	ligprep_L8000.1956	-8.179	-4.992	-4.69	#N/A
PF-06882961	ligprep_L3800.5399	-8.166	-6.694	-6.002	#N/A
Hydroxy safflor yellow A	ligprep_L3000.4855	-8.158	-6.182	-5.885	-8.053
pimozide	ligprep_L8000.1975	-8.151	-6.8	-5.182	#N/A
BPTES	ligprep_L6700.1000	-8.149	#N/A	-5.744	-7.614
Ispinesib (SB-715992)	ligprep_7100.217	-8.143	-8.143	-7.424	-8.275
JNJ 26854165 (Serdemetan)	ligprep_L5700.12	-8.141	-6.236	-5.763	-7.2
Indapamide (Lozol)	ligprep_L8000.381	-8.138	-6.881	-5.422	#N/A
ZM 336372	ligprep_L6700.447	-8.125	-6.855	-5.362	#N/A
L-732138	ligprep_L3900.4981	-8.124	-5.572	-7.077	-7.573
GSK461364	ligprep_L3900.925	-8.094	-6.038	-6.179	-7.767
TMP195	ligprep_L7500.810	-8.09	-6.442	-5.794	#N/A
Trandolapril	ligprep_L7500.1037	-8.089	-5.863	#N/A	-7.174
SRT2183	ligprep_L7500.783	-8.089	-8.089	-7.531	-8.305
LXR-625	ligprep_L8000.2676	-8.075	-8.075	-7.334	-8.089
Z-DEVD-FMK	ligprep_L3000.3459	-8.068	-8.068	-7.648	-8.133
DEL-22379	ligprep_L6700.1006	-8.059	-4.849	-5.023	-7.69
Enasidenib Mesylate	ligprep_L8000.2768	-8.056	-8.162	-5.86	-7.981
Belvarafenib(GDC5573, HM95573, RG6185)	ligprep_L3900.4652	-8.051	-6.591	-5.854	#N/A
Rosiglitazone (Avandia)	ligprep_L8000.722	-8.048	-6.732	-4.62	#N/A
E7046?	ligprep_L3900.4679	-8.044	-5.918	-6.271	-7.163
LB42708	ligprep_L3000.3318	-8.033	-6.564	-5.854	-10.316
Q-VD-Oph	ligprep_L3000.3835	-8.003	-5.861	-8.068	-8.047
C646	ligprep_L3000.3331	-8	-6.982	-6.02	-8.948
CCG-203971	ligprep_L7500.820	-7.986	-6.896	-5.462	-7.709
Closantel	ligprep_L3800.1534	-7.963	-6.786	-5.608	#N/A
Closantel Sodium	ligprep_L3800.1536	-7.963	-6.786	-5.608	#N/A
CH5183284 (Debio-1347)	ligprep_L3900.3146	-7.961	-6.597	-5.742	-8.001
Tenofovir Disoproxil Fumarate	ligprep_L3900.403	-7.958	-4.651	-6.261	-7.397
Evacetrapib	ligprep_L3900.5206	-7.943	-7.943	-7.905	-9.418
BT-11	ligprep_L3900.4465	-7.94	-7.94	-7.267	-8.185
Tivozanib (AV-951)	ligprep_L8000.73	-7.94	-6.967	-5.533	-8.017
OICR-9429	ligprep_L3000.4073	-7.931	-5.728	-6.152	-7.341
NVP-BHG712	ligprep_L6700.325	-7.922	-7.922	-7.259	-8.806
Terbinafine	ligprep_L3000.4852	-7.918	-7.918	-7.253	-8.065
Alprostadil(Caverject)	ligprep_L3900.1495	-7.91	-6.676	-4.244	-7.182
CCG-222740	ligprep_L7500.1096	-7.884	#N/A	-5.949	-7.408
Travoprost	ligprep_L7500.825	-7.88	-6.456	-5.347	-7.199
Ebastine	ligprep_L8000.1982	-7.869	-7.869	-7.215	-8.122
WYE-354	ligprep_L5700.26	-7.868	-4.883	-6.284	-5.535
AZD1390	ligprep_L3900.3750	-7.844	-5.023	-5.166	#N/A
Fostemsavir	ligprep_L3900.5191	-7.843	-8.043	-9.124	-9.256
Racecadotril (Acetorphan)	ligprep_L8000.673	-7.841	-4.969	-5.104	-7.762
IKK-16	ligprep_L6700.505	-7.839	-2.337	-6.359	-8.046
ODM-201	ligprep_L8000.1917	-7.839	-7.839	-7.185	-8.147
SC66	ligprep_L6700.1240	-7.837	-6.587	-5.458	-7.751
TGR-1202	ligprep_L3800.3371	-7.836	-7.836	-7.178	-8.191
Lapatinib ditosylate monohydrate	ligprep_L8000.2486	-7.823	-5.612	-6.332	#N/A
PD123319	ligprep_L7500.643	-7.818	-7.818	-7.159	-8.365
PF-562271 HCl	ligprep_L3900.2955	-7.817	-5.362	-5.825	-7.433
SB 431542	ligprep_L6700.33	-7.816	-7.694	-6.085	-7.912
Mezlocillin Sodium	ligprep_L3800.1546	-7.808	-4.641	-4.91	-7.418
R788 (Fostamatinib)	ligprep_L8000.724	-7.805	-7.805	-8.846	-8.417
Disodium Cromoglycate	ligprep_L8000.1874	-7.803	-6.953	-4.204	#N/A
Simvastatin	ligprep_L8000.972	-7.802	-7.802	-7.13	-8.244
Roquinimex	ligprep_L8000.2700	-7.794	-5.937	-4.921	-6.58
MYCi975	ligprep_L5700.510	-7.793	-7.793	-7.158	-9.711
TAK-285	ligprep_L3900.818	-7.791	-7.791	-7.12	-8.186
Bromocriptine Mesylate	ligprep_L8000.2518	-7.788	-3.874	-5.136	-7.494
pexmetinib	ligprep_L8000.343	-7.785	-7.785	-7.13	-8.647
PF-562271	ligprep_L7500.339	-7.778	-5.216	-4.691	#N/A
PD-166866	ligprep_L7500.797	-7.778	-3.901	-4.954	-7.501
Purmorphamine	ligprep_L6700.844	-7.775	-5.21	-5.635	-8.689
STF-31	ligprep_L6700.1008	-7.774	-7.845	-5.865	-7.874
compound 3i (666-15)	ligprep_L3000.5384	-7.77	-7.99	-7.096	-9.212
ZM 323881 HCl	ligprep_L6700.509	-7.767	-6.912	-5.474	-7.864
SH-4-54	ligprep_L6700.929	-7.766	-5.219	-7.259	-7.478
O-304	ligprep_L3900.4982	-7.765	-6.966	-4.461	-6.96
A-317491	ligprep_L3900.3526	-7.763	-4.617	-6.247	-7.655
Oroxin B	ligprep_L3000.4946	-7.758	-6.153	-5.884	-8.845
Neferine	ligprep_L3000.4393	-7.749	-1.341	-3.824	-8.661
KHS101 hydrochloride	ligprep_L3000.4781	-7.748	-5.315	-4.315	#N/A
PQ 401	ligprep_L6700.748	-7.744	-6.53	-4.985	-7.342
AG-221 (Enasidenib)	ligprep_L8000.2080	-7.74	-5.935	-5.443	#N/A
GZD824 Dimesylate	ligprep_L3900.2313	-7.738	-4.644	-5.603	-9.26
cx-4945 (Silmitasertib)	ligprep_L3900.1139	-7.737	-5.827	-5.927	-7.02
LY2090314	ligprep_L3900.3145	-7.737	-4.988	-6.214	-8.05
Bikinin	ligprep_L3000.3598	-7.736	-5.052	-4.891	-6.36
Tenofovir alafenamide hemifumarate	ligprep_L3900.5140	-7.735	-3.877	-6.384	-7.779
CEP-32496	ligprep_L6700.750	-7.732	-5.086	#N/A	-6.67
AMG-333	ligprep_L7500.1068	-7.727	-5.936	-7.043	-8.059
JNJ-42165279	ligprep_L3900.4979	-7.726	-5.463	-4.57	-7.985
PLX8394	ligprep_L6700.1311	-7.705	-5.627	-6.145	#N/A
PRT4165	ligprep_L3000.4507	-7.702	-6.155	-5.159	#N/A
ABC294640	ligprep_L3900.3223	-7.699	-5.823	-5.754	#N/A
Olmesartan	ligprep_L7500.956	-7.695	-4.873	-5.201	#N/A
CeMMEC13	ligprep_L3000.4038	-7.688	-6.845	-4.773	-7.839
Lercanidipine	ligprep_L7500.912	-7.686	-6.439	-6.246	#N/A
Fenoterol	ligprep_L5900.742	-7.685	-7.747	-5.109	-7.264
BMS-833923 (XL139)	ligprep_L6700.868	-7.681	-5.073	-6.115	#N/A
URMC-099	ligprep_L3000.3484	-7.674	-5.319	-5.38	-9.092
AZ-33	ligprep_L5700.475	-7.67	-4.005	-5.698	-6.466
Tecovirimat	ligprep_L3900.5193	-7.665	-5.874	-5.406	-6.671
DTP3	ligprep_L3900.3090	-7.661	-4.132	-3.175	-7.789
Phenoxodiol (Haginin E)	ligprep_L3900.4912	-7.661	-7.678	-6.127	-7.493
NS-1034	ligprep_L3900.4995	-7.66	-7.66	-6.975	-8.382
FDL169	ligprep_L3900.4507	-7.653	-3.573	-7.253	-7.731
Carteolol HCl	ligprep_L8000.1231	-7.651	-6.435	-5.284	-7.874
LXH254	ligprep_L6700.1320	-7.65	-8.044	-7.185	-8.226
Ki16198	ligprep_L3900.1469	-7.645	-4.688	-4.519	-6.404
Brequinar Sodium	ligprep_L3900.5214	-7.644	-6.742	#N/A	-5.757
OSI-027	ligprep_L6700.399	-7.633	-6.154	-5.225	-7.883
IOX2	ligprep_L5700.116	-7.617	-5.179	-6.01	-6.695
ETC-1002	ligprep_L8000.2078	-7.613	-5.427	-4.483	-6.521
Fenoterol hydrobromide	ligprep_L5900.741	-7.612	-6.305	-4.995	-7.713
Pirarubicin	ligprep_L8000.1030	-7.601	-3.353	-5.942	-7.96
SRT1720 HCl	ligprep_L7500.21	-7.593	-3.945	-5.278	-7.733
Acid Yellow 36	ligprep_L3800.4516	-7.586	-6.347	-6.374	#N/A
Betulin	ligprep_L3900.836	-7.585	-7.585	-6.942	-8.344
CGS 21680 HCl	ligprep_L7500.381	-7.585	-5.08	-5.179	-10.681
Regorafenib (BAY 73-4506)	ligprep_L8000.61	-7.583	-6.847	#N/A	-7.788
MLN2480	ligprep_L6700.1042	-7.573	#N/A	-5.426	-7.665
Flunarizine 2HCl	ligprep_L3900.1504	-7.572	-5.595	-7.291	-7.122
NAD+	ligprep_L3900.2732	-7.569	-7.569	-6.915	-9.204
Cefoxitin	ligprep_L3800.4665	-7.562	-6.156	-5.536	-7.815
Cefoxitin sodium	ligprep_L8000.2247	-7.562	-6.156	-5.536	-7.815
Lapatinib	ligprep_L8000.493	-7.561	-7.561	-7.669	-9.428
Hydroxy Camptothecine	ligprep_L8000.1609	-7.559	-5.517	-5.876	-7.105
Dronedarone	ligprep_L8000.2586	-7.551	-5.552	-6.382	-8.05
MYCi361	ligprep_L5700.508	-7.524	-7.524	-7.66	-9.131
SR9243	ligprep_L6700.1442	-7.486	-7.486	-7.787	-8.537
GSK621	ligprep_L6700.1014	-7.484	-7.484	-6.849	-8.557
Ro-48-8071	ligprep_L3900.4143	-7.48	-7.48	-7.266	-8.694
GS-444217	ligprep_L3900.4944	-7.47	-7.47	-6.825	-8.456
Acelarin (NUC-1031)	ligprep_L3900.4924	-7.458	-7.458	-7.042	-10.572
KN-62	ligprep_L6700.907	-7.43	-7.43	-8.873	-9.557
AZ628	ligprep_L6700.241	-7.423	-7.604	-6.783	-9.345
Tucidinostat (Chidamide)	ligprep_L8000.2142	-7.417	-7.417	-7.211	-7.429
Anacetrapib (MK-0859)	ligprep_L7500.154	-7.405	-7.405	-7.12	-8.992
NG25	ligprep_L3000.5737	-7.343	-7.343	-6.718	-8.483
Avasimibe	ligprep_L6700.1210	-7.339	-7.639	-6.71	-7.339
Salermide	ligprep_L7500.794	-7.335	-7.791	-7.045	-8.481
Emricasan (IDN-6556, PF-03491390)	ligprep_L7500.767	-7.334	-7.334	-7.283	-8.337
PF-04620110	ligprep_L6700.920	-7.308	-7.661	-6.689	-9.412
Efonidipine	ligprep_L8000.1693	-7.295	-7.295	-7.362	-8.737
Astemizole	ligprep_L3800.4928	-7.282	-7.282	-6.649	-8.358
GW0742	ligprep_L7500.587	-7.281	-7.281	-6.727	-9.125
Montelukast Sodium	ligprep_L8000.1150	-7.271	-7.271	-6.637	-9.322
BAW2881 (NVP-BAW2881)	ligprep_L6700.1106	-7.24	-7.7	-6.615	-9.128
BFH772	ligprep_L6700.1112	-7.223	-8.842	-6.915	-7.687
Forsythoside B	ligprep_L3000.4943	-7.2	-7.2	-7.075	-9.747
Adomeglivant	ligprep_L3900.4840	-7.196	-7.196	-7.824	-8.424
RAF265 (CHIR-265)	ligprep_L6700.303	-7.187	-7.187	-6.571	-7.773
Ziritaxestat (GLPG1690)	ligprep_L3900.4658	-7.176	-7.176	-6.785	-8.78
Palomid 529	ligprep_L6700.157	-7.162	-7.162	-6.554	-8.874
Deltarasin	ligprep_L3000.3433	-7.152	-7.152	-7.625	-8.926
CCG-1423	ligprep_L7500.722	-7.149	-7.149	-7.968	-9.193
Regorafenib Monohydrate	ligprep_L8000.2192	-7.144	-7.144	-6.645	-8.041
AC480 (BMS-599626)	ligprep_L3900.1913	-7.123	-7.123	-6.799	-8.445
Lomitapide	ligprep_L7500.701	-7.123	-7.123	-7.617	-8.819
Bitopertin (RG1678,RO-4917838)	ligprep_L6700.1044	-7.102	-7.102	-6.623	-8.305
VX-809 (Lumacaftor)	ligprep_L8000.285	-7.093	-7.093	-6.779	-8.145
Celecoxib	ligprep_L8000.112	-7.084	-8.027	-7.291	-7.448
LCL161	ligprep_L3000.3469	-7.072	-7.072	-6.482	-9.321
NDI-091143	ligprep_L5700.442	-7.056	-5.658	-5.057	#N/A
AZD9291	ligprep_L8000.1994	-7.055	#N/A	-5.727	-7.462
Osimertinib mesylate	ligprep_L8000.2541	-7.055	#N/A	-5.727	-7.462
Proflavine	ligprep_L3900.4293	-7.052	-6.223	-6.077	-7.107
Entinostat (MS-275, SNDX-275)	ligprep_L8000.40	-7.052	-6.816	-4.483	-6.539
Protoporphyrin IX	ligprep_L8000.2153	-7.051	-4.794	-5.88	-7.752
Degrasyn (WP1130)	ligprep_L3900.1127	-7.047	-3.988	-5.131	-7.551
SRT2104 (GSK2245840)	ligprep_L3900.3179	-7.047	-4.383	-5.958	-8.723
ABBV-744	ligprep_L3900.4015	-7.047	-2.862	-4.878	-6.687
NQDI-1	ligprep_L3000.3951	-7.046	-3.151	-4.425	-6.226
5'-Adenylic acid	ligprep_L6700.1289	-7.042	-6.183	-6.176	-6.779
GKT137831	ligprep_L7500.719	-7.042	-4.291	-6.191	-7.265
Marinopyrrole A (Maritoclax)	ligprep_L3000.4301	-7.041	-2.826	-5.682	-7.913
Haloperidol (Haldol)	ligprep_L8000.150	-7.041	-5.523	-5.775	-6.293
IMD0354	ligprep_L6700.490	-7.04	#N/A	#N/A	-7.603
AMG319	ligprep_L6700.828	-7.039	-6.36	-8.576	-8.685
9-ing-41	ligprep_L3900.4901	-7.038	-5.709	-5.556	-7.372
Brazilin	ligprep_L3000.4746	-7.037	-6.664	-5.856	-6.302
APTO-253	ligprep_L3900.5012	-7.034	-8.295	-5.757	-7.533
MK-8245	ligprep_L7500.155	-7.034	-6.447	-4.967	-7.711
CK-636	ligprep_L3000.3282	-7.032	-5.894	-5.085	-7.611
DDR1-IN-1	ligprep_L3000.2984	-7.031	-6.549	-5.429	-7.956
Raltitrexed (Tomudex)	ligprep_L8000.67	-7.029	-5.208	#N/A	#N/A
TAK-632	ligprep_L6700.873	-7.025	-5.743	-6.166	-7.33
UNC1999	ligprep_L3000.3204	-7.024	-6.042	-5.738	-7.381
ONC212	ligprep_L3900.2844	-7.024	-6.87	-5.824	-7.636
2-Acetylphenothiazine (ML171)	ligprep_L7500.831	-7.024	-7.621	-5.732	-7.1
Indoximod (NLG-8189)	ligprep_L8000.2027	-7.024	-6.007	-5.89	-7.018
AZD6482	ligprep_L6700.485	-7.02	-3.944	-5.416	-7.124
Varlitinib	ligprep_L3900.1368	-7.017	-6.807	-5.451	-7.368
AZ304	ligprep_L6700.1412	-7.013	-7.89	-6.419	-8.698
PI-3065	ligprep_L6700.963	-7.013	-6.02	-5.646	-6.596
JTC-801	ligprep_L3900.1210	-7.012	-4.567	#N/A	-6.956
IITZ-01	ligprep_L3000.4837	-7.011	-5.454	-5.718	-7.313
Peficitinib (ASP015K, JNJ-54781532)	ligprep_L3900.3215	-7.009	-5.086	#N/A	-7.104
Saroglitazar	ligprep_L3900.5019	-7.008	-7.271	#N/A	-7.033
kira6	ligprep_L6700.1224	-7.007	-5.459	-6.234	-7.34
COH-29	ligprep_L3900.4956	-7.006	-7.889	-6.893	-7.673
Paroxetine HCl	ligprep_L8000.879	-7.006	#N/A	-5.702	-6.638
680C91	ligprep_L5700.512	-7.004	-6.96	-5.718	-6.9
Sitagliptin phosphate monohydrate	ligprep_L3900.1905	-7.003	-6.874	-6.291	-6.886
Tofogliflozin(CSG 452)	ligprep_L8000.2135	-7.003	-7.126	-5.926	-7.036
Sirtinol	ligprep_L7500.174	-7.001	-4.558	-7.3	-6.407
SKI II	ligprep_L7500.647	-7.001	#N/A	-5.418	-7.068
AT7867	ligprep_L6700.169	-6.999	#N/A	-4.798	-9.028
Thymopentin	ligprep_L8000.1460	-6.999	-5.454	-4.719	-9.016
Alpha-Estradiol	ligprep_L3800.5388	-6.998	-6.356	-6.376	-7.263
Apixaban	ligprep_L8000.293	-6.998	-6.082	-6.274	#N/A
Wnt agonist 1	ligprep_L6700.1033	-6.997	-6.492	-5.498	#N/A
Flibanserin	ligprep_L5900.429	-6.996	#N/A	-6.166	-7.01
GW 441756	ligprep_L7500.340	-6.996	-8.139	-6.175	-6.486
Indole	ligprep_L3800.4988	-6.995	-5.766	-4.213	-7.106
Merimepodib	ligprep_L3900.4694	-6.995	-3.922	-3.719	-7.282
VLX1570	ligprep_L3900.3508	-6.992	-6.213	-6.896	-7.581
AMG 900	ligprep_L3000.1112	-6.991	-6.818	#N/A	-8.797
WP1066	ligprep_L6700.274	-6.991	-5.945	-5.137	-7.283
AWD 131-138	ligprep_L3900.3818	-6.99	-7.496	-5.426	-6.917
PFI-3	ligprep_L3000.3461	-6.988	-5.595	-5.499	-7.366
Dantrolene sodium hemiheptahydrate	ligprep_L3900.2039	-6.987	-6.365	-5.466	-8.002
Triflusal	ligprep_L5900.197	-6.987	-6.676	-5.604	-5.625
Flunixin meglumin	ligprep_L8000.945	-6.987	-5.068	-5.927	-6.933
Bendazac L-lysine	ligprep_L3800.3973	-6.986	-5.265	-5.946	-7.237
Sultamicillin Tosylate	ligprep_L3900.4235	-6.985	-5.266	-5.035	-6.739
Desmethylanethol trithione	ligprep_L3000.5512	-6.984	-6.685	-4.697	-6.986
LXR-623 (WAY-252623)	ligprep_L7500.793	-6.984	-4.088	-4.877	-7.74
Cefradine	ligprep_L8000.2105	-6.984	-6.108	-7.334	-6.861
Cinchophen	ligprep_L8000.1070	-6.978	#N/A	-5.78	-7.121
Ki16425	ligprep_L3900.335	-6.977	-5.366	-4.401	-10.126
Voxelotor(GBT440, GTx011)	ligprep_L7500.812	-6.973	-5.679	-5.131	-6.474
PTC596	ligprep_L3900.4646	-6.967	-7.72	-6.234	#N/A
Ipragliflozin L-Proline	ligprep_L3900.4851	-6.967	-6.828	-4.729	#N/A
Indisulam	ligprep_L3900.5165	-6.967	-6.433	-5.023	-6.439
Iminostilbene	ligprep_L3800.2518	-6.966	#N/A	-5.988	-6.95
Safinamide	ligprep_L5900.648	-6.965	-6.751	-6.309	-7.472
MK571	ligprep_L7500.777	-6.963	-4.233	-6.373	#N/A
Edoxaban	ligprep_L3900.5081	-6.962	-4.389	-5.914	#N/A
Dracohodin perochlorate	ligprep_L8000.2398	-6.962	#N/A	-5.614	-7.479
Navoximod	ligprep_L3900.5015	-6.96	-6.796	-5.198	-6.956
Itacitinib (INCB39110)	ligprep_L6700.1216	-6.96	#N/A	-7.337	-7.211
(-)Epicatechin	ligprep_L8000.1401	-6.96	-6.67	-5.133	-6.489
Tenofovir (Viread)	ligprep_L8000.209	-6.957	-4.781	#N/A	-5.82
Oxyclozanide	ligprep_L3800.2522	-6.956	-3.722	-6.39	-6.476
CCT128930	ligprep_L6700.412	-6.956	-6.037	-5.825	-6.864
GNF-5	ligprep_L3000.3338	-6.954	#N/A	-6.213	-7.235
Tubercidin	ligprep_L3000.3953	-6.953	-4.363	-4.263	-7.12
AD80	ligprep_L3000.4274	-6.951	-6.532	#N/A	-7.372
Entospletinib (GS-9973)	ligprep_L3900.2984	-6.947	-5.766	-7.443	-7.544
Salvianolic acid A	ligprep_L3900.4042	-6.946	-3.772	-4.978	-7.253
Sitravatinib (MGCD516)	ligprep_L6700.1168	-6.946	-3.039	#N/A	-7.013
Pyridostatin Trifluoroacetate Salt	ligprep_L3000.3706	-6.943	-8.035	-7.102	-10.458
Oxytetracycline dihydrate	ligprep_L3900.754	-6.943	-4.752	-4.824	-7.03
RG108	ligprep_L3000.825	-6.942	-5.33	-6.115	-6.7
Remodelin	ligprep_L3000.3494	-6.939	-6.726	-5.226	-6.891
DB07268	ligprep_L3000.5694	-6.939	-5.975	-5.423	-7.169
LX2343	ligprep_L7500.1043	-6.939	-3.392	-6.429	#N/A
PTC-028	ligprep_L3000.4405	-6.938	-6.17	-5.913	-8.02
Neratinib (HKI-272)	ligprep_L8000.1840	-6.938	-5.215	-6.036	-6.955
Laquinimod (ABR-215062)	ligprep_L1300.602	-6.937	-5.641	-4.155	-5.766
Forchlorfenuron	ligprep_L3000.4494	-6.936	-6.311	-2.566	-7.083
Toltrazuril	ligprep_L3800.1450	-6.934	#N/A	-5.955	#N/A
Apigenin	ligprep_L8000.572	-6.934	-6.861	-5.339	-6.91
SC-43	ligprep_L3900.4826	-6.933	-6.64	-5.314	#N/A
GMX1778 (CHS828)	ligprep_L5700.256	-6.933	-5.885	-4.955	-7.191
BKM120 (NVP-BKM120)	ligprep_L6700.406	-6.933	-5.072	#N/A	-7.164
Butoconazole nitrate	ligprep_L8000.767	-6.932	-6.515	#N/A	-7.662
CC-92480	ligprep_L3900.4894	-6.93	-5.826	#N/A	-10.609
Azilsartan (TAK-536)	ligprep_L8000.845	-6.929	-4.65	-5.536	-6.844
RU58841	ligprep_L3900.3756	-6.927	-5.011	#N/A	-7.313
MKC-3946	ligprep_L3900.3569	-6.926	-7.689	-5.475	-6.723
SBI-0640756	ligprep_L3000.3925	-6.925	-5.143	-4.877	-5.895
Latanoprost	ligprep_L8000.2117	-6.921	-5.83	-5.395	-7.11
Cinacalcet	ligprep_L3900.5055	-6.915	-7.826	-5	-9.315
Hispidulin	ligprep_L5700.494	-6.915	-5.579	-6.31	-7.122
Tryptanthrin	ligprep_L3000.5222	-6.913	-4.601	-5.767	-6.856
Ezatiostat	ligprep_L3900.5025	-6.913	-3.059	-5.048	#N/A
Quercetin (Sophoretin)	ligprep_L8000.524	-6.912	-5.882	-5.566	-6.453
Quercetin dihydrate (Sophoretin)	ligprep_L8000.625	-6.912	-5.882	-5.566	-6.453
Dehydroepiandrosterone (DHEA)	ligprep_L8000.635	-6.91	-5.64	-5.731	-7.094
AST-1306	ligprep_L3900.807	-6.907	-5.613	-5.573	-7.724
HPOB	ligprep_L7500.714	-6.907	-4.332	-5.203	-7.203
Liquiritigenin	ligprep_L3000.2317	-6.905	#N/A	-5.793	-6.907
Inosine	ligprep_L3900.1403	-6.904	-4.816	-4.698	-6.786
Baicalin	ligprep_L8000.581	-6.9	-6.478	-4.688	-7.367
Napabucasin	ligprep_L6700.1007	-6.899	-6.353	-6.959	-7.533
H 89 2HCl	ligprep_L6700.519	-6.899	-5.51	-6.385	-7.56
PF 3716556	ligprep_L3000.733	-6.898	-6.477	-6.404	-6.959
GSK429286A	ligprep_L7500.78	-6.898	-2.83	#N/A	-8.976
Indigo	ligprep_L8000.1613	-6.898	-4.045	-6.191	-6.465
Estriol	ligprep_L8000.638	-6.898	-6.783	-6.001	-6.432
4-Methylbenzylidene camphor	ligprep_L3800.2105	-6.897	-4.658	-4.211	-7.102
Ruxolitinib Phosphate	ligprep_L8000.2215	-6.897	-6.573	-5.929	-6.793
Xanthohumol	ligprep_L3900.2783	-6.896	-4.594	-4.145	-7.814
MDL-28170	ligprep_L3900.4878	-6.896	-6.472	-6.17	-7.443
LLY-283	ligprep_L3000.4418	-6.895	-6.516	-5.249	-7.947
Verinurad (RDEA3170)	ligprep_L3900.4204	-6.895	-6.859	-6.061	-6.623
Ruxolitinib (INCB018424)	ligprep_L8000.1254	-6.895	-6.567	-4.998	-6.841
Sanguinarine	ligprep_L8000.2457	-6.895	-6.05	-5.236	-6.904
FPH1 (BRD-6125)	ligprep_L3000.3293	-6.893	-4.633	-4.796	-6.691
BX-795	ligprep_L7500.158	-6.893	-5.34	-7.056	#N/A
Y-39983 HCl	ligprep_L8000.2123	-6.893	-6.192	-4.897	#N/A
Faropenem Sodium	ligprep_L1300.2373	-6.888	-5.718	-5.966	-5.193
2-D08 2-D08	ligprep_L6700.1215	-6.888	#N/A	-6.029	-6.936
Isoprinosine	ligprep_L8000.1699	-6.887	-4.854	-4.556	-6.79
Pregnenolone	ligprep_L8000.350	-6.887	-5.618	-5.057	-7.646
NSC 23766	ligprep_L7500.588	-6.886	-5.024	-5.078	-7.358
Estradiol	ligprep_L8000.369	-6.885	-6.557	#N/A	-7.204
Indole-3-carbinol	ligprep_L6700.353	-6.883	-6.034	-5.703	-7.094
Cangrelor Tetrasodium	ligprep_L7500.821	-6.882	-9.914	#N/A	#N/A
GSK2578215A	ligprep_L3000.3572	-6.881	-5.81	-6.42	-7.745
Honokiol	ligprep_L8000.605	-6.881	-6.735	-5.253	-6.752
Anthraquinone-2-carboxylic Acid	ligprep_L3000.5117	-6.878	-6.204	#N/A	-7.81
Febuxostat (Uloric)	ligprep_L8000.275	-6.878	-6.193	-5.028	-7.728
Geniposidic acid	ligprep_L3000.1353	-6.877	-6.232	-5.017	-6.916
Bendazac	ligprep_L3800.3850	-6.877	-6.464	-7.183	-7.091
2-Naphthol	ligprep_L3800.4535	-6.873	-6.503	-4.526	-6.851
JANEX-1	ligprep_L7500.914	-6.871	-6.848	-6.2	-6.65
Ufenamate	ligprep_L3800.3653	-6.87	-5.922	-5.407	-6.209
Hyperoside	ligprep_L8000.2276	-6.869	-5.505	-6.307	-7.126
SB 415286	ligprep_L6700.459	-6.868	-4.291	-4.545	-6.914
Sarpogrelate hydrochloride	ligprep_L7500.519	-6.868	-4.084	-6.941	#N/A
EPZ004777	ligprep_L3000.2412	-6.866	-5.542	-5.468	-9.051
Phenothiazine	ligprep_L5900.317	-6.865	#N/A	-5.358	-6.857
LY2857785	ligprep_L3000.4186	-6.864	-5.554	-7.385	-5.642
SR1078	ligprep_L3000.5241	-6.864	-7.17	#N/A	-7.131
Chloramphenicol sodium succinate	ligprep_L3900.3832	-6.864	-5.231	#N/A	-6.783
AZD8835	ligprep_L6700.1097	-6.864	-6.299	-5.528	-7.973
nifenazone	ligprep_L3000.3172	-6.862	-5.862	-4.955	-6.591
BMS-806 (BMS 378806)	ligprep_L3900.1151	-6.862	-6.101	-5.075	-6.883
Butoconazole	ligprep_L3900.3826	-6.856	-6.222	-6.2	-6.78
Theophylline-7-acetic acid	ligprep_L5900.451	-6.852	-6.422	-5.683	-6.875
Cefcapene Pivoxil Hydrochloride	ligprep_L3900.2356	-6.85	-4.736	-4.888	-7.068
Pantoprazole (Protonix)	ligprep_L8000.1396	-6.85	-5.827	-4.827	-6.589
Lapatinib (GW-572016) Ditosylate	ligprep_L8000.24	-6.85	-6.477	-7.678	-9.587
Azaindole 1 (TC-S 7001)	ligprep_L7500.1066	-6.849	-6.269	#N/A	-6.791
Cephalexin (Cefalexin)	ligprep_L8000.1951	-6.849	-5.11	#N/A	-6.925
Imidazole ketone erastin	ligprep_L3000.5744	-6.848	-2.921	-4.862	-9.81
Aloe-emodin	ligprep_L3000.1848	-6.847	-6.283	-6.453	-6.435
Carvedilol Phosphate	ligprep_L8000.2438	-6.846	-5.969	-4.53	-7.064
SB?4	ligprep_L3900.4784	-6.845	-4.078	-5.587	-7.084
Bromfenac sodium hydrate	ligprep_L3900.5113	-6.842	-6.44	-5.546	-6.725
GSK 5959	ligprep_L3000.4775	-6.841	-3.173	#N/A	-7.08
DT-061(SMAP)	ligprep_L3000.5718	-6.836	-3.786	-6.131	-7.218
GSK2879552 2HCl	ligprep_L3900.3272	-6.836	-6.604	-5.848	-8.743
EW-7197	ligprep_L6700.947	-6.833	-5.493	-5.625	-7.948
ZLN005	ligprep_L6700.894	-6.831	-6.956	-4.962	-6.773
Flavanone	ligprep_L7500.521	-6.83	-5.439	-5.832	-6.658
Alrestatin	ligprep_L3900.4319	-6.829	-7.563	-5.585	-6.785
AMG 487	ligprep_L3900.5078	-6.829	-0.479	-7.069	#N/A
AGK2	ligprep_L7500.704	-6.828	-5.589	-5.731	-7.576
ANA-12	ligprep_L3000.3637	-6.826	#N/A	-6.393	-7.969
Dacomitinib (PF299804, PF-00299804)	ligprep_L8000.752	-6.825	-3.874	-6.056	-7.284
SX-682	ligprep_L3900.4743	-6.823	-5.79	-6.424	-7.988
LIT-927	ligprep_L3000.5297	-6.82	#N/A	-4.805	-6.925
GSK343	ligprep_L3000.5458	-6.818	-4.294	-4.514	-7.167
Brequinar	ligprep_7100.1568	-6.817	-6.671	-6.02	-5.786
EI1	ligprep_L3000.3547	-6.816	-4.953	-4.4	-7.533
Nepafenac	ligprep_L8000.106	-6.813	-6.595	-5.547	-7.473
Corylin	ligprep_L3000.4996	-6.81	-6.785	-4.641	-7.029
Vilazodone Hydrochloride	ligprep_L8000.1213	-6.808	-7.507	-5.558	#N/A
Adenine sulfate	ligprep_L3900.2716	-6.805	-5.693	-4.425	-6.035
XAV-939	ligprep_L6700.85	-6.803	-6.891	-5.562	-7.04
Torkinib (PP242)	ligprep_L6700.329	-6.8	-5.504	-5.365	-7.658
ASP-9521	ligprep_L3900.4631	-6.799	-6.812	-5.067	-6.528
Terbutaline Sulfate	ligprep_L8000.1764	-6.799	-6.346	-5.341	-6.681
Olmesartan medoxomil (Benicar)	ligprep_L8000.754	-6.799	-4.737	-5.371	-6.404
Chk2 Inhibitor II (BML-277)	ligprep_L3000.4341	-6.797	-6.518	-4.949	-7.073
Medroxyprogesterone	ligprep_L8000.1469	-6.796	-5.416	#N/A	-5.866
Tetrahydrocurcumin	ligprep_L3000.4646	-6.794	-6.746	-5.706	-7.359
Permethrin	ligprep_L3900.4480	-6.794	-5.961	#N/A	-7.55
Temsavir (BMS-626529)	ligprep_L3900.4586	-6.794	#N/A	-6.443	-7.297
BAY 87-2243	ligprep_L5700.226	-6.794	-2.841	-7.259	-8.845
VS-5584 (SB2343)	ligprep_L6700.949	-6.794	-4.055	-5.219	-6.813
Quetiapine fumarate (Seroquel)	ligprep_L8000.398	-6.794	-6.36	-4.583	-7.535
Avacopan	ligprep_L3900.4962	-6.791	-4.529	-7.057	#N/A
SF1670 (PTEN inhibitor)	ligprep_L3000.3430	-6.79	-6.221	-4.968	-6.818
Cefoperazone (Cefobid)	ligprep_L3900.1284	-6.79	-4.753	-4.67	-7.88
Butylscopolamine bromide (Scopolamine butylb	ligprep_L8000.470	-6.79	-4.619	-5.204	-6.676
OC000459	ligprep_L3900.1777	-6.789	#N/A	-5.621	-7.866
Elagolix Sodium	ligprep_L8000.1660	-6.788	-5.187	-7.548	-7.549
pentoxifylline	ligprep_L8000.1974	-6.788	-6.364	-4.335	-6.035
Capmatinib (INCB28060)	ligprep_L8000.1567	-6.787	-5.584	-6.953	-7.451
Benzyl cinnamate	ligprep_L1300.3116	-6.786	-5.118	-5.037	-5.879
Inauhzin	ligprep_L7500.1079	-6.786	-6.42	-5.931	-6.865
Necrostatin-1	ligprep_L7500.590	-6.786	#N/A	-5.666	-7.297
IU1	ligprep_L7500.549	-6.785	-6.651	-5.418	-6.586
Ceritinib dihydrochloride	ligprep_L8000.2764	-6.785	-3.866	-5.459	-6.477
PA-824	ligprep_L8000.495	-6.785	-6.718	-4.947	-7.088
TWS119	ligprep_L3000.1242	-6.784	#N/A	-5.726	-7.699
Alsterpaullone	ligprep_L3900.4960	-6.784	-7.431	-6.005	-6.8
Z-VAD(OH)-FMK	ligprep_L3000.3819	-6.783	-6.753	-5.687	-6.585
MPI-0479605	ligprep_L3900.2994	-6.783	-3.88	-5.094	-6.559
NMS-P937 (NMS1286937)	ligprep_L3900.3049	-6.783	-4.293	-5.187	-7.79
GSK583	ligprep_L6700.1134	-6.783	-3.966	-5.666	-7.009
GSK2830371	ligprep_L3000.3585	-6.782	-7.236	-5.385	-7.459
SB743921 HCl	ligprep_7100.453	-6.781	-4.693	-5.318	-7.716
Omecamtiv mecarbil (CK-1827452)	ligprep_L7500.262	-6.781	-5.591	-4.694	-7.991
Decitabine	ligprep_L8000.71	-6.777	-5.73	-4.173	-6.405
Isobavachalcone	ligprep_L3000.4605	-6.776	#N/A	-4.449	-6.988
Hesperidin	ligprep_L8000.604	-6.774	-6.317	#N/A	-7.536
Oxcarbazepine	ligprep_L8000.890	-6.773	-6.395	-5.828	-7.184
Piceatannol	ligprep_L7500.172	-6.772	-5.897	-5.527	-7.607
Adenine	ligprep_L3800.4985	-6.768	-4.759	-4.517	-6.795
PND-1186 (VS-4718)	ligprep_L3900.3114	-6.768	-6.314	#N/A	-7.234
Levetiracetam	ligprep_L7500.54	-6.766	-5.798	-5.616	-7.044
PF-04691502	ligprep_L5700.106	-6.764	-3.894	-4.88	-5.664
6-Hydroxy-4-methylcoumarin	ligprep_L3000.4713	-6.763	-5.863	-5.287	-6.663
Mycophenolic acid	ligprep_L8000.659	-6.763	-6.22	-5.247	-7.402
Methimazole (Tapazole, Northyx)	ligprep_L3900.548	-6.761	-5.167	-4.271	-6.796
Cabozantinib malate	ligprep_L8000.985	-6.761	-5.79	-4.315	#N/A
Phloretin	ligprep_L6700.358	-6.76	-5.582	-4.744	-6.766
Agomelatine	ligprep_L8000.102	-6.76	-6.62	-5.336	-7.372
Efinaconazole	ligprep_L3900.3636	-6.759	-6.181	-5.79	-6.122
ABX464	ligprep_L3900.4809	-6.759	-6.761	-4.992	-6.884
DC661	ligprep_L3000.5361	-6.758	-4.95	-3.361	-8.857
Metamizole sodium hydrate	ligprep_L3800.5164	-6.758	#N/A	-5.077	-7.885
Glimepiride	ligprep_L8000.183	-6.757	-5.697	-4.242	-6.715
IOWH 032	ligprep_L3900.2938	-6.756	#N/A	#N/A	-6.782
UBCS039	ligprep_L7500.1100	-6.756	-5.641	-5.324	-6.802
Splitomicin	ligprep_L7500.707	-6.756	-6.253	-6.108	-7.021
Diflunisal	ligprep_L8000.1343	-6.755	-6.911	#N/A	-7.702
A-804598	ligprep_L3000.4524	-6.752	-5.635	-4.208	#N/A
ZSTK474	ligprep_L6700.34	-6.749	-4.49	-5.253	-6.872
GSK1838705A	ligprep_L3900.1206	-6.746	-6.457	-5.809	-7.607
Desoxyrhaponticin	ligprep_L5700.496	-6.746	-5.528	-5.699	-6.69
UPF 1069	ligprep_L3000.2678	-6.744	#N/A	#N/A	-7.19
Cefadroxil hydrate	ligprep_L3900.2151	-6.744	-5.157	-4.146	-6.824
MI-463	ligprep_L3900.3461	-6.744	-5.414	-5.151	#N/A
Donafenib (Sorafenib D3)	ligprep_L3900.4910	-6.744	-6.101	-6.075	-9.089
Enarodustat (JTZ-951)	ligprep_L3900.5017	-6.744	#N/A	-5.391	-6.449
Ethyl gallate	ligprep_L8000.2324	-6.744	-4.843	-4.422	-6.447
(±)-Equol	ligprep_L8000.2680	-6.744	#N/A	-6.089	-7.497
6-Hydroxycoumarin	ligprep_L3000.4720	-6.742	-5.589	-5.41	-6.742
Nifuroxazide	ligprep_L8000.1078	-6.742	-4.912	-5.096	-6.82
MKT-077	ligprep_L3900.4612	-6.741	-3.866	-5.584	-6.63
Pamapimod (R-1503, Ro4402257)	ligprep_L6700.1108	-6.741	-6.852	-6.385	-7.521
IWP-2	ligprep_L6700.921	-6.741	-4.525	-7.335	-6.974
SirReal2	ligprep_L7500.634	-6.738	-6.613	-5.58	#N/A
FX1	ligprep_L3000.4308	-6.737	-6.083	-4.618	-6.636
Medrysone	ligprep_L3800.4290	-6.737	-5.091	-6.467	-7.371
CC-90003	ligprep_L6700.1397	-6.736	-4.616	#N/A	-6.848
Cefazolin Sodium	ligprep_L8000.1315	-6.736	-4.91	-5.021	-6.735
Ipratropium bromide monohydrate	ligprep_L1300.4718	-6.735	-4.949	-5.291	-6.565
ML323	ligprep_L3000.3355	-6.735	-6.202	#N/A	-6.968
HI-TOPK-032	ligprep_L5700.504	-6.735	-6.086	-6.058	-6.656
AGI-6780	ligprep_L6700.901	-6.735	-5.444	-7.332	-7.231
STF-083010	ligprep_L3000.3659	-6.732	-4.674	-6.012	-6.121
Adenosine disodium triphosphate	ligprep_L3800.3952	-6.731	-6.242	-6.98	#N/A
Berberine chloride	ligprep_L8000.585	-6.731	-5.792	-5.431	-6.711
Thioridazine hydrochloride	ligprep_L8000.1980	-6.73	-7.522	#N/A	-6.378
Pipemidic acid	ligprep_L3800.3598	-6.729	-6.821	-5.478	-6.78
IOX1	ligprep_L3000.3357	-6.728	-5.798	-6.369	-6.461
SB239063	ligprep_L6700.818	-6.724	-5.195	-5.695	-7.48
AZ 3146	ligprep_L3000.1284	-6.722	-6.108	-4.775	-6.122
CFTRinh 172	ligprep_L3000.3198	-6.721	-5.361	-5.802	-6.749
Fluralaner	ligprep_L3800.4715	-6.72	-5.966	-5.889	-6.246
GSK2606414	ligprep_L6700.875	-6.72	#N/A	-6.333	-7.206
Bohemine	ligprep_L3900.4562	-6.718	-6.926	-4.833	-6.002
C-DIM12	ligprep_L5900.548	-6.718	-6.912	-7.529	-7.308
Adenosine (Adenocard)	ligprep_L8000.334	-6.717	-5.656	-4.703	-7.391
Didymin	ligprep_L5700.452	-6.714	-7.513	-6.205	#N/A
BPN14770	ligprep_L3900.4795	-6.712	-8.204	-6.351	-9.974
GSK'547	ligprep_L6700.1417	-6.712	-6.911	-5.923	-6.507
Lusutrombopag	ligprep_L3900.5104	-6.709	-4.615	-5.223	-7.291
Lycorine hydrochloride	ligprep_L3000.2342	-6.708	-6.456	-5.29	-6.603
INH6	ligprep_L3000.3385	-6.707	-5.145	-5.303	-6.962
Tanshinone I	ligprep_L8000.463	-6.705	-6.61	-6.329	-6.675
TR-14035	ligprep_L3900.4820	-6.702	-4.706	#N/A	-6.924
KC7F2	ligprep_L5700.249	-6.702	-6.185	#N/A	-9.011
LDN-57444	ligprep_L3000.2443	-6.701	-4.71	-5.715	-6.773
Oroxylin A	ligprep_L3000.4948	-6.701	-5.819	-5.327	-6.795
Penicillin G Procaine	ligprep_L1300.3333	-6.698	-5.349	-6.452	-5.304
Birinapant (TL32711)	ligprep_L3900.2543	-6.697	-6.653	-2.965	-9.414
NVP-ADW742	ligprep_L6700.44	-6.696	#N/A	-6.141	-7.745
S49076	ligprep_L3900.3452	-6.694	-5.695	-5.356	-6.887
Bromfenac Sodium	ligprep_L3900.1763	-6.693	-6.646	-4.855	-6.375
SMI-4a	ligprep_L3900.2492	-6.693	#N/A	-6.15	-6.719
WNK463	ligprep_L3000.4034	-6.691	-6.091	-5.842	-6.163
PCI-32765 (Ibrutinib)	ligprep_L8000.653	-6.691	-5.393	#N/A	-6.68
Doxifluridine	ligprep_L8000.793	-6.691	-5.905	-4.987	-6.653
GSK2982772	ligprep_L6700.1171	-6.687	-5.448	-5.855	-7.307
Oxiglutatione	ligprep_L3800.4987	-6.686	-6.203	-4.828	-8.762
ASP5878	ligprep_L3900.4564	-6.686	-6.932	-4.192	-6.675
PD98059	ligprep_L6700.83	-6.683	#N/A	-5.526	-6.721
Ethinyl Estradiol	ligprep_L8000.310	-6.683	-6.273	-4.998	-6.973
Sivelestat sodium tetrahydrate	ligprep_L8000.1361	-6.682	-4.874	-5.009	-5.083
Rutaecarpine (Rutecarpine)	ligprep_L8000.626	-6.682	-8.341	-5.808	#N/A
Sarafloxacin HCl	ligprep_L8000.1729	-6.681	-3.532	-7.116	-6.239
Vericiguat	ligprep_L3900.5127	-6.676	-4.167	-4.817	#N/A
(+)-Gallocatechin	ligprep_L5900.678	-6.676	-6.636	-5.963	-6.625
Aurantio-obtusin	ligprep_L7500.934	-6.676	-5.835	-5.816	-6.045
Ganetespib (STA-9090)	ligprep_L3900.774	-6.675	-5.012	-4.922	-6.862
HMN-176	ligprep_L3900.4322	-6.674	-6.508	-5.896	-6.704
Flurbiprofen	ligprep_L8000.1176	-6.674	-6.827	-6.002	-8.917
ARRY-380 (ONT-380)	ligprep_L8000.2120	-6.674	-6.046	-6.038	-7.44
CGK 733	ligprep_L3000.2420	-6.672	-4.684	-4.605	-8.896
Mefloquine HCl	ligprep_L3900.1869	-6.672	-7.841	-4.783	-6.167
2-Phenylacetamide	ligprep_L3800.5186	-6.671	-5.709	-5.382	-6.763
Potassium guaiacolsulfonate hemihydrate	ligprep_L3800.5386	-6.67	-5.601	#N/A	-6.702
Momelotinib (CYT387)	ligprep_L7500.201	-6.67	-6.293	-5.758	#N/A
Myricetin (Cannabiscetin)	ligprep_L3000.1053	-6.669	-5.851	-5.355	-7.266
Adenine hydrochloride	ligprep_L3900.1250	-6.669	-5.009	-4.438	-6.035
ATB 346	ligprep_L3900.4788	-6.669	-8.625	-6.077	-8.058
VX-680 (MK-0457, Tozasertib)	ligprep_L3900.65	-6.668	-6.014	-5.144	-7.486
Azilsartan Medoxomil (TAK-491)	ligprep_L7500.43	-6.668	-4.273	-7.178	#N/A
Quinapril hydrochloride (Accupril)	ligprep_L8000.789	-6.665	-4.541	-5.985	-6.694
Cefpiramide sodium	ligprep_L8000.2323	-6.664	-5.483	-6.248	-6.438
Vilazodone	ligprep_L5900.667	-6.663	#N/A	-5.227	#N/A
Higenamine hydrochloride	ligprep_L7500.527	-6.662	-6.008	-5.06	-6.88
S-Gboxin	ligprep_L5700.472	-6.661	-5.32	-4.477	#N/A
BQCA	ligprep_L5900.673	-6.661	-5.684	-5.741	-6.58
7-Hydroxy-4-chromone	ligprep_L3000.5031	-6.66	-5.922	-5.246	-6.661
(R)-(-)-Mandelic acid	ligprep_L3800.4026	-6.66	-5.633	-5.065	-6.742
Ondansetron Hydrochloride Dihydrate	ligprep_L8000.1412	-6.659	-6.692	-5.39	-6.735
Tacrine hydrochloride hydrate	ligprep_L8000.1502	-6.659	-6.32	-4.278	-6.685
Betrixaban	ligprep_L7500.869	-6.657	-4.727	-4.889	-6.837
Dapagliflozin propanediol monohydrate	ligprep_L8000.2296	-6.657	#N/A	-5.257	-6.97
LDN-212854	ligprep_L6700.905	-6.656	-5.544	-6.021	-6.719
H-151	ligprep_L3000.5777	-6.654	#N/A	-5.634	-6.49
Pergolide mesylate	ligprep_L5900.267	-6.653	-6.386	-5.92	-6.779
Formononetin (Formononetol)	ligprep_L8000.596	-6.653	-5.921	-6.039	-7.646
PAC-1	ligprep_L3900.1242	-6.652	-6.247	-5.852	#N/A
LY2874455	ligprep_L6700.945	-6.652	-5.158	-5.616	-8.73
ZINC00881524 (ROCK inhibitor)	ligprep_L3000.4129	-6.65	#N/A	-4.935	-6.9
bentiromide	ligprep_L3800.2981	-6.648	#N/A	-5.102	-7.031
Brefeldin A	ligprep_L3900.2891	-6.648	-6.496	-4.959	-6.68
KPT-185	ligprep_L3900.2910	-6.648	-6.175	-5.741	-6.529
Harmaline	ligprep_L8000.1621	-6.648	-5.762	-5.736	-6.659
I-BRD9 (GSK602)	ligprep_L3000.3895	-6.646	-4.094	-4.663	-6.095
GSK481	ligprep_L6700.1066	-6.645	-4.644	-5.902	-6.934
Bezafibrate	ligprep_L8000.1136	-6.645	#N/A	-5.365	-6.687
HS-10296	ligprep_L8000.2631	-6.645	-2.725	-4.984	-7.553
ULK-101	ligprep_L3000.5477	-6.641	-5.852	#N/A	-6.512
2'-Deoxyadenosine monohydrate	ligprep_L3800.4207	-6.641	-5.186	-5.214	-7.251
PF-5274857	ligprep_L6700.270	-6.641	-6.109	-5.034	-7.804
Androsterone	ligprep_L6700.1411	-6.64	-5.433	-6.913	-6.588
Esculetin	ligprep_L8000.1390	-6.64	-5.979	-5.387	-6.648
Vonoprazan Fumarate (TAK-438)	ligprep_L8000.1741	-6.64	-5.955	-5.914	-6.46
Berberine Sulfate	ligprep_L3900.3837	-6.639	-6.338	-4.709	-7.698
Doxofylline	ligprep_L8000.1076	-6.638	-6.222	-4.752	-6.451
Raltegravir potassium	ligprep_L3900.3696	-6.636	-4.343	-5.236	-7.011
Bioymifi	ligprep_L6700.1153	-6.633	-6.571	-5.207	-6.654
Etofenamate	ligprep_L8000.2690	-6.633	-5.325	-5.235	-7.006
Ranolazine (Ranexa)	ligprep_L8000.420	-6.633	-4.362	-5.161	-7.019
Moguisteine	ligprep_L8000.538	-6.633	-5.647	-4.577	-6.502
LDC000067	ligprep_L3000.3379	-6.632	-6.013	-6.193	-7.73
D-Fructose-1,6-diphosphate trisodium salt octahydrate	ligprep_L7500.1015	-6.632	-4.773	-5.935	-5.864
Conivaptan HCl (Vaprisol)	ligprep_L7500.366	-6.632	-6.577	#N/A	-6.519
SU5408	ligprep_L7500.1088	-6.631	-6.032	-4.403	-5.732
Trimebutine	ligprep_L1300.1136	-6.628	-4.708	-4.209	-5.388
AZ32	ligprep_L3900.4017	-6.627	-4.908	-5.636	-7.508
T56-LIMKi	ligprep_L3000.5491	-6.626	-7.844	-6.188	-7.02
Vorasidenib (AG-881)	ligprep_L6700.1183	-6.626	-3.475	#N/A	-7.328
JZL184	ligprep_L6700.562	-6.626	-5.882	-5.197	-6.981
Diosmin	ligprep_L8000.1846	-6.625	-6.399	-5.194	-6.541
ONO-4059	ligprep_L3000.2963	-6.624	-4.722	-6.392	-7.007
FH535	ligprep_L6700.924	-6.624	-5.258	-4.939	-6.761
BAY-1816032	ligprep_L3900.4741	-6.623	-3.214	-7.25	-6.886
JW55	ligprep_L3000.5698	-6.622	-6.863	-5.896	-7.063
XMU-MP-1	ligprep_L3000.4124	-6.621	#N/A	-4.919	-8.051
JNK inhibitor IX	ligprep_L5900.534	-6.62	#N/A	-5.685	-7.498
Diclofenac Epolamine	ligprep_L8000.2575	-6.62	-5.662	-6.08	-6.978
Isosulfan Blue	ligprep_L3800.5378	-6.617	-4.178	-6.015	-7.601
AS-8351	ligprep_L7500.985	-6.617	-6.446	-5.537	-6.359
GSK6853	ligprep_L3000.4235	-6.616	-4.393	-6.117	-7.301
Pexidartinib (PLX3397)	ligprep_L8000.2050	-6.616	-8.856	-5.112	-9.141
Silymarin (Silybin B)	ligprep_L8000.460	-6.616	#N/A	-5.563	-7.432
KB-R7943 mesylate	ligprep_L3900.5171	-6.612	-5.217	-5.323	-6.951
Mirin	ligprep_L3000.3827	-6.611	-5.958	-4.641	-6.953
Evodiamine	ligprep_L8000.2635	-6.611	-8.304	-6.01	-7.805
Fenticonazole nitrate	ligprep_L3800.1306	-6.61	-5.197	-5.139	-6.945
CPI-444	ligprep_L3900.4603	-6.61	-6.15	-4.508	-6.352
GSK2334470	ligprep_L5700.205	-6.61	-5.445	-4.935	-6.959
GNF-7	ligprep_L3000.3813	-6.609	-7.661	-7.109	-9.301
Cytisine	ligprep_L8000.589	-6.608	-5.81	-5.496	-6.707
BIIB021	ligprep_L3900.187	-6.607	-6.908	-5.515	-5.949
FT113	ligprep_L5700.445	-6.607	-6.497	-5.016	-7.059
Almitrine mesylate	ligprep_L3800.5113	-6.606	-5.511	-6.376	-5.904
ROC-325	ligprep_L3000.4339	-6.603	-5.673	-7.283	-6.605
diperodon hydrochloride	ligprep_L3800.2999	-6.603	-4.456	-6.029	-7.26
Demethyleneberberine	ligprep_L5700.495	-6.603	-6.493	-6.088	-7.098
YM201636	ligprep_L6700.248	-6.603	-5.809	-4.882	-7.234
SecinH3	ligprep_L6700.962	-6.603	-5.71	-7.042	-6.665
GW2580	ligprep_L3000.2698	-6.602	-6.334	-4.496	-4.998
RGFP966	ligprep_L7500.649	-6.601	-6.987	-5.401	#N/A
Isavuconazole	ligprep_L3900.2179	-6.599	-7.851	-5.383	-7.075
Avitinib (AC0010)	ligprep_L3900.4022	-6.598	-6.129	-5.846	-8.042
Sulconazole Nitrate	ligprep_L8000.1053	-6.598	-5.212	-4.852	-6.76
Benzenesulfonamide	ligprep_L8000.1395	-6.598	-5.224	-5.948	-6.613
Torin 1	ligprep_L6700.700	-6.595	-3.939	-5.965	-9.553
Amiodarone HCl	ligprep_L8000.496	-6.594	-5.366	-4.278	-6.112
Baicalein	ligprep_L8000.577	-6.593	-6.295	-5.765	-6.173
Procaine penicillin G	ligprep_L1300.4570	-6.592	-5.254	-6.018	-5.318
Corilagin	ligprep_L3000.4876	-6.592	-6.169	-5.205	-7.969
Fexofenadine HCl	ligprep_L3900.1371	-6.591	-8.575	-7.598	#N/A
Aminoglutethimide (Cytadren)	ligprep_7100.412	-6.59	-6.231	-4.632	-5.864
ML327	ligprep_L5700.473	-6.589	-5.385	-5.92	-7.742
C7280948	ligprep_L3000.5692	-6.587	-6.077	-4.927	-7.267
CHF 5074	ligprep_L5900.675	-6.587	#N/A	-6.886	-8.749
MHY1485	ligprep_L6700.987	-6.587	-4.244	-3.967	-6.375
9-Aminoacridine 9-Aminoacridine Aminoacrid	ligprep_L8000.1955	-6.587	-6.42	-5.6	-6.582
C188-9	ligprep_L6700.1204	-6.585	-2.755	-7.048	-7.811
Chlorogenic acid	ligprep_L8000.587	-6.585	-6.322	-5.079	-7.781
Tenalisib (RP6530)	ligprep_L6700.1226	-6.583	-5.529	-5.529	-9.27
Benzyl benzoate	ligprep_L8000.2087	-6.583	-4.266	-5.455	-5.97
Delapril Hydrochloride	ligprep_L8000.2492	-6.582	-3.713	#N/A	-6.86
Pindolol	ligprep_L8000.2534	-6.582	-4.992	-4.225	-5.951
Ethosuximide	ligprep_L3900.1988	-6.581	-5.635	-4.534	-6.573
Tenatoprazole	ligprep_L3900.1844	-6.58	-4.334	-5.551	-6.234
PQR620	ligprep_L5700.476	-6.58	-3.159	#N/A	-6.743
SB 203580	ligprep_L6700.35	-6.579	-7.612	-5.66	-7.784
PI-103	ligprep_L6700.24	-6.577	-4.283	-6.356	-6.788
Nintedanib Ethanesulfonate Salt	ligprep_L8000.2253	-6.577	-2.358	-5.316	-7.216
Tirasemtiv (CK-2017357)	ligprep_L3900.4954	-6.576	-6.213	-4.762	-6.501
OSU-03012 (AR-12)	ligprep_L5700.6	-6.576	-4.804	-7.427	-7.398
Emapunil (AC 5216)	ligprep_L3900.4731	-6.575	-3.957	-4.987	#N/A
GSK126	ligprep_L3000.3631	-6.574	-4.848	-5.53	-7.64
Tafluprost	ligprep_L7500.832	-6.573	-5.653	-2.832	#N/A
tacrine hydrochlorid	ligprep_L5900.520	-6.572	-6.242	-5.047	-6.753
Crisaborole (AN2728)	ligprep_L3900.2393	-6.571	-6.513	-6.238	-6.765
Bavachinin	ligprep_L6700.685	-6.57	-6.644	-5.003	-7.001
Dolutegravir Sodium	ligprep_L8000.2644	-6.57	-5.883	-6.341	-7.494
FR 180204	ligprep_L6700.925	-6.569	-5.455	-5.523	-6.851
Rociletinib (CO-1686, AVL-301)	ligprep_L3900.2908	-6.567	-6.757	#N/A	-7.394
Harmine	ligprep_L8000.1600	-6.566	-5.809	-4.809	-6.58
Erastin	ligprep_L3900.2902	-6.565	-5.652	-5.889	-9.042
Harmine hydrochloride	ligprep_L8000.1522	-6.563	-6.43	-5.465	-6.532
SCH58261	ligprep_L5900.541	-6.562	-5.813	-5.3	-6.663
(S)-crizotinib	ligprep_L8000.2043	-6.562	-6.553	-5.874	-6.582
BI-1347	ligprep_L3900.3305	-6.56	-6.845	-4.87	-7.851
Hexestrol (Bibenzyl)	ligprep_L8000.644	-6.56	-5.529	-5.893	-6.426
Adavivint (SM04690)	ligprep_L6700.1323	-6.559	-6.018	-6.026	-7.945
Desidustat	ligprep_L3900.5026	-6.556	-4.437	-5.57	-6.544
SP600125	ligprep_L5900.49	-6.556	-6.017	-5.755	-6.572
Tamsulosin	ligprep_L5900.717	-6.556	-6.652	-4.9	-6.634
Wnt-C59 (C59)	ligprep_L6700.798	-6.554	-7.793	-6.227	-6.655
Isotretinoin	ligprep_L8000.1705	-6.554	-4.724	-4.655	#N/A
UMI-77	ligprep_L3000.3487	-6.553	-4.94	-5.299	-7.114
Phenibut	ligprep_L5900.458	-6.553	-5.188	-5.641	-5.954
Suprofen (Profenal)	ligprep_L8000.893	-6.552	-6.746	-6.259	-9.2
Praziquantel (Biltricide)	ligprep_L3900.612	-6.551	-6.312	-6.36	#N/A
Luteolin	ligprep_L8000.608	-6.55	-5.727	-5.373	-6.813
CNX-774	ligprep_L3000.3248	-6.549	-5.729	-5.909	-6.87
L-779450	ligprep_L3000.5794	-6.547	-7.743	-6.136	-5.807
PF-00835231	ligprep_L3900.5194	-6.547	-4.678	-4.601	-7.986
Selonsertib (GS-4997)	ligprep_L7500.769	-6.546	-6.898	-5.513	-8.012
Candesartan (Atacand)	ligprep_L8000.290	-6.546	-4.295	-5.523	-6.936
GNF-2	ligprep_L3000.1622	-6.545	-7.479	-6.012	-8.015
7,8-Dihydroxyflavone	ligprep_L6700.1080	-6.545	-6.581	-5.843	-6.14
AS-252424	ligprep_L6700.418	-6.543	-5.897	-5.385	-6.561
Empagliflozin (BI10773)	ligprep_L6700.759	-6.543	#N/A	-5.05	-7.182
Salubrinal	ligprep_L6700.517	-6.542	-4.782	-5.194	-7.435
SANT-1	ligprep_L6700.715	-6.542	-5.27	-5.987	-6.567
B02	ligprep_L3000.4225	-6.54	-4.994	-5.756	-6.512
Phthalylsulfathiazole	ligprep_L3800.4137	-6.537	-6.088	-4.934	-7.342
Mafenide hydrochloride	ligprep_L8000.1435	-6.536	-6.022	-5.222	-6.565
Ziprasidone hydrochloride	ligprep_L8000.241	-6.536	-6.4	-4.915	-6.831
GNE-617	ligprep_L5700.435	-6.535	-6.133	-5.047	-5.764
Fenbendazole (Panacur)	ligprep_L8000.640	-6.535	-4.999	-7.027	-7.211
AS1842856	ligprep_L6700.1045	-6.534	-4.867	-5.934	-6.619
JNJ-7777120	ligprep_L3900.1446	-6.533	-6.515	-4.965	-6.642
Serabelisib (INK-1117,MLN-1117,TAK-117)	ligprep_L6700.1179	-6.533	-6.589	-5.512	-6.8
SC-514	ligprep_L7500.394	-6.533	-7.003	-5.153	-6.527
4E1RCat	ligprep_L3000.3290	-6.532	-5.089	#N/A	-6.408
Pirenzepine dihydrochloride	ligprep_L8000.2145	-6.532	-4.998	-5.407	-6.922
1-BCP	ligprep_L3900.4864	-6.531	-5.157	-5.517	-7.37
Afloqualone	ligprep_L5900.420	-6.53	#N/A	-6.064	-7.298
Acalabrutinib (ACP-196)	ligprep_L8000.2073	-6.529	-5.473	-5.793	#N/A
Amentoflavone	ligprep_L3000.2287	-6.527	-3.593	-5.698	#N/A
Nabumetone	ligprep_L8000.1008	-6.526	-6.449	-4.922	-6.547
Fluphenazine (dihydrochloride)	ligprep_L8000.1306	-6.526	-7.68	-5.164	-6.984
PHA-665752	ligprep_L3900.1199	-6.525	-5.454	-5.107	#N/A
V-9302	ligprep_L5700.430	-6.525	-4.155	-5.713	-7.952
Trifolirhizin	ligprep_L3000.4745	-6.523	-6.212	-4.39	-6.63
SQ22536	ligprep_L6700.1089	-6.522	-5.604	-5.157	-7.145
TAK 715	ligprep_L6700.518	-6.522	-5.345	-4.135	-6.678
CUDC-101	ligprep_L7500.24	-6.52	-2.35	-5.422	-6.57
StemRegenin 1	ligprep_L3000.1436	-6.519	-5.395	-7.367	-8.787
OG-L002	ligprep_L3000.3329	-6.519	-6.449	-5.226	-7.278
Yohimbine hydrochloride (Antagonil)	ligprep_L5900.75	-6.519	-6.2	-4.355	-6.952
EBI-2511	ligprep_L3000.4813	-6.518	-4.334	-5.633	-6.883
RBN012759	ligprep_L3900.4897	-6.517	-5.476	-4.364	#N/A
ERK5-IN-1	ligprep_L6700.988	-6.517	-5.848	-4.145	#N/A
LY335979 (Zosuquidar trihydrochloride)	ligprep_L3900.466	-6.516	-3.885	-6.168	-7.726
XMD8-92	ligprep_L6700.918	-6.515	-5.615	-5.739	-7.436
Mafenide Acetate	ligprep_L8000.1472	-6.515	-5.886	-5.219	-6.563
CRT0066101	ligprep_L3000.4264	-6.514	-3.469	-5.052	-7.594
Marbofloxacin	ligprep_L8000.1809	-6.513	-6.765	-5.844	-6.307
Sparfloxacin	ligprep_L8000.977	-6.513	-6.84	-5.009	-6.417
Bepotastine Besilate	ligprep_L8000.1246	-6.512	#N/A	-4.815	-9.002
Tedizolid	ligprep_L8000.2424	-6.511	-6.644	-5.452	-6.846
MK-2048	ligprep_L3900.809	-6.51	-4.684	#N/A	-7.277
Hypoxanthine	ligprep_L3800.2570	-6.508	-4.544	-4.805	-6.469
ligustroflavone	ligprep_L5700.450	-6.508	-4.603	-5.615	#N/A
Acitretin	ligprep_L8000.190	-6.508	-6.18	-5.066	-6.499
Genz-123346 free base	ligprep_L6700.1450	-6.507	-3.765	-5.491	-7.608
Clemizole	ligprep_L8000.2660	-6.505	-7.639	-5.203	-6.376
Bavachin	ligprep_L3000.4613	-6.504	-6.887	-4.471	-7.693
VAS2870	ligprep_L7500.1090	-6.504	-5.671	-5.449	-6.143
Scutellarin	ligprep_L8000.1714	-6.504	-7.852	-6.218	-7.622
BAM7	ligprep_L3000.2437	-6.503	-5.324	-5.836	-6.955
VER-50589	ligprep_L3000.3362	-6.503	-4.95	-4.279	-6.696
Cefetamet pivoxil hydrochloride	ligprep_L3900.3797	-6.503	-4.937	-4.916	-6.39
HSP990 (NVP-HSP990)	ligprep_L3900.3041	-6.502	-4.523	-5.592	-7.141
Antipyrine	ligprep_L8000.133	-6.502	-6.004	-4.891	-6.503
ETP-46464	ligprep_L6700.859	-6.501	-3.621	-4.242	-6.648
A-769662	ligprep_L6700.446	-6.5	-8.774	-5.982	#N/A
Ramosetron Hydrochloride	ligprep_L5900.424	-6.499	-6.571	-5.275	-7.375
Bendazol	ligprep_L3800.5176	-6.498	-6.379	-5.265	-6.016
Resveratrol	ligprep_L8000.206	-6.498	#N/A	-4.847	-7.57
Deferasirox (Exjade)	ligprep_L8000.370	-6.498	-9.072	-7.949	-6.516
FTI 277 HCl	ligprep_L3900.3124	-6.497	-3.932	-5.931	-7.66
WM-1119	ligprep_L7500.1000	-6.497	-6.241	-5.68	-7.867
Ampiroxicam	ligprep_7100.721	-6.492	-1.922	-4.707	-5.739
Phenazine methosulfate	ligprep_L3800.3595	-6.492	-6.043	-5.956	-7.109
Indometacin Sodium	ligprep_L3900.4167	-6.492	-6.102	-5.28	-6.301
GSK 2837808A	ligprep_L5700.506	-6.491	-4.603	-6.167	#N/A
UNC-926	ligprep_L3000.4514	-6.489	-6.027	-5.21	-6.95
Oprozomib (ONX 0912)	ligprep_L3900.2546	-6.489	-3.433	-2.727	-7.164
IACS-010759 (IACS-10759)	ligprep_L5700.381	-6.489	-5.336	-7.185	-7.701
Chlorzoxazone	ligprep_L8000.1067	-6.489	-5.781	-5.392	-6.637
Lificiguat(YC-1)	ligprep_L5700.319	-6.488	#N/A	-5.841	-7.426
SB-334867	ligprep_L3900.3132	-6.483	-6.326	-5.239	-7.483
Cryptotanshinone	ligprep_L6700.346	-6.483	-6.489	-5.386	-6.64
PF-04217903	ligprep_L3900.107	-6.482	-5.779	-5.454	-6.746
Anagliptin	ligprep_L3900.3984	-6.482	-6.169	-5.265	-6.944
LY2801653 (Merestinib)	ligprep_L3900.3426	-6.481	#N/A	#N/A	-7.655
WZ3146	ligprep_L3000.193	-6.479	-3.567	-5.573	-6.14
Picropodophyllin (PPP)	ligprep_L8000.2024	-6.478	-4.335	-3.819	-6.718
Adiporon	ligprep_L6700.890	-6.476	-5.114	-6.087	-7.991
Corticosterone	ligprep_L6700.647	-6.475	-5.507	#N/A	-6.699
WY 14643 (Pirinixic Acid)	ligprep_L6700.761	-6.475	-4.662	#N/A	-6.793
MLN0905	ligprep_L3000.1526	-6.474	-4.943	-5.809	-5.63
UNC669	ligprep_L3000.3285	-6.474	#N/A	-5.477	-7.053
Orcinol	ligprep_L3900.3950	-6.474	-5.265	-5.412	-6.631
IWP-O1	ligprep_L6700.1220	-6.473	-4.982	-5.843	-6.401
8-Hydroxyquinoline	ligprep_L8000.2537	-6.472	-5.609	-5.174	-6.507
Delafloxacin Meglumine	ligprep_L3900.5070	-6.471	-5.455	#N/A	-6.427
UNC2250	ligprep_7100.1141	-6.469	-4.364	-5.753	-6.482
TEPP-46 (ML265, CID-44246499, NCGC00186528)	ligprep_L5700.376	-6.469	-8.482	-5.155	-6.732
Risperidone (Risperdal)	ligprep_L8000.1821	-6.469	-5.624	-4.3	-7.723
FLLL32	ligprep_L6700.814	-6.468	-3.76	-5.531	-6.433
BMS-754807	ligprep_L3900.1171	-6.467	-7.907	-5.385	#N/A
Alvimopan	ligprep_L3900.4000	-6.467	-4.825	-6.43	-6.898
Setipiprant(ACT-129968, KYTH-105)	ligprep_L3900.4284	-6.466	-6.052	-5.192	-7.832
Lornoxicam (Xefo)	ligprep_L8000.1885	-6.466	-4.675	-4.353	-5.504
FK-3311	ligprep_L3900.4732	-6.465	-5.333	-4.729	-5.69
AK 7	ligprep_L7500.916	-6.465	-5.118	-5.69	-7.557
Azamethiphos	ligprep_L3800.3501	-6.464	-5.349	-5.853	-6.954
Chalcone	ligprep_L3000.4761	-6.463	-6.926	-6.3	-6.615
Nitrofurantoin	ligprep_L3900.1949	-6.462	-5.942	-5.967	-6.196
BMS 777607	ligprep_L3900.528	-6.462	-5.062	-5.138	-8.658
Chlorpromazine HCl	ligprep_L5900.109	-6.462	-6.741	-5.575	-5.649
Rheic Acid	ligprep_L7500.1025	-6.462	-6.686	-5.686	-6.214
Vitamin D2 (Ergocalciferol)	ligprep_L8000.1018	-6.462	-5.616	-4.562	-6.425
Tenoxicam(Mobiflex)	ligprep_L8000.956	-6.462	-4.574	-5.36	-6.459
ODM-203	ligprep_L3900.4697	-6.46	-5.894	-5.97	-7.219
SD-208	ligprep_L6700.967	-6.458	-4.847	-4.7	-6.637
Fenofibric acid	ligprep_L8000.1279	-6.458	-6.568	-4.776	-6.58
Tasquinimod	ligprep_L7500.703	-6.457	-5.956	-5.279	-7.795
Puerarin (Kakonein)	ligprep_L8000.624	-6.457	-6.96	-5.191	-7.218
RP-64477	ligprep_L3900.5129	-6.455	-1.538	-5.535	#N/A
Carbaryl	ligprep_L8000.2271	-6.455	-6.173	-4.587	-6.576
Lasmiditan	ligprep_L3900.5076	-6.454	-4.531	-5.322	-7.709
Lapachol	ligprep_L3000.5221	-6.452	-5.261	-4.694	-5.877
GSK2656157	ligprep_L6700.892	-6.45	#N/A	-6.337	-6.445
Ki8751	ligprep_L6700.130	-6.448	-5.238	-6.434	-6.788
Bimatoprost	ligprep_L8000.217	-6.448	-4.342	#N/A	#N/A
Danthron	ligprep_L8000.1298	-6.447	-6.72	-5.162	-6.647
Sildenafil citrate	ligprep_L8000.227	-6.447	-3.228	-4.608	-6.87
Cinchonidine	ligprep_L3800.792	-6.445	-6.807	-6.442	-6.772
Elvitegravir (GS-9137)	ligprep_L3900.723	-6.445	-5.151	-5.934	-7.469
PNU-120596	ligprep_L5900.137	-6.445	-4.908	-4.603	-6.904
Sanguinarine chloride	ligprep_L8000.2275	-6.445	-6.066	-5.993	-6.568
Kenpaullone	ligprep_L3900.3287	-6.444	-6.22	-5.159	-6.436
J147	ligprep_L3000.4499	-6.443	-3.972	#N/A	-5.768
GSK2801	ligprep_L3000.2976	-6.442	-4.902	-5.25	-6.264
Leukadherin-1	ligprep_L3000.4062	-6.441	-5.02	-5.797	-6.254
Luteoloside	ligprep_L3000.5089	-6.441	-5.332	-4.459	-6.505
Adrenosterone	ligprep_L3000.2498	-6.44	-6.118	#N/A	-5.972
Cilomilast (SB-207499)	ligprep_L3900.449	-6.44	-5.306	-5.229	-7.582
COTI-2	ligprep_L5700.337	-6.44	-6.432	-4.892	-6.209
Curculigoside	ligprep_L8000.2278	-6.44	-5.103	-5.668	-7.538
Diclofenac Sodium	ligprep_L8000.141	-6.438	-5.781	-4.651	-7.012
Tanshinone IIA sulfonate (sodium)	ligprep_L7500.535	-6.437	-6.218	-7.298	-5.295
Homoorientin	ligprep_L8000.2395	-6.437	-6.331	-5.112	-7.121
Cytosine	ligprep_L3900.2419	-6.436	-4.442	-4.866	-6.527
GSK3326595 (EPZ015938)	ligprep_L3900.3592	-6.436	-6.343	-7.645	-7.898
ZK756326 2HCl	ligprep_L3000.4042	-6.435	-5.457	-5.762	-7.948
Vanillic acid	ligprep_L3800.3675	-6.434	-5.28	-5.86	-7.178
Triapine	ligprep_L8000.1993	-6.434	-5.898	-5.708	-6.519
Rosuvastatin Calcium	ligprep_L8000.1253	-6.432	-4.915	-6.37	-7.653
Salbutamol	ligprep_L8000.2319	-6.431	-5.669	-4.682	-6.099
BAY 2416964	ligprep_L3900.4753	-6.43	-3.908	-6.33	-7.833
KD025 (SLx-2119)	ligprep_L3900.3268	-6.428	-5.877	-5.023	#N/A
AZD3839	ligprep_L7500.629	-6.428	-5.104	#N/A	-6.667
Cediranib (AZD2171)	ligprep_L6700.9	-6.426	-6.246	-5.263	-6.352
Apitolisib (GDC-0980, RG7422)	ligprep_L6700.452	-6.425	-5.721	-5.249	-6.57
OAC1	ligprep_L3000.3105	-6.424	-6.18	-5.046	-7.038
Fipronil	ligprep_L8000.2264	-6.424	-5.646	-4.742	-5.905
Bazedoxifene Acetate	ligprep_L8000.1170	-6.423	-4.774	-7.096	-6.83
Eltrombopag	ligprep_L8000.1260	-6.423	-6.406	-6.293	-9.435
Fluorescein	ligprep_L8000.2447	-6.423	-5.17	-5.982	-6.759
PF-670462	ligprep_L3000.5688	-6.422	-6.475	-5.735	-5.963
Uprosertib (GSK2141795)	ligprep_L6700.1031	-6.422	-8.071	-7.215	-6.699
WIKI4	ligprep_L6700.911	-6.422	-2.979	-7.929	-7.136
Isopsoralen	ligprep_L8000.1549	-6.42	-6.6	-5.606	-6.641
Psoralen	ligprep_L8000.1408	-6.419	-5.898	-5.827	-6.431
Olmutinib (HM61713, BI 1482694)	ligprep_L8000.2095	-6.419	-5.526	#N/A	#N/A
Glumetinib	ligprep_L3900.4538	-6.418	-6.027	-5.44	-6.391
Enalapril maleate (Vasotec)	ligprep_L8000.445	-6.417	-6.468	-5.463	-6.132
CL-387785 (EKI-785)	ligprep_L3900.3167	-6.416	-5.627	-5.362	-6.779
Amfenac Sodium (monohydrate)	ligprep_L8000.1059	-6.416	-6.249	-4.843	-6.081
Aurora A Inhibitor I	ligprep_L3000.446	-6.415	-6.977	-5.952	#N/A
PF-04457845	ligprep_L3900.4712	-6.413	#N/A	-6.973	-7.011
Epigoitrin	ligprep_L3000.4867	-6.411	-5.426	-4.781	-6.497
2-Thiouracil	ligprep_L8000.273	-6.409	-4.934	-4.367	-6.41
S-Ruxolitinib	ligprep_L8000.874	-6.409	-6.615	-4.911	-7.479
PHTPP	ligprep_L3000.4487	-6.408	-3.484	#N/A	-6.721
Sesamol	ligprep_L7500.507	-6.408	-5.415	-4.581	-6.332
Miconazole nitrate	ligprep_L3900.714	-6.405	#N/A	-4.633	-6.429
LY3009120	ligprep_L6700.995	-6.405	-6.797	-5.131	-7.005
Daunorubicin HCl (Daunomycin HCl)	ligprep_L8000.522	-6.401	-2.912	-6.052	-6.442
Mirabegron (YM178)	ligprep_L8000.991	-6.401	#N/A	-5.712	-6.713
SEL201	ligprep_L3900.4873	-6.4	-7.469	-5.277	-6.655
Rutin hydrate	ligprep_L3800.4570	-6.399	-4.856	-5.067	-7.709
AZD3229	ligprep_L3900.4389	-6.399	-2.34	-5.277	-7.035
GSK180736A	ligprep_L7500.798	-6.398	-4.791	-4.886	-7.733
Calycosin	ligprep_L3000.5077	-6.397	-5.778	-6.225	-7.428
Piribedil	ligprep_L8000.1477	-6.397	#N/A	-5.487	-6.276
ASP3026	ligprep_L3900.2957	-6.395	-5.618	-5.323	-6.972
Remibrutinib (LOU064)	ligprep_L3900.4926	-6.395	-6.349	-6.035	-8.053
BQ-123	ligprep_L7500.631	-6.395	-6.537	#N/A	-6.258
SB 525334	ligprep_L6700.145	-6.394	-4.839	-5.898	-6.647
Chlorhexidine diacetate	ligprep_L8000.2619	-6.394	-4.263	-3.973	-7.414
Apoptozole	ligprep_L3000.4122	-6.393	-4.736	-5.607	-9.709
Bisacodyl	ligprep_L8000.1023	-6.392	-4.297	-5.725	-6.251
Neohesperidin	ligprep_L8000.708	-6.392	-4.341	-5.372	-6.899
Xanthotoxol	ligprep_L5900.684	-6.391	-4.448	-5.189	-6.325
GW788388	ligprep_L6700.243	-6.391	-6.277	-5.323	-6.295
RITA (NSC 652287)	ligprep_L5700.69	-6.389	-6.397	-5.47	-6.09
Methoxsalen (Oxsoralen)	ligprep_L8000.448	-6.389	-5.766	-4.693	-6.149
Linifanib (ABT-869)	ligprep_L6700.1	-6.388	-6.033	#N/A	-6.631
Mebhydrolin napadisylate	ligprep_L8000.2196	-6.388	-8.282	-5.019	-6.522
PF-3758309	ligprep_L3900.3017	-6.387	-6.315	-5.524	-6.321
XL888	ligprep_7100.896	-6.384	-6.4	-5.894	#N/A
Gallic acid	ligprep_L8000.1342	-6.384	-5.284	-5.382	-6.836
ENMD-2076 L-(+)-Tartaric acid	ligprep_L6700.613	-6.383	-6.369	-5.161	-7.408
Estrone	ligprep_L8000.347	-6.383	-6.682	-6.049	-7.176
Emavusertib (CA-4948)	ligprep_L3800.5373	-6.382	-5.359	-5.713	-8.743
CY-09	ligprep_L6700.1377	-6.382	-7.596	-6.073	-7.197
Silodosin	ligprep_L8000.1208	-6.381	#N/A	-7.122	-7.26
Prazosin HCl	ligprep_L8000.1725	-6.378	-5.547	-4.714	-6.792
Lonidamine	ligprep_L8000.779	-6.377	#N/A	-5.277	-6.92
OSI-930	ligprep_L6700.95	-6.376	-4.852	-5.845	-7.265
Nimesulide	ligprep_L8000.482	-6.376	-5.873	-4.342	-5.215
Quinoline-4-carboxylic acid	ligprep_L3000.5328	-6.374	-6.023	-6.005	-6.241
FPH2 (BRD-9424)	ligprep_L3000.3380	-6.373	#N/A	-5.174	-7.661
IRAK-1-4 Inhibitor I	ligprep_L3000.5628	-6.373	-4.451	-6.064	-6.439
Piracetam	ligprep_L6700.498	-6.373	-6.172	-4.997	-7.121
PD168393	ligprep_L6700.706	-6.373	-6.212	-5.215	-7.095
KDM4D-IN-1	ligprep_L3000.3920	-6.372	-4.396	-5.788	-5.371
ML364	ligprep_L3000.5702	-6.372	-5.782	#N/A	#N/A
VER155008	ligprep_L3000.3704	-6.371	-4.915	-6.244	-9.134
Stenabolic (SR9009)	ligprep_L3000.4431	-6.37	-5.029	-5.765	-6.896
Lumiracoxib (COX-189)	ligprep_L6700.512	-6.37	-5.645	-4.582	-7.754
NS1619	ligprep_L3900.4778	-6.369	-6.932	-5.363	-7.268
BRL 54443	ligprep_L7500.183	-6.369	-6.052	-6.169	-6.678
Terpinen-4-ol	ligprep_L8000.2617	-6.369	-5.667	-4.185	-5.931
Talniflumate	ligprep_L3900.4473	-6.366	-6.359	-6.178	-7.499
SU5614	ligprep_L3900.4819	-6.366	-5.963	-5.233	-6.545
Flopropione	ligprep_L8000.1157	-6.366	-5.431	-4.648	-6.332
VER-49009	ligprep_7100.1168	-6.365	-6.025	-6.123	-5.631
BMS309403	ligprep_L7500.1061	-6.365	-2.49	-6.458	-7.858
Spautin-1	ligprep_L3000.3753	-6.364	#N/A	-5.186	-6.448
AMG-517	ligprep_L3900.2556	-6.363	-5.954	-5.923	-7.796
AZD6738	ligprep_L3900.2823	-6.363	-3.862	-5.989	-6.761
Isoimperatorin	ligprep_L3000.2478	-6.362	-5.34	-4.049	-6.549
Regadenoson	ligprep_L8000.2308	-6.362	-5.557	-5.257	-6.424
2-Methoxy-1,4-naphthoquinone	ligprep_L3000.2190	-6.361	-5.827	-5.509	-6.331
Duloxetine	ligprep_L5900.621	-6.361	-7.756	-5.734	-5.644
Naringenin chalcone	ligprep_L6700.1293	-6.361	-5.079	-5.897	-6.706
Lansoprazole	ligprep_L8000.184	-6.361	-6.949	-4.478	-6.75
Pritelivir (BAY 57-1293)	ligprep_L3900.3020	-6.358	#N/A	-5.063	-7.461
Deracoxib	ligprep_L3900.4198	-6.358	-4.531	-6.989	-6.83
Pifithrin-α (PFTα) HBr	ligprep_L5700.123	-6.358	-6.718	-4.994	-7.241
Naringin (Naringoside)	ligprep_L8000.614	-6.357	-4.808	-4.126	-8.914
1-Indanone	ligprep_L3800.4462	-6.356	-5.572	-4.905	-6.014
Nefopam HCl	ligprep_L3900.2753	-6.355	-6.034	-6.333	-6.342
Dithranol	ligprep_L3900.3789	-6.354	-6.268	-5.23	-7.409
Stiripentol	ligprep_L3900.3817	-6.354	-6.436	-5.305	-6.735
Oclacitinib maleate	ligprep_L6700.1040	-6.354	-5.967	-4.812	-6.576
Resazurin sodium	ligprep_L3800.5297	-6.353	-6.5	-5.403	-7.892
ARQ 531	ligprep_L3900.3878	-6.353	-6.171	-5.948	-7.307
Mangiferin	ligprep_L5700.156	-6.352	-6.04	-5.428	-5.718
Bazedoxifene HCl	ligprep_L8000.986	-6.352	-5.048	-5.778	#N/A
NU7026	ligprep_L3000.2617	-6.351	#N/A	-5.667	-6.15
Atractylenolide I	ligprep_L3000.4206	-6.351	-6.356	-6.09	-6.488
KNK437	ligprep_L3900.3189	-6.351	-5.948	#N/A	-6.381
PD 151746	ligprep_L7500.696	-6.351	-6.59	-5.08	-7.174
Homoharringtonine	ligprep_L8000.2371	-6.351	-2.905	-5.063	#N/A
Fludarabine Phosphate (Fludara)	ligprep_L8000.94	-6.351	-6.238	#N/A	-7.156
NBQX (FG9202)	ligprep_L3900.5020	-6.35	-5.357	-4.315	-6.528
PF-4708671	ligprep_L6700.549	-6.35	-5.96	-6.004	-6.581
Cytarabine	ligprep_L8000.1826	-6.349	-5.331	-4.417	-7.244
R935788 (Fostamatinib disodium)	ligprep_L8000.1842	-6.349	-7.001	-4.854	-7.513
Alizarin	ligprep_L6700.114	-6.348	-4.754	-5.898	-6.558
LF3	ligprep_L6700.1156	-6.348	-7.545	-6.097	-7.012
Tropicamide	ligprep_L8000.911	-6.347	-4.339	-5.493	-6.138
INH1	ligprep_L3000.3372	-6.344	-6.096	-4.57	-6.499
Clindamycin alcoholate	ligprep_L3900.3769	-6.343	-6.396	-4.536	-6.407
Nec-1s (7-Cl-O-Nec1)	ligprep_L6700.1314	-6.343	-5.403	-4.952	-7.187
Estradiol Cypionate	ligprep_L8000.1026	-6.343	-5.728	-5.61	#N/A
ADP	ligprep_L8000.2348	-6.343	-7.518	-7.645	-6.477
TB5	ligprep_L3000.5632	-6.342	-6.742	-5.779	-7.43
UNC2881	ligprep_L7500.685	-6.342	-5.99	-4.513	-7.204
Danirixin (GSK1325756)	ligprep_L3900.4582	-6.341	-5.566	-4.697	-6.755
Clopidogrel (Plavix)	ligprep_L7500.61	-6.34	-4.836	-5.033	-6.707
(-)-p-Bromotetramisole Oxalate	ligprep_L3000.3388	-6.339	-5.75	-4.514	-6.366
Ademetionine disulfate tosylate	ligprep_L3900.2044	-6.339	-6.233	-5.117	-6.761
TOFA(RMI14514; MDL14514)	ligprep_L5700.447	-6.339	-4.439	-3.097	-7.415
SB366791 (SB-366791)	ligprep_L3000.3913	-6.337	-5.958	-4.699	-6.397
PFI-4	ligprep_L3000.3737	-6.336	-3.051	-5.172	-6.92
YU238259	ligprep_L3000.4250	-6.336	-6.037	-4.5	-7.299
Alogliptin（SYR-322）	ligprep_L8000.1711	-6.336	-5.409	-6.092	-6.682
Alogliptin	ligprep_L8000.1722	-6.336	-5.409	-6.092	-6.682
RS-1	ligprep_L3000.3971	-6.335	-6.369	-5.973	-7.239
Diquafosol Tetrasodium	ligprep_L3900.4536	-6.335	-8.309	-6.208	-9.017
Dopamine hydrochloride (Inotropin)	ligprep_L8000.692	-6.335	-4.701	-4.741	-6.324
Oxaceprol	ligprep_L3800.2427	-6.334	-5.728	-6.279	-6.887
Boldenone	ligprep_L3800.3615	-6.334	-5.207	#N/A	-6.687
Ketorolac	ligprep_L3900.1896	-6.334	-5.176	-6.019	-9.359
Capromorelin tartrate	ligprep_L3900.5174	-6.334	-5.535	-5.547	-7.696
2-Aminobenzenesulfonamide	ligprep_L5700.359	-6.331	-5.32	-4.825	-6.202
Pluripotin (SC1)	ligprep_L6700.1053	-6.331	-7.794	-6.434	-9.393
PF-6260933	ligprep_L3000.5492	-6.33	-6.404	-4.541	-6.219
NVP-BSK805 2HCl	ligprep_L6700.176	-6.33	-4.358	-4.984	-6.41
Baohuoside I	ligprep_L6700.675	-6.33	-2.744	-5.251	-6.057
Solcitinib	ligprep_L6700.1305	-6.329	-4.968	-7.753	-7.868
Benzydamine Hydrochloride	ligprep_L8000.1060	-6.329	-6.161	-4.807	-6.104
Fluorometholone	ligprep_L8000.2283	-6.329	-5.625	-5.606	-6.021
Coelenterazine	ligprep_L7500.734	-6.328	-5.493	-6.969	-7.558
Temozolomide	ligprep_L8000.101	-6.328	-5.855	-5.526	-6.237
LCI699	ligprep_L8000.2127	-6.328	-7.006	-5.79	-6.601
NMS-P118	ligprep_L3900.3497	-6.326	-6.814	-6.953	-7.687
PFK15	ligprep_L5700.225	-6.326	-5.987	-5.288	-7.157
Diacerein	ligprep_L8000.1207	-6.326	-3.606	-6.435	-6.18
Securinine	ligprep_L8000.2396	-6.326	-5.712	-5.062	-6.329
Imatinib (STI571)	ligprep_L8000.646	-6.326	-5.33	-5.503	-7.543
Flumequine	ligprep_L8000.822	-6.325	-6.99	-6.047	-7.16
Plumbagin	ligprep_L3900.2331	-6.324	-5.767	-5.331	-6.472
pyrvinium	ligprep_L8000.2594	-6.324	-5.398	-5.602	-6.99
Phenytoin (Lepitoin)	ligprep_L3900.1086	-6.322	-4.858	-5.304	-6.146
Fluzoparib (SHR-3162)	ligprep_L8000.2739	-6.322	-5.982	-6.061	-7.297
Fosamprenavir calcium salt	ligprep_L3900.4569	-6.321	-1.533	-4.319	#N/A
Stattic	ligprep_L6700.760	-6.321	-5.687	-4.862	-6.299
Brexpiprazole	ligprep_L8000.1333	-6.32	-6.325	-5.654	-7.334
Zonisamide	ligprep_L7500.72	-6.319	-5.746	-6.283	-5.649
N-Benzoyl-(2R,3S)-3-phenylisoserine	ligprep_L3000.4728	-6.316	-6.084	-3.261	-7.966
Manidipine dihydrochloride (CV-4093)	ligprep_L7500.236	-6.316	#N/A	#N/A	-7.254
Manidipine (Manyper)	ligprep_L8000.650	-6.316	#N/A	#N/A	-7.254
Doravirine (MK-1439)	ligprep_L3900.4517	-6.314	-5.225	-5.478	-6.947
LDN193189 HCl	ligprep_L6700.897	-6.314	-5.956	-5.343	-6.545
Imidocarb dipropionate	ligprep_L3800.3548	-6.313	-4.537	-5.264	-7.076
Kaempferol	ligprep_L8000.607	-6.313	-6.935	-5.119	-7.725
SN-38	ligprep_L3900.1623	-6.312	-4.901	-5.819	-7.74
Bisindolylmaleimide I (GF109203X)	ligprep_L6700.950	-6.312	-4.429	-5.313	-6.577
SB705498	ligprep_L3900.797	-6.311	-6.269	-5.545	-6.795
Syringic acid	ligprep_L6700.655	-6.311	-5.678	-5.878	-6.279
Andarine (GTX-007)	ligprep_L6700.74	-6.311	-6.189	-4.953	-7.525
Atractylon	ligprep_L3000.4927	-6.309	-6.371	-5.584	-6.137
K02288	ligprep_L6700.888	-6.308	-6.006	-7.003	-6.984
Ilaprazole	ligprep_L8000.1511	-6.308	-5.373	-5.279	-7.253
Dienestrol	ligprep_L8000.2514	-6.307	-6.108	-5.568	-5.232
Anethole trithione	ligprep_L8000.2647	-6.307	-6.299	-4.938	-6.344
Apigetrin	ligprep_L3000.4904	-6.306	-6.991	-4.764	-6.653
Quinidine hydrochloride monohydrate	ligprep_L3800.5174	-6.306	-6.289	-4.667	-6.441
ATN-161 (Ac-PHSCN-NH2)	ligprep_L3900.3541	-6.306	-4.138	-6.068	#N/A
Fenspiride HCl Fenspiride HCl	ligprep_L8000.1123	-6.306	-6.599	-6.121	-6.416
Arbutin (Uva, p-Arbutin)	ligprep_L8000.573	-6.306	-5.091	-4.608	-5.649
DMXAA (Vadimezan)	ligprep_L3900.509	-6.305	-6.312	#N/A	-6.563
4SC-202	ligprep_L7500.716	-6.305	-6.841	-6.441	-6.787
Dovitinib (TKI258) Lactate	ligprep_L6700.970	-6.303	-6.451	-5.504	-5.5
Pioglitazone hydrochloride (Actos)	ligprep_L8000.486	-6.303	-5.708	-4.913	-8.863
3,4-Dihydroxybenzaldehyde	ligprep_L3000.2588	-6.301	-5.718	-4.781	-5.954
8-Bromo-cAMP	ligprep_L6700.810	-6.3	-5.625	-7.005	-5.161
Tropisetron	ligprep_L8000.2289	-6.3	-6.63	-5.926	-6.768
Baricitinib (LY3009104)	ligprep_L8000.429	-6.3	-5.411	-4.631	-6.505
Varenicline tartrate	ligprep_L8000.1808	-6.299	-6.567	-5.185	-5.985
anisindione	ligprep_L7500.658	-6.298	-5.419	-5.676	-6.834
Oxaprozin	ligprep_L8000.1151	-6.298	#N/A	-5.81	-7.268
Fabomotizole?hydrochloride	ligprep_L3800.4879	-6.296	-6.114	-5.585	-6.75
DCC-2036 (Rebastinib)	ligprep_L3900.627	-6.296	-6.867	-5.537	#N/A
Penicillin G Sodium	ligprep_L8000.1135	-6.296	-5.967	-6.26	-6.782
TH287	ligprep_L5700.198	-6.295	-6.273	-5.652	-6.318
Fosphenytoin (disodium)	ligprep_L3900.4490	-6.293	-6.377	-8.846	-6.996
AMG-073 HCl (Cinacalcet hydrochloride)	ligprep_L8000.110	-6.292	-6.455	-5.658	-7.471
Aloperine	ligprep_L3000.2386	-6.291	-6.207	-5.043	-6.318
ABT-888 (Veliparib)	ligprep_L3900.4	-6.291	-5.816	-5.191	-6.553
Vorapaxar (SCH 530348)	ligprep_L8000.2062	-6.291	-6.108	-4.854	-6.515
VGX-1027	ligprep_L3900.2977	-6.29	-5.554	-4.773	-8.682
Derazantinib(ARQ-087)	ligprep_L3900.4011	-6.289	-7.672	-4.333	-6.312
BAY 41-2272	ligprep_L7500.737	-6.289	-5.117	-4.469	-7.123
MK-4827(Niraparib) tosylate	ligprep_L8000.2107	-6.289	-6.868	-5.701	-7.178
Tanshinone IIA (Tanshinone B)	ligprep_L8000.464	-6.289	-5.589	-5.936	-6.32
Dicloxacillin Sodium hydrate	ligprep_L3800.5229	-6.288	-2.391	-5.668	-5.952
Alvelestat (AZD9668）	ligprep_L3900.3005	-6.288	-4.181	-5.792	#N/A
RA-190	ligprep_L5700.501	-6.288	-5.582	-5.777	-7.557
Apatinib	ligprep_L8000.2733	-6.288	-6.11	-5.918	-7.56
Nadifloxacin	ligprep_L8000.539	-6.288	-6.171	#N/A	-6.659
STF-118804	ligprep_L5700.215	-6.287	-5.488	-4.663	-7.248
PF-543	ligprep_L7500.687	-6.286	-8.026	-6.302	-7.095
SKF96365	ligprep_L7500.760	-6.286	-4.713	-5.088	-7.497
Paliperidone	ligprep_L8000.2001	-6.286	-6.078	-4.9	-6.578
Cephradine monohydrate	ligprep_L3900.3763	-6.285	-6.691	-6.238	-6.768
FG-2216	ligprep_L7500.742	-6.285	-4.617	-5.044	-6.727
Voriconazole	ligprep_L8000.237	-6.285	-5.604	-5.541	-6.935
Butylated hydroxytoluene	ligprep_L1300.4107	-6.284	-6.728	-5.895	-5.138
Ebselen	ligprep_L1300.4369	-6.284	-5.43	-5.192	-6.463
Nefazodone hydrochloride	ligprep_L8000.2444	-6.284	-6.388	-6.152	#N/A
Betamethasone Dipropionate (Diprolene)	ligprep_L8000.354	-6.284	-4.362	-3.651	-6.583
GSK'872 (GSK2399872A)	ligprep_L3000.4310	-6.283	-4.205	-6.24	-7.063
SU1498	ligprep_L6700.1465	-6.283	-4.391	-5.504	#N/A
HS-173	ligprep_L6700.910	-6.283	-6.233	-6.303	-7.621
Sofosbuvir(PSI-7977)	ligprep_L3900.1819	-6.282	-4.823	-6.961	-9.05
SU9516	ligprep_L3900.3109	-6.282	-5.952	-5.215	-6.469
Prazosin	ligprep_L8000.2583	-6.282	-6.431	-4.549	-7.444
Clofibrate	ligprep_7100.1511	-6.28	-5.653	-4.068	-5.258
Teneligliptin hydrobromide	ligprep_L7500.480	-6.28	-6.58	-5.514	-6.093
Wogonin	ligprep_L3900.2103	-6.279	-5.912	-6.025	-6.628
AZ5104	ligprep_L3000.2907	-6.278	-5.929	-5.97	-7.331
Ceftiofur sodium	ligprep_L3800.5187	-6.277	-4.834	-3.078	-6.126
RSV604	ligprep_L3900.4779	-6.276	-5.745	-5.309	-7.397
KW 2449	ligprep_L3900.891	-6.275	-6.345	-5.935	-6.78
PF-06840003	ligprep_L5700.339	-6.274	-6.107	-5.392	-6.275
SKF38393 HCl	ligprep_L5900.540	-6.273	-6.285	-4.943	-6.264
CCT129202	ligprep_L3900.2636	-6.271	-3.614	-4.803	-6.708
Mebendazole	ligprep_L8000.1336	-6.271	-6.652	-6.187	-6.719
Duvelisib (IPI-145, INK1197)	ligprep_L8000.1756	-6.271	-5.985	-6.211	-6.723
NMS-873	ligprep_L3000.3238	-6.269	-5.545	-5.442	-6.903
Phloracetophenone	ligprep_L6700.725	-6.269	-5.366	-4.645	-6.237
GSK8612	ligprep_L3000.5589	-6.267	-5.531	-5.75	-8.039
S1RA	ligprep_L3900.4633	-6.267	-6.889	-5.403	-6.544
Phenytoin sodium (Dilantin)	ligprep_L1300.839	-6.265	-4.237	-5.307	-5.594
Sodium Demethylcantharidate	ligprep_L3000.4392	-6.265	-6.065	-5.407	-6.385
Aloesin	ligprep_L3000.4984	-6.265	-4.02	-4.703	-6.066
Barasertib (AZD1152-HQPA)	ligprep_L3900.167	-6.265	-6.318	#N/A	#N/A
NVP 231	ligprep_L3000.5496	-6.264	-6.114	-6.954	-6.82
Ketoprofen (Actron)	ligprep_L8000.333	-6.264	-6.658	-5.768	-7.066
Progesterone (Prometrium)	ligprep_L8000.367	-6.264	-6.764	#N/A	-7.489
Mitapivat	ligprep_L3900.4523	-6.263	#N/A	-5.396	#N/A
8-OH-DPAT (8-Hydroxy-DPAT)	ligprep_L5900.583	-6.263	-6.26	-5.183	-5.717
Pexmetinib (ARRY-614)	ligprep_merge11-out.15	-6.263	-4.575	-6.063	-10.053
Pexmetinib (ARRY-614)	ligprep_merge11-out.15	-6.263	-4.575	-6.063	-10.053
Alantolactone	ligprep_L6700.1109	-6.262	-6.576	-5.98	-5.927
Dihydrotanshinone I	ligprep_L7500.926	-6.262	-6.362	-6.116	-6.921
Bicyclol	ligprep_L8000.2665	-6.26	-5.244	-4.093	-6.298
Butenafine HCl	ligprep_L1300.1031	-6.259	#N/A	-5.17	-5.563
Riluzole (Rilutek)	ligprep_L8000.304	-6.259	-6.209	-4.62	-6.277
Losmapimod	ligprep_L7500.682	-6.257	-4.597	-4.273	-6.363
KRIBB11	ligprep_L3000.4161	-6.256	-5.79	-4.514	-7.18
Chlorquinaldol	ligprep_7100.749	-6.255	-4.718	-4.432	-5.632
Seclidemstat	ligprep_L3900.4790	-6.255	-5.865	-5.491	-7.436
Azelastine hydrochloride (Astelin)	ligprep_L8000.280	-6.255	-1.946	-5.622	-6.309
Belinostat (PXD101)	ligprep_L8000.49	-6.255	#N/A	-5.937	-5.972
Isoliquiritigenin	ligprep_L3900.996	-6.254	-5.056	-6.137	-7.248
2',5'-Dihydroxyacetophenone	ligprep_L5700.364	-6.254	-5.633	-4.792	-7.081
EHop-016	ligprep_L7500.654	-6.254	-6.602	-4.752	-6.821
Topotecan	ligprep_L8000.2403	-6.254	-6.539	-5.213	-6.201
Cefuroxime axetil	ligprep_L3900.2355	-6.253	-3.244	-3.922	-7.146
RepSox	ligprep_L6700.852	-6.253	#N/A	-5.172	-6.812
OSS-128167	ligprep_L7500.826	-6.253	-6.416	-5.362	-8.959
BML-190	ligprep_L5900.205	-6.252	-3.52	-5.236	#N/A
Pazopanib HCl	ligprep_L8000.31	-6.252	-5.598	-5.47	-6.613
Dolasetron Mesylate	ligprep_L3800.4358	-6.251	-6.137	-5.084	-6.208
Iopamidol	ligprep_L3900.1948	-6.251	-4.44	-4.965	-6.668
Dichlorphenamide (Diclofenamide)	ligprep_L8000.1736	-6.251	-5.111	-5.479	-6.016
Sorafenib	ligprep_L8000.1988	-6.251	-6.026	-5.674	-7.698
T0901317	ligprep_L6700.846	-6.25	-4.81	-6.446	-6.756
Vidofludimus	ligprep_L3900.2815	-6.249	-5.797	-7.035	-7.178
TK216	ligprep_L3900.5034	-6.249	-5.503	-5.168	-7.076
Nefiracetam (Translon)	ligprep_L8000.450	-6.249	-6.576	-5.582	-6.401
Scopoletin	ligprep_L3800.2273	-6.248	-5.623	-5.433	-6.154
Etodolac (Lodine)	ligprep_L8000.171	-6.248	-6.193	-5.904	-6.61
Tinidazole	ligprep_L1300.1354	-6.246	-4.749	-4.278	-5.632
Isoxanthohumol	ligprep_L3000.4863	-6.246	-5.34	-6.112	-6.028
GDC-0077	ligprep_L3800.5398	-6.246	-7.498	-6.188	-6.842
Bendamustine HCL	ligprep_L8000.80	-6.246	-6.742	-5.432	-7.389
Lesinurad	ligprep_L3900.1993	-6.243	-5.08	-5.47	-6.525
AZ6102	ligprep_L6700.1035	-6.243	-6.721	-5.245	-6.65
UTP, Trisodium Salt	ligprep_L8000.2267	-6.243	-5.976	-6.114	-6.394
17-DMAG HCl (Alvespimycin)	ligprep_L3900.160	-6.242	-2.316	#N/A	-7.694
AG-1478 (Tyrphostin AG-1478)	ligprep_L3900.1248	-6.241	-6.119	-4.975	-6.39
GSK1059615	ligprep_L6700.776	-6.241	-6.614	-6.183	-6.175
Isoalantolactone	ligprep_L3000.2286	-6.24	-6.223	-6.252	-5.343
Sparteine	ligprep_L3800.4047	-6.24	-5.706	-6.047	-6.326
Lazertinib (YH25448,GNS-1480)	ligprep_L3900.3915	-6.24	-5.188	#N/A	#N/A
VH298	ligprep_L5700.505	-6.24	-5.677	-3.601	-6.792
Methyl gallate	ligprep_L7500.542	-6.24	-5.33	-4.227	-6.71
Methyl protocatechuate	ligprep_L3000.2458	-6.238	-4.559	-4.945	-6.173
Vitamin K2	ligprep_L8000.2203	-6.238	-4.87	-5.07	-6.482
Ticlopidine	ligprep_L3900.4934	-6.237	-6.48	-6.116	-6.739
Secoisolariciresinol diglucoside	ligprep_L7500.539	-6.236	-4.572	-6.119	-9.225
Exemestane	ligprep_L8000.69	-6.236	-6.366	#N/A	-6.781
BMS-708163 (Avagacestat)	ligprep_L5900.12	-6.235	-5.138	-4.301	-6.343
Temocapril	ligprep_L7500.1104	-6.235	-7.461	-5.139	-7.493
Ciclopirox ethanolamine	ligprep_7100.406	-6.234	-4.269	-5.542	-5.882
Y15	ligprep_L3900.3733	-6.234	-4.547	-4.101	-6.408
Epinastine HCl	ligprep_L8000.1165	-6.232	-5.53	-6.405	-6.232
Cefazolin	ligprep_L3900.4433	-6.231	-5.224	-4.62	-6.273
Mubritinib (TAK 165)	ligprep_L3900.940	-6.231	-5.863	-5.695	-7.872
Mdivi-1	ligprep_L3000.3213	-6.23	-6.563	-5.226	-6.456
Indirubin-3'-monoxime	ligprep_L3000.4954	-6.23	-6.016	-5.324	-7.283
Chelerythrine Chloride	ligprep_L3900.4393	-6.23	-4.13	-5.608	-6.624
STO-609	ligprep_L5700.315	-6.23	-6.942	#N/A	-7.019
metaproterenol sulfate	ligprep_L8000.1969	-6.23	-6.648	-4.833	-6.009
Eslicarbazepine Acetate	ligprep_L3900.2009	-6.229	#N/A	-5.076	-6.418
Gliclazide (Diamicron)	ligprep_L7500.308	-6.228	-5.249	-5.098	-5.215
Gentiopicroside	ligprep_L6700.680	-6.227	-6.609	-4.569	-6.333
Parecoxib Sodium	ligprep_L8000.2415	-6.227	-5.723	-5.906	-6.873
Mitomycin C	ligprep_L3000.3789	-6.226	-4.217	-4.418	-6.813
(R)-Nepicastat HCl	ligprep_L3900.1892	-6.226	-5.741	#N/A	-6.155
KU-60019	ligprep_L6700.171	-6.226	-6.242	-4.392	-6.363
Savolitinib(AZD6094, HMPL-504)	ligprep_L3900.2851	-6.223	-5.781	-4.652	-6.233
LJI308	ligprep_L3000.3797	-6.221	-7.838	-5.841	#N/A
EAI045	ligprep_L3000.4020	-6.22	-5.235	-5.199	-6.863
CZC-25146	ligprep_L3000.4324	-6.219	-5.142	-6.187	-7.512
Trilostane	ligprep_L5900.41	-6.219	-5.57	-7.028	-6.145
Daphnetin	ligprep_L8000.554	-6.219	-5.551	-4.909	-6.578
Difloxacin hydrochloride	ligprep_L3900.3945	-6.217	-6.343	-6.377	-6.402
Olanzapine (Zyprexa)	ligprep_L8000.664	-6.217	-6.694	-5.515	-6.192
Aclidinium Bromide	ligprep_L3800.1491	-6.216	-5.856	-6.32	-7.407
WHI-P180	ligprep_L6700.1457	-6.216	#N/A	-4.969	-6.864
Chrysin	ligprep_L3000.1021	-6.215	-6.084	-6.106	-6.367
ZM-447439	ligprep_L3900.117	-6.214	-6.82	-3.556	-6.604
ONO-4059 (GS-4059) hydrochloride	ligprep_L3900.3483	-6.214	-6.057	#N/A	-7.511
Piperine (1-Piperoylpiperidine)	ligprep_L8000.623	-6.214	#N/A	-4.897	-6.491
Picroside I	ligprep_L3900.2243	-6.212	-5.02	-4.612	-6.849
Y16	ligprep_L7500.1080	-6.212	-6.233	-6.106	-7.073
Zucapsaicin	ligprep_L8000.2658	-6.212	-6.001	-4.301	-6.619
Stachyose	ligprep_L3800.3832	-6.211	-5.138	-5.58	-6.986
Ambrisentan	ligprep_L7500.361	-6.211	-4.326	-4.825	-6.495
Palmatine	ligprep_L8000.1531	-6.211	-5.899	-4.94	-7.143
Z-FA-FMK	ligprep_L3000.3348	-6.209	-4.222	-5.644	-7.779
2,4-dichlorobenzyl alcohol	ligprep_L3800.4544	-6.209	-5.821	-4.645	-6.8
TAS-102	ligprep_L8000.2132	-6.209	-6.571	-4.998	-5.545
MK-4827(Niraparib)	ligprep_L8000.1405	-6.208	-6.941	-5.516	-7.178
7-Aminocephalosporanic acid	ligprep_7100.1021	-6.207	-5.613	-5.067	-5.447
Pamiparib (BGB-290)	ligprep_L3900.4010	-6.207	-5.473	-5.606	-6.432
Ticlopidine hydrochloride	ligprep_L8000.1871	-6.207	-5.912	-5.187	-6.223
Anle138b	ligprep_L3900.4755	-6.205	-5.71	-4.497	-6.697
Dabigatran etexilate mesylate	ligprep_L3900.5201	-6.204	-2.85	#N/A	-8.817
Ibuprofen piconol	ligprep_L3800.4696	-6.203	-6.1	-4.863	-6.544
VU 0364439	ligprep_L6700.708	-6.203	-6.541	-5.062	-7.434
Frovatriptan Succinate	ligprep_L3900.4427	-6.202	#N/A	-5.702	-7.03
Nordihydroguaiaretic acid	ligprep_L8000.1519	-6.202	-6.307	-4.645	-7.568
VX-803 (M4344)	ligprep_L3900.4913	-6.201	-5.452	#N/A	#N/A
Milrinone (Primacor)	ligprep_L8000.654	-6.2	-6.259	-5.813	-6.241
Rubitecan	ligprep_L8000.2705	-6.199	-6.072	-4.88	-6.027
Ketoconazole	ligprep_L8000.1803	-6.198	-5.116	-5.749	#N/A
Pioglitazone (Actos)	ligprep_L8000.781	-6.198	-6.071	-4.985	-8.937
Sulfatinib	ligprep_L3900.4782	-6.197	-6.242	-5.349	#N/A
4-Hydroxytamoxifen	ligprep_L3900.3303	-6.196	-2.893	#N/A	-6.376
Naftopidil (Flivas)	ligprep_L8000.530	-6.196	-6.622	-5.578	-7.515
Nicotinamide N-oxide	ligprep_L3000.2490	-6.195	-3.402	-4.347	-6.213
Oxidopamine (hydrobromide)	ligprep_L5900.614	-6.195	-5.519	-5.181	-5.708
Curcumol	ligprep_L6700.369	-6.195	-5.9	-5	-6.233
Dorsomorphin (Compound C) 2HCl	ligprep_L6700.863	-6.195	-6.97	-5.654	-7.513
EIDD-2801	ligprep_L3900.4752	-6.194	-5.873	-5.17	-7.057
CCG 50014	ligprep_L3000.1497	-6.193	-5.82	-5.922	-7.89
Helicide	ligprep_L3900.2258	-6.193	-5.473	-4.336	-6.548
GS967	ligprep_L7500.836	-6.193	-5.55	-5.703	-6.534
PP1	ligprep_L3000.2418	-6.192	-7.425	-5.53	-6.436
Indigo carmine	ligprep_L3900.4147	-6.192	-6.675	-5.601	-6.355
NVP-BVU972	ligprep_L3000.821	-6.191	-5.046	-6.023	-8.802
Landiolol hydrochloride	ligprep_L7500.870	-6.19	-5.755	-6.074	#N/A
Azatadine dimaleate	ligprep_L8000.1418	-6.19	-6.567	-6.181	-6.742
acalisib (GS-9820)	ligprep_L6700.1391	-6.189	-5.961	-6.009	#N/A
Rebeprazole sodium	ligprep_L8000.1372	-6.189	-3.85	-6.422	-6.598
4-Biphenylacetic acid	ligprep_L8000.1498	-6.188	-5.146	-4.164	-7.921
Longdaysin	ligprep_L3000.5560	-6.187	-6.991	-4.961	-7.317
TRC051384	ligprep_L3000.4296	-6.186	-5.569	-5.277	-7.029
Molindone hydrochloride	ligprep_L8000.2234	-6.185	-6.242	-4.228	-6.172
Pulegone	ligprep_L8000.2383	-6.185	-5.694	-5.568	-6.007
Bimiralisib (PQR309)	ligprep_L6700.1318	-6.184	-3.628	-6.028	-6.314
LX1606 hippurate	ligprep_L8000.1215	-6.184	-4.871	-6.39	-6.626
APX-115 free base	ligprep_L3900.4843	-6.183	-6.572	-5.775	-5.289
Fisetin (Fustel)	ligprep_L7500.209	-6.183	-6.962	-5.849	-6.337
Formestane	ligprep_L8000.563	-6.183	-5.985	-6.97	-6.637
Apoptosis Activator 2	ligprep_L3000.1621	-6.181	-6.897	-5.126	-6.313
Trifluoperazine	ligprep_L3800.4782	-6.181	-6.981	#N/A	-6.22
Rucaparib Camsylate	ligprep_L8000.2769	-6.181	-7.477	-5.097	-6.14
Rucaparib (AG-014699,PF-01367338) phosphate	ligprep_L8000.51	-6.181	-7.458	-5.484	-6.131
Cabozantinib (XL184, BMS-907351)	ligprep_L8000.54	-6.181	-5.348	-4.234	-9.357
Xanthoxyline	ligprep_L3000.2486	-6.18	-5.77	-5.466	-5.476
Sodium gualenate	ligprep_L3800.3719	-6.18	-6.729	-5.978	-6.273
SR4370	ligprep_L7500.1035	-6.18	-6.62	-5.502	-6.7
Diclofenac Potassium	ligprep_L3900.1400	-6.179	-5.758	-5.933	-7.021
NVP-TAE226	ligprep_L3900.856	-6.179	-4.949	-4.058	-7.467
Naphazoline hydrochloride (Naphcon)	ligprep_L5900.125	-6.178	-6.068	-5.08	-5.651
Selexipag	ligprep_L7500.514	-6.178	-8.78	-7.271	-7.458
Rucaparib	ligprep_L8000.2742	-6.178	#N/A	-5.325	-6.125
BMS-911543	ligprep_L6700.1099	-6.177	-3.305	-3.903	-6.391
Methotrexate disodium	ligprep_L8000.2204	-6.177	-7.796	#N/A	#N/A
meticrane	ligprep_L8000.1972	-6.176	-4.948	-4.353	-6.206
Ciclopirox (Penlac)	ligprep_L8000.691	-6.176	-4.034	-5.677	-5.927
4-Isopropylbenzaldehyde	ligprep_L3000.4440	-6.175	-5.928	-5.152	-5.955
JNJ-7706621	ligprep_L3900.254	-6.175	-3.578	-4.652	-7.035
CBL0137(CBL-0137)	ligprep_L6700.833	-6.175	-3.472	#N/A	-6.944
BTB06584	ligprep_L7500.677	-6.175	-5.485	-5.344	-6.451
Troglitazone (CS-045)	ligprep_L8000.2131	-6.174	-6.752	-6.304	#N/A
Saxagliptin (BMS-477118,Onglyza)	ligprep_L3800.1288	-6.173	-5.432	-5.863	-6.946
MRT67307 HCl	ligprep_L6700.1059	-6.172	-4.292	-5.23	-7.701
LY411575	ligprep_L5900.116	-6.171	-5.392	-5.958	-7.045
Rolapitant	ligprep_L8000.2511	-6.171	-5.813	-6.085	-6.83
Ferrostatin-1 (Fer-1)	ligprep_L3000.3110	-6.17	-6.154	-4.47	-6.302
Rauwolscine hydrochloride	ligprep_L5900.617	-6.17	-6.389	-5.405	-6.801
HO-3867	ligprep_L6700.927	-6.17	-2.317	-5.276	-7.328
Amoxapine	ligprep_L7500.641	-6.17	#N/A	-5.506	-5.743
Methscopolamine (Pamine)	ligprep_L8000.454	-6.17	-6.174	-5.974	-6.159
Tolfenamic acid	ligprep_L8000.783	-6.17	-4.679	-5.643	-6.686
IOX4	ligprep_L5700.453	-6.168	-5.629	-5.1	-6.057
Pyridoxal phosphate	ligprep_L3900.3726	-6.167	-4.611	#N/A	-6.386
ONC206	ligprep_L3900.4871	-6.167	#N/A	#N/A	-7.205
AZD7545	ligprep_L6700.902	-6.167	-4.851	-5.084	-7.723
Gefitinib (ZD1839)	ligprep_L8000.20	-6.167	-5.312	-4.119	-7.077
6-Iodopravadoline (AM630)	ligprep_L3900.5158	-6.166	-3.16	-5.855	-4.795
Ethidium bromide	ligprep_L3800.2189	-6.165	-7.437	-4.508	-6.958
Flutamide (Eulexin)	ligprep_L8000.143	-6.165	-3.937	-4.562	-5.989
Camptothecin	ligprep_L8000.1790	-6.164	-6.181	-5.494	-7.282
M1001	ligprep_L3900.4985	-6.163	-5.73	-5.93	-6.324
PD128907 HCl	ligprep_L5900.347	-6.163	-5.317	-4.851	-6.208
Salicylamide	ligprep_L8000.2655	-6.163	-5.257	-4.867	-6.775
Sulindac (Clinoril)	ligprep_L8000.458	-6.163	-7.591	-5.626	-7.627
Desloratadine	ligprep_L8000.557	-6.163	-6.339	-6.202	-6.824
Amygdalin	ligprep_L8000.570	-6.163	-4.556	-5.81	-6.708
E7080 (Lenvatinib)	ligprep_L8000.534	-6.162	-7.814	-5.01	-7.438
SB-3CT	ligprep_L3000.3421	-6.161	-5.651	-4.521	-6.56
HPI-4 (Ciliobrevin A)	ligprep_L6700.1116	-6.161	-5.695	-6.265	-6.447
Hematoxylin (Hydroxybrazilin)	ligprep_L1300.557	-6.16	-7.536	-4.639	-5.526
Loxapine	ligprep_L1300.4497	-6.159	#N/A	-6.135	-5.802
G-749	ligprep_L3000.3497	-6.159	-4.543	-4.871	-6.51
BNC210	ligprep_L3900.4932	-6.159	-5.384	-4.973	-6.604
PKM2 inhibitor(compound 3k)	ligprep_L5700.335	-6.159	-6.053	-4.961	-6.969
Lonafarnib (SCH66336)	ligprep_L8000.511	-6.159	-4.123	-4.701	-7.961
TAS6417	ligprep_L3900.4645	-6.158	-4.926	#N/A	-7.037
5-Methoxytryptamine	ligprep_L5900.768	-6.158	-4.773	-4.76	-5.86
WS6	ligprep_L6700.942	-6.158	-3.511	-6.01	-7.702
Gatifloxacin	ligprep_L8000.179	-6.158	-6.112	-5.741	-6.205
Alosetron Hydrochloride	ligprep_L8000.2101	-6.158	-6.855	-5.296	-6.862
Pinocembrin	ligprep_L3900.2226	-6.157	-5.993	-6.212	-7.066
CYC116	ligprep_L6700.81	-6.157	#N/A	-5.535	-6.557
Remogliflozin etabonate (GSK189075)	ligprep_L1300.4790	-6.155	-5.327	-5.673	-7.343
Cyclandelate	ligprep_L7500.403	-6.155	-5.872	-5.777	-6.521
Aminophylline (Truphylline)	ligprep_L3900.600	-6.154	-5.615	-5.357	-7.257
Econazole nitrate (Spectazole)	ligprep_L8000.695	-6.154	-5.253	-5.44	-6.435
Coptisine chloride	ligprep_L5700.346	-6.153	-5.905	-5.682	#N/A
Gefitinib hydrochloride	ligprep_L8000.2220	-6.153	-6.544	-5.448	-6.946
SMI-16a	ligprep_L3000.5489	-6.152	-5.836	-5.14	-6.803
Cariprazine HCl	ligprep_L3900.4428	-6.152	-4.588	-5.36	-6.194
MK-2866 (GTx-024)	ligprep_L6700.91	-6.152	-5.754	-5.287	#N/A
Lomeguatrib	ligprep_L3000.3054	-6.15	-5.784	-4.608	-5.814
Imperatorin	ligprep_L8000.1554	-6.15	-6.636	-6.033	-5.679
TAK-063	ligprep_L3900.3456	-6.148	-3.581	-5.086	-6.727
ETC-206	ligprep_L3900.4681	-6.148	-4.999	-5.244	-7.098
i-Inositol	ligprep_L6700.622	-6.147	-5.694	-4.588	-6.315
Cambinol	ligprep_L6700.1302	-6.146	-5.889	-6.228	-6.661
SW-044248	ligprep_L3000.5700	-6.145	-6.166	-6.138	#N/A
MG-132	ligprep_L3900.1123	-6.145	-6.628	-3.642	#N/A
Tiaprofenic acid	ligprep_L3800.4255	-6.144	-6.145	-5.008	-7.182
BGJ398 (NVP-BGJ398|Infigratinib)	ligprep_L7500.1022	-6.144	-5.41	-5.133	-6.42
Nilutamide	ligprep_L8000.1669	-6.142	-6.1	-5.292	-6.327
Mequinol	ligprep_L3900.1649	-6.141	-4.59	-4.257	-6.064
Galangin	ligprep_L6700.1270	-6.141	#N/A	-5.027	-6.483
4-Hydroxyphenylacetic acid	ligprep_L5700.172	-6.139	-4.875	-5.986	-6.617
AT13148	ligprep_L6700.960	-6.139	-6.416	-5.922	-8.704
Turofexorate Isopropyl (XL335)	ligprep_L7500.235	-6.139	-2.815	-5.738	-6.403
Menadiol Diacetate	ligprep_L8000.1616	-6.139	-4.968	-4.401	-6.445
L-Tryptophan	ligprep_L8000.1648	-6.139	-4.315	-4.938	-6.553
Glabridin	ligprep_L7500.538	-6.136	-6.834	-5.959	-6.693
GDC-0084	ligprep_L3800.3339	-6.135	-4.371	-4.649	-6.275
Prasugrel (Effient)	ligprep_L7500.27	-6.135	-6.563	-5.385	-5.989
Isoeugenol	ligprep_L1300.4010	-6.134	-5.569	-4.572	-5.647
SAR125844	ligprep_L3900.4383	-6.134	-7.936	-5.179	-7.488
Dicloxacillin Sodium	ligprep_L3900.1640	-6.133	-2.608	-5.261	-6.362
E7449	ligprep_L3900.3487	-6.133	-6.95	#N/A	-6.474
Ensartinib (X-396) dihydrochloride	ligprep_L3900.4558	-6.132	-5.723	-5.894	-6.839
(±)-α-Tocopherol	ligprep_L6700.1410	-6.132	-3.747	-4.644	-7.084
Puromycin aminonucleoside	ligprep_L3800.5161	-6.131	-7.043	-4.235	-6.8
Ertugliflozin	ligprep_L6700.1281	-6.13	-3.397	-4.558	-6.89
Foretinib (GSK1363089, XL880)	ligprep_L6700.58	-6.129	#N/A	-6.304	-7.898
Cetirizine Dihydrochloride	ligprep_L8000.127	-6.128	-6.216	-6.354	-7.223
Revaprazan Hydrochloride	ligprep_L8000.2183	-6.128	-6.004	#N/A	-6.257
Abemaciclib	ligprep_L8000.2506	-6.128	-5.994	-6.212	-6.344
Azlocillin sodium salt	ligprep_L8000.824	-6.128	-4.377	#N/A	#N/A
FRAX486	ligprep_L3000.4010	-6.127	#N/A	-5.306	-7.186
CPI-1205	ligprep_L3900.3414	-6.127	-6.668	-5.508	-6.508
Balofloxacin	ligprep_L8000.917	-6.127	-6.992	-5.833	-6.358
Clioquinol	ligprep_L5900.385	-6.126	-4.798	-5.421	-4.931
Decernotinib (VX-509)	ligprep_L6700.1021	-6.126	-5.17	-4.822	-7.279
Pefloxacin Mesylate Dihydrate	ligprep_L8000.1049	-6.126	-6.284	-6.143	-6.523
BQU57	ligprep_L7500.723	-6.125	-3.676	-5.76	-7.342
Altrenogest	ligprep_L8000.292	-6.125	-6.883	-5.83	-6.349
Menadione bisulfite sodium	ligprep_L3900.5125	-6.124	-6.093	-5.68	-6.183
Dihydromyricetin (Ampeloptin)	ligprep_L6700.365	-6.124	-5.933	-5.833	-6.083
L-(-)-α-Methyldopa hydrate	ligprep_L3800.5129	-6.123	-6.015	-4.346	-6.882
Zebularine	ligprep_L3900.2558	-6.123	-4.088	-4.761	-6.018
4'-Methoxychalcone	ligprep_L3000.4762	-6.122	-6.57	-5.734	-6.867
Vorolanib	ligprep_L3900.4794	-6.122	-7.464	-4.713	-7.058
Clinofibrate	ligprep_L8000.738	-6.122	-3.609	-5.258	-7.381
MBQ-167	ligprep_L7500.923	-6.121	-6.058	-6.068	-6.354
Ripasudil (K-115)	ligprep_L7500.745	-6.12	-4.704	-4.563	-5.914
BMS-536924	ligprep_L6700.432	-6.119	-5.043	-5.078	-8.676
Ipratropium bromide	ligprep_L3000.631	-6.118	-6.067	-6.197	-7.031
SKLB 610	ligprep_L3000.5602	-6.117	-6.546	-5.517	-7.376
IDRA-21	ligprep_L3900.4716	-6.117	-5.218	-5.011	-5.9
Lomefloxacin	ligprep_L8000.2434	-6.117	-6.455	-6.281	-6.364
Vismodegib (GDC-0449)	ligprep_L8000.48	-6.117	-6.829	-4.896	-6.863
PP-121	ligprep_L6700.400	-6.116	#N/A	-5.871	#N/A
Rofecoxib (Vioxx)	ligprep_L8000.844	-6.116	-5.168	-5.175	-6.498
Benzophenone	ligprep_L3800.5198	-6.115	-6.166	-4.682	-5.921
Trapidil	ligprep_L8000.1407	-6.115	-5.509	-5.533	-6.175
Wedelolactone	ligprep_L8000.2458	-6.114	-6.513	-5.773	-6.639
Carbenicillin disodium	ligprep_L3800.1160	-6.112	-5.427	-4.221	-6.136
Dicoumarol	ligprep_L8000.1237	-6.112	-4.94	-5.346	-6.169
Fenoprofen calcium	ligprep_L3800.1037	-6.111	-6.365	-5.766	-6.301
Cordycepin	ligprep_L3900.2128	-6.11	-5.525	-4.627	-7.519
PF-03084014 (PF-3084014)	ligprep_L5900.505	-6.11	-3.134	-4.985	-7.868
Pimobendan (Vetmedin)	ligprep_L8000.278	-6.11	-5.952	-5.209	-6.062
Oroxin A	ligprep_L5900.687	-6.109	-4.814	-4.346	-6.576
VLX600	ligprep_L5700.456	-6.108	-5.715	-5.676	-7.183
SL327	ligprep_L7500.386	-6.108	-6.081	#N/A	-6.682
Tanzisertib(CC-930)	ligprep_L5900.576	-6.107	-5.835	-4.94	-6.892
O6-Benzylguanine	ligprep_L3000.2214	-6.106	-5.592	-4.523	-5.679
Valganciclovir Hydrochloride	ligprep_L3900.1652	-6.106	-4.572	-4.337	-6.495
Coluracetam	ligprep_L5900.608	-6.106	-3.728	-6.325	-7.46
Dyphylline (Dilor)	ligprep_L8000.266	-6.105	-5.508	-4.795	-6.075
Usnic acid	ligprep_L1300.2332	-6.104	-6.395	-5.155	-6.633
Sparsentan	ligprep_L3800.4858	-6.102	-4.03	-7.276	-7.095
Nitroxoline	ligprep_L8000.1316	-6.102	-5.941	-6.119	-5.735
Escitalopram Oxalate	ligprep_L5900.285	-6.1	-5.083	-6.062	-6.073
Phenindione (Rectadione)	ligprep_L7500.42	-6.099	-3.249	-4.667	-5.397
Anastrozole	ligprep_7100.135	-6.098	-6.362	-6.41	-5.626
ABT-751 (E7010)	ligprep_L3900.178	-6.098	-5.869	-5.29	-7.287
NSC319726	ligprep_L5700.204	-6.097	-6.081	-5.532	-6.457
Methyclothiazide	ligprep_L3800.1440	-6.095	-4.72	-3.456	-6.483
3-Hydroxybenzoic acid	ligprep_L3800.4993	-6.094	-5.159	-5.688	-6.159
Kaempferol-3-O-glucorhamnoside	ligprep_L6700.1268	-6.094	-3.708	-5.191	-7.148
S-(+)-Ketoprofen	ligprep_L3900.5046	-6.093	-6.695	-5.984	-7.142
AGI-5198	ligprep_L6700.718	-6.093	-3.85	-5.759	-6.323
Vadadustat	ligprep_L7500.1057	-6.093	-5.784	-6.088	-6.099
Sotalol HCl	ligprep_L8000.679	-6.093	#N/A	-5.764	-6.469
Danshensu	ligprep_L8000.2126	-6.092	-3.403	-3.602	-7.086
Ropinirole HCl	ligprep_L5900.159	-6.091	-6.316	-5.262	-6.558
MGCD-265	ligprep_L6700.126	-6.091	-6.144	-6.236	-7.158
Lamivudine (Epivir)	ligprep_L8000.368	-6.091	-5.528	-5.137	-5.762
Morroniside	ligprep_L6700.1267	-6.089	-5.326	-4.213	-6.638
Diminazene Aceturate	ligprep_L8000.1120	-6.089	-6.664	-5.257	-6.164
ceftazidime pentahydrate	ligprep_L3900.2917	-6.087	#N/A	#N/A	-6.612
Furosemide (Lasix)	ligprep_L8000.296	-6.087	-5.281	-4.741	-6.342
5,7-Dihydroxy-4-methylcoumarin	ligprep_L3800.4215	-6.086	-6.11	-5.288	-6.132
BI-7273	ligprep_L3000.3937	-6.085	#N/A	-5.596	-5.899
KYA1797K	ligprep_L6700.1096	-6.085	-6.067	-5.875	-6.829
Relebactam	ligprep_L3900.4808	-6.084	-6.54	#N/A	-6.301
SF2523	ligprep_L6700.1175	-6.084	#N/A	-5.702	-6.658
SAR131675	ligprep_L6700.489	-6.084	-5.865	-4.645	-6.892
Menthone	ligprep_L3800.5017	-6.083	-5.845	-4.6	-6.152
Calcium Dobesilate	ligprep_L3900.2399	-6.083	-5.704	#N/A	-6.115
Chlorthalidone	ligprep_L7500.560	-6.083	-5.345	-5.954	-6.779
Mesterolone	ligprep_L3800.2263	-6.082	-5.911	#N/A	-6.015
Pamicogrel	ligprep_L3900.5100	-6.082	-3.524	-6.401	-7.659
Chrysophanic acid (Chrysophanol)	ligprep_L6700.368	-6.082	-4.165	-5.082	-6.776
Biphenyl-4-sulfonyl chloride	ligprep_L7500.854	-6.082	-5.566	-5.448	-6.415
Cefpiramide	ligprep_L3800.5307	-6.081	-5.714	-7.006	-6.383
Hyoscyamine (Daturine)	ligprep_L1300.1294	-6.08	-6.064	-5.575	-6.147
(-)-Tetramisole	ligprep_L3900.2660	-6.08	-6.502	-5.097	-6.648
AZD8931	ligprep_L3900.923	-6.08	-2.419	-5.721	-7.82
Dienogest	ligprep_L8000.105	-6.08	-5.881	-5.667	-7.377
Orantinib (TSU-68, SU6668)	ligprep_L3900.461	-6.079	#N/A	-4.112	-6.234
Kynurenic acid	ligprep_L5900.391	-6.079	-6.328	-4.963	-6.076
Thiazovivin	ligprep_L3000.457	-6.076	-6.182	-5.24	-6.548
GGTI 298 TFA salt	ligprep_L3900.3405	-6.076	-3.606	-5.27	-6.523
PF 573228	ligprep_L3900.1468	-6.075	-5.697	-7.033	#N/A
Ulixertinib (BVD-523, VRT752271)	ligprep_L6700.999	-6.075	-6.393	-6.467	-9.249
Lenalidomide (CC-5013)	ligprep_L8000.26	-6.075	#N/A	-5.765	-6.823
Meptazinol HCl	ligprep_L3800.1169	-6.074	-4.79	-4.907	-5.972
Phensuximide	ligprep_L3800.4470	-6.074	-6.309	-4.476	-6.083
Succimer	ligprep_L3800.4638	-6.074	-4.951	-5.018	-6.062
PNU 282987	ligprep_L6700.1310	-6.073	-6.386	-4.689	-6.074
Penfluridol	ligprep_L8000.1081	-6.073	-8.038	-8.232	#N/A
Olutasidenib (FT-2102)	ligprep_L5700.449	-6.072	#N/A	-5.174	-5.972
Anisodamine Hydrobromide	ligprep_L5900.763	-6.072	-6.454	-5.539	-6.531
SB 216763	ligprep_L3000.90	-6.071	-3.208	-5.231	-7.585
phthalylsulfacetamide	ligprep_L3800.3020	-6.071	-4.615	-4.425	-7.477
Dapiprazole Hydrochloride	ligprep_L8000.2261	-6.071	-5.525	-4.898	-8.026
Idasanutlin (RG-7388)	ligprep_L3900.3079	-6.07	-3.388	-3.774	-6.841
Ciprofloxacin hydrochloride hydrate	ligprep_L3900.3645	-6.07	-5.539	-5.893	-6.076
Levodropropizine	ligprep_L8000.1048	-6.07	-5.378	-5.142	-6.087
Crizotinib hydrochloride	ligprep_L8000.2765	-6.07	-5.36	-5.945	-6.256
MK-4101	ligprep_L6700.1091	-6.069	-4.778	-6.097	-6.017
Oxymatrine (Matrine N-oxide)	ligprep_L8000.620	-6.069	-6.128	-6.169	-6.106
Quinine hydrochloride dihydrate	ligprep_L8000.671	-6.069	-5.848	-5.665	-6.106
Bosentan Hydrate	ligprep_L7500.335	-6.068	-3.495	-5.411	-7.076
Efaproxiral sodium	ligprep_L8000.1209	-6.068	-6.702	-5.34	-9.563
INCB057643	ligprep_L3900.4014	-6.067	-4.293	-6.145	-6.301
SB590885	ligprep_L6700.333	-6.067	-6.066	#N/A	-7.261
GSK1070916	ligprep_L3900.1208	-6.066	-4.856	-5.951	-7.402
ENMD-2076	ligprep_L6700.88	-6.066	-5.824	-6.321	-7.01
Ku-0063794	ligprep_L6700.96	-6.066	-3.88	-4.939	-7.702
Sumatriptan succinate	ligprep_L8000.229	-6.066	-6.592	-4.764	-6.864
WZ8040	ligprep_L3000.216	-6.065	-7.482	-4.166	-7.702
Ademetionine	ligprep_L3900.3621	-6.064	-5.88	-4.957	-7.316
PHA-680632	ligprep_L3900.446	-6.064	-4.44	-5.901	-6.298
6-Benzylaminopurine	ligprep_L6700.619	-6.064	-5.462	-4.249	-6.524
PD153035	ligprep_L3900.4565	-6.063	-5.94	-5.232	-6.547
Raltegravir (MK-0518)	ligprep_L3900.726	-6.063	-5.286	-5.418	-7.859
Autophinib	ligprep_L6700.1181	-6.063	-6.322	-3.919	-6.377
ID-8	ligprep_L3000.3236	-6.062	-6.707	-5.873	-6.049
SGX-523	ligprep_L3900.2573	-6.062	-5.187	-5.285	-5.982
CP-945598 HCl	ligprep_L5900.468	-6.062	-4.993	-5.388	-6.606
Alloxazine	ligprep_L5900.629	-6.062	-6.369	#N/A	-6.08
pasiniazid	ligprep_L8000.1973	-6.062	-5.466	-5.847	-5.41
Gramine	ligprep_L8000.599	-6.062	-6.281	-5.474	-6.178
MPEP	ligprep_L6700.345	-6.061	-5.062	-5.309	-5.448
DS-6051b	ligprep_L3900.4665	-6.06	-5.374	-6.405	-6.273
Lacidipine (Lacipil, Motens)	ligprep_L7500.297	-6.06	-2.548	-5.224	-6.044
PD173955	ligprep_L3000.3418	-6.059	-6.087	-6.059	-5.392
Defactinib (VS-6063, PF-04554878)	ligprep_L3900.3116	-6.059	-4.913	-5.198	-7.263
BIO	ligprep_L7500.648	-6.059	-6.017	-5.574	-6.824
Borussertib	ligprep_L3000.5725	-6.058	-4.467	-9.083	#N/A
Isoprenaline hydrochloride	ligprep_L5900.134	-6.057	-5.698	-3.784	-5.673
Menbutone	ligprep_L3800.2510	-6.056	-6.093	-5.613	-6.761
AZ876	ligprep_L3000.5439	-6.055	-4.794	-5.534	-7.146
piromidic acid	ligprep_L3800.3024	-6.055	-6.461	-6.352	-6.141
Belizatinib (TSR-011)	ligprep_L3900.3546	-6.055	-4.862	-5.628	#N/A
Phellodendrine chloride	ligprep_L3900.4054	-6.055	-6.067	-5.68	-6.143
Enrofloxacin	ligprep_L8000.1717	-6.055	-6.606	#N/A	-5.958
Monobenzone (Benoquin)	ligprep_L8000.339	-6.055	-4.903	-4.79	-6.012
4-Aminosalicylic acid	ligprep_L8000.2181	-6.054	-5.544	-5.714	-5.438
CNX-2006	ligprep_L3000.2439	-6.053	-3.689	-6.968	#N/A
P22077	ligprep_L3000.2871	-6.053	-6.847	-6.005	-6.19
Peiminine	ligprep_L3000.4917	-6.053	-3.786	-4.475	-6.952
Ethacridine lactate	ligprep_L3800.5289	-6.052	-5.291	-4.719	-6.718
Dasatinib hydrochloride	ligprep_L8000.2488	-6.052	-6.092	-5.485	-6.473
GK921	ligprep_L5700.424	-6.051	-3.773	-5.648	-5.775
Povidone iodine	ligprep_L1300.1922	-6.05	-5.481	-4.781	-5.735
4-Hydroxyquinazoline	ligprep_L3000.4718	-6.05	-5.913	-4.67	-6.052
Cefditoren pivoxil	ligprep_L8000.400	-6.048	-5.295	-5.479	-6.944
Rebamipide	ligprep_L8000.915	-6.047	-6.04	-5.964	-7.717
Gentisic acid	ligprep_L3800.2288	-6.046	-5.335	-5.822	-6.86
BIA 10-2474	ligprep_L6700.1429	-6.046	-7.557	-4.944	-7.556
Olprinone	ligprep_L3900.4116	-6.045	-6.681	-4.855	-6.302
Diethylstilbestrol	ligprep_L8000.129	-6.045	-6.13	-4.847	-5.879
Etonogestrel	ligprep_L8000.1385	-6.045	-6.685	-4.716	-6.459
Cyclothiazide	ligprep_L3800.4757	-6.044	-4.588	-5.236	-5.998
iCRT14	ligprep_L6700.1477	-6.044	#N/A	-4.866	-7.714
Topotecan HCl	ligprep_L8000.96	-6.044	-5.469	-5.398	-7.202
AZD2098	ligprep_L3000.5546	-6.043	-5.482	-5.445	-5.123
leniolisib(CDZ 173)	ligprep_L6700.1321	-6.043	-5.398	-4.776	-7.288
NPS-2143 (SB262470)	ligprep_L3900.1144	-6.041	-5.503	#N/A	-7.86
Carbazochrome sodium sulfonate	ligprep_L7500.378	-6.041	-6.191	-4.549	-5.963
Brevianamide F	ligprep_L3000.5705	-6.04	-6.55	-5.882	-7.215
AZD7648	ligprep_L3900.4648	-6.04	-3.281	-5.491	-6.922
Kobe0065	ligprep_L7500.762	-6.04	-6.55	-4.853	-7.438
Mosapride citrate	ligprep_L8000.193	-6.039	-5.831	-5.077	-7.2
Gandotinib (LY2784544)	ligprep_L6700.314	-6.038	-6.813	-5.348	#N/A
Sal003	ligprep_L3000.3283	-6.037	-5.494	-5.634	-6.702
4EGI-1	ligprep_L5700.219	-6.037	-3.489	-4.868	-6.491
Pictilisib (GDC-0941)	ligprep_L6700.30	-6.036	-4.352	-5.717	#N/A
ethoxzolamide	ligprep_L3800.3002	-6.035	-6.738	-5.623	-6.285
SB-505124	ligprep_L6700.266	-6.034	-4.097	-5.709	-6.263
PS-1145	ligprep_L7500.741	-6.034	-6.671	-5.645	-6.323
Metaxalone	ligprep_L3900.2205	-6.033	-5.618	-4.892	-6.263
K-Ras(G12C) inhibitor 12	ligprep_L7500.702	-6.033	-6.065	-4.195	-6.763
(-)-Menthol	ligprep_L8000.1394	-6.033	-6.174	-4.494	-5.722
Triamterene	ligprep_L8000.1036	-6.032	-6.057	-6.06	-6.093
Sulfisoxazole	ligprep_L8000.147	-6.03	-4.882	-4.595	-6.356
Phenylglyoxylic acid	ligprep_L3800.4540	-6.029	-5.743	-5.856	-6.044
Chloroxylenol	ligprep_L3800.1831	-6.028	-5.021	-4.799	-6.284
Riociguat (BAY 63-2521)	ligprep_L8000.2066	-6.028	-4.795	-5.515	-6.386
6-Aminonicotinamide	ligprep_L8000.2744	-6.026	-5.807	-5.107	-6.173
Mavacamten (MYK-461)	ligprep_L7500.1084	-6.025	-6.365	-5.209	-5.912
Dapoxetine hydrochloride (Priligy)	ligprep_L8000.130	-6.025	-6.33	-6.105	-7.474
H3B-5942	ligprep_L3000.5573	-6.023	-4.59	-5.488	-7.392
Netupitant	ligprep_L3900.3354	-6.023	-3.106	-5.735	#N/A
Propylthiouracil	ligprep_L3900.721	-6.023	-5.743	-5.128	-6.01
Citalopram HBr	ligprep_L8000.1411	-6.022	-4.072	#N/A	-6.093
B-Raf inhibitor 1 dihydrochlorid	ligprep_L3000.5780	-6.021	-5.452	#N/A	-6.759
Telbivudine (Sebivo, Tyzeka)	ligprep_L8000.338	-6.02	-6.201	-4.638	-5.02
Tetrahydropapaverine hydrochloride	ligprep_L3000.747	-6.018	#N/A	-5.961	-6.55
Importazole	ligprep_L3000.4168	-6.017	-4.949	-5.797	-6.699
Lawsone	ligprep_L3800.2366	-6.017	-5.766	-5.321	-6.396
OSI-906 (Linsitinib)	ligprep_L6700.542	-6.017	-6.853	-4.295	-6.965
Atglistatin	ligprep_L6700.896	-6.016	-6.545	-4.97	-6.173
Elesclomol (STA-4783)	ligprep_7100.28	-6.014	-4.266	-3.891	-5.868
PHA-767491	ligprep_L3900.1339	-6.014	-6.151	-4.839	-6.201
Ro 31-8220 Mesylate	ligprep_L7500.650	-6.014	-3.164	-5.602	-7.107
Thymine	ligprep_L8000.2483	-6.014	-5.155	-4.224	-6.077
Sodium Phenylbutyrate	ligprep_L7500.401	-6.013	-5.38	-4.588	-5.675
Liranaftate	ligprep_L1300.4763	-6.012	-6.975	-5.198	-5.513
CID755673	ligprep_L3000.3518	-6.012	-5.105	-5.222	-7.122
P7C3	ligprep_L5700.201	-6.012	-6.638	-4.629	-6.818
Pimavanserin	ligprep_L8000.2072	-6.01	-3.774	-6.107	-6.588
Sitagliptin	ligprep_L6700.1222	-6.009	-6.877	-6.141	-7.205
Pralatrexate(Folotyn)	ligprep_L8000.903	-6.009	-4.429	#N/A	-6.97
4-Methylumbelliferone (4-MU)	ligprep_L8000.568	-6.007	-6.414	-5.364	-6.41
Edaravone (MCI-186)	ligprep_L8000.726	-6.006	-6.39	-4.999	-6.008
Dexlansoprazole	ligprep_L3900.1689	-6.005	-6.095	-5.221	-6.39
Valaciclovir HCl	ligprep_L3900.760	-6.004	-4.894	-4.296	-6.15
AICAR (Acadesine)	ligprep_L6700.544	-6.004	-4.709	-4.548	-6.328
Ligustrazine hydrochloride	ligprep_L3900.2236	-6.003	-5.332	-4.599	-6.069
Ursolic acid (Malol)	ligprep_L3000.750	-6.002	-4.132	-7	-6.048
Bicalutamide (Casodex)	ligprep_L8000.65	-6.002	-6.189	-5.342	-5.842
Cynarin	ligprep_L5700.497	-6.001	-3.847	-4.755	-7.284
2,2′-Dihydroxy-4-methoxybenzophenone	ligprep_L3800.1958	-6	-6.588	-5.804	-6.413
IQ-1S	ligprep_L3000.5664	-5.999	-6.505	-5.681	-6.103
Ozanimod (RPC1063)	ligprep_L8000.2070	-5.999	-5.633	-4.93	-6.942
ML346	ligprep_L3000.5618	-5.998	-5.449	-5.775	-6.314
Ambroxol HCl	ligprep_L3900.2460	-5.998	-6.001	-4.725	-6.322
Levocetirizine	ligprep_L3900.5123	-5.998	-6.146	#N/A	-6.543
DY131	ligprep_L3000.4586	-5.996	-5.027	-4.891	-5.988
Acetyl Resveratrol	ligprep_L6700.1277	-5.996	-5.656	-4.902	-6.867
Ketorolac tromethamine salt	ligprep_L8000.2569	-5.996	-5.234	-5.563	-6.837
All-trans Retinoic Acid (Tretinoin)	ligprep_L8000.340	-5.996	-5.929	-5.241	-6.636
Torin 2	ligprep_L5700.71	-5.995	-2.337	#N/A	-5.727
Miconazole (Monistat)	ligprep_L8000.698	-5.995	-6.346	-5.574	-5.918
Bergaptol	ligprep_L3000.4752	-5.994	-5.291	-5.564	-6.377
Olodaterol hydrochloride	ligprep_L5900.671	-5.994	-6.06	#N/A	-5.536
Obatoclax mesylate (GX15-070)	ligprep_L3900.74	-5.993	#N/A	-5.816	-5.947
Methyl-Hesperidin	ligprep_L7500.571	-5.992	-8.095	-5.701	-6.782
Chloroquine Phosphate	ligprep_L8000.1594	-5.992	-6.102	-5.257	-6.898
Carvacrol	ligprep_L8000.1926	-5.992	-6.319	-4.419	-6.661
(-)-Fenchone	ligprep_L3800.4785	-5.99	-5.198	-4.709	-6.021
Selective PI3Kδ Inhibitor 1 (compound 7n)	ligprep_L6700.1444	-5.99	-5.586	-5.702	-7.365
Risedronate sodium	ligprep_L1300.2555	-5.988	-5.661	-5.917	-4.98
Tetracycline	ligprep_L3900.5092	-5.987	-6.348	-4.818	-5.899
Astilbin	ligprep_L3000.2319	-5.986	-3.834	-4.644	-7.987
MCB-613	ligprep_L3000.2978	-5.986	-6.392	-5.622	-6.498
ractopamine hydrochloride	ligprep_L3800.3029	-5.986	-6.137	-4.991	-7.979
5-hydroxytryptophan (5-HTP)	ligprep_L6700.230	-5.986	-4.494	-5.211	-5.958
Kartogenin	ligprep_L6700.948	-5.986	-6.13	-5.137	-6.359
Ethamsylate	ligprep_L8000.1077	-5.986	-4.988	#N/A	-6.137
PF-06651600	ligprep_L6700.1212	-5.984	-6.271	-5.662	-6.587
SUN11602	ligprep_L3000.4214	-5.983	-4.86	-6.346	-6.62
Carbazochrome	ligprep_L3800.3540	-5.983	-5.249	-4.634	-6.644
Moxifloxacin	ligprep_L8000.2425	-5.983	-6.272	-4.797	-5.885
Enzastaurin (LY317615)	ligprep_L8000.41	-5.983	-3.554	-6.09	-9.939
PF-4981517	ligprep_L6700.556	-5.982	-6.244	-5.309	-7.885
MPTP hydrochloride	ligprep_L5900.401	-5.981	-6.172	-5.202	-5.984
Rhoifolin	ligprep_L3000.4872	-5.979	-5.59	-5.251	-7.313
Optovin	ligprep_L3000.3437	-5.977	-6.821	-5.884	-6.72
Bergapten	ligprep_L8000.1098	-5.977	-5.566	-4.683	-6.798
Ambroxol	ligprep_L8000.2454	-5.977	-5.472	-4.026	-6.179
Climbazole	ligprep_L1300.1406	-5.976	-5.636	-4.695	-5.466
Arformoterol Tartrate	ligprep_L5900.710	-5.976	-4.911	-4.618	-6.224
Clonixin	ligprep_L1300.3221	-5.974	-4.975	-4.736	-5.814
Kasugamycin hydrochloride	ligprep_L3800.3797	-5.973	-4.077	-6.317	-5.899
Terbinafine hydrochloride (Lamisil)	ligprep_L3900.1073	-5.973	-6.291	-5.106	-5.987
Abexinostat (PCI-24781)	ligprep_L7500.14	-5.973	-6.939	-5.463	-6.435
Irbesartan (Avapro)	ligprep_L1300.2562	-5.972	-7.491	-6.282	#N/A
ORY-1001 (RG-6016) 2HCl	ligprep_L3900.3232	-5.972	-5.944	-5.176	-6.528
Eprosartan Mesylate	ligprep_L8000.1121	-5.972	-6.038	#N/A	#N/A
GDC-0152	ligprep_L3900.2775	-5.971	-5.91	-5.142	-6.483
QNZ (EVP4593)	ligprep_L6700.559	-5.971	-7.584	-5.383	-7.411
Lanraplenib (GS-9876)	ligprep_L3900.5168	-5.969	-5.338	-5.013	-6.845
Iopromide	ligprep_L7500.513	-5.969	-5.173	-3.478	-6.707
Tirapazamine	ligprep_L8000.2701	-5.969	-6.431	-5.356	-4.962
Promazine hydrochloride	ligprep_L5900.630	-5.968	-6.35	-4.999	-5.854
Gestodene	ligprep_L8000.191	-5.968	-4.86	-5.154	-5.959
GSK3145095	ligprep_L3900.4888	-5.966	-5.145	-6.214	-7.02
Coumarin	ligprep_L8000.1074	-5.966	-5.717	-5.31	-6
AEE788 (NVP-AEE788)	ligprep_L6700.149	-5.965	-6.101	-5.45	-7.725
Pidotimod	ligprep_L1300.939	-5.964	-5.165	-5.512	-5.602
Farrerol	ligprep_L3800.4499	-5.964	-5.935	-5.554	-7.033
Nocodazole	ligprep_L6700.267	-5.964	-5.528	-6.092	-6.286
Dehydroandrographolide	ligprep_L8000.1553	-5.964	-5.286	-5.764	-5.561
PTP Inhibitor I	ligprep_L5900.408	-5.963	-3.772	-4.632	-5.958
PluriSIn #1 (NSC 14613)	ligprep_L6700.856	-5.963	-6.315	-4.483	-6.014
INK 128 (MLN0128)	ligprep_L6700.461	-5.962	-6.633	-5.631	-6.262
Nitisinone	ligprep_7100.1364	-5.961	-5.176	-4.153	-5.822
p-Anisaldehyde	ligprep_L1300.3155	-5.961	-4.958	-5.073	-5.885
Nicardipine HCl	ligprep_L8000.1111	-5.961	-3.965	-5.312	-6.053
NLG919	ligprep_L5700.195	-5.96	-5.841	-5.155	-6.224
3-Methyladenine (3-MA)	ligprep_L6700.252	-5.96	-4.78	-4.956	-6.911
Gemcitabine (Gemzar)	ligprep_L8000.359	-5.96	-7.415	-4.531	-7.739
TG003	ligprep_L3000.3232	-5.959	-6.118	-5.227	-6.265
JNJ 1661010	ligprep_L6700.475	-5.959	-6.343	-5.948	-6.785
Afuresertib (GSK2110183)	ligprep_L6700.979	-5.959	-6.39	-4.613	-7.414
Osalmid	ligprep_L8000.1470	-5.959	-5.471	-5.396	-6.661
Brivudine	ligprep_L8000.1646	-5.959	-5.567	-4.311	-6.53
IQ-1	ligprep_L6700.1074	-5.958	-5.759	-4.579	-5.904
Irigenin	ligprep_L6700.1337	-5.958	-6.672	-4.657	-6.86
Selpercatinib (LOXO-292, ARRY-192)	ligprep_L8000.2692	-5.958	-6.016	-5.983	-6.78
HMN-214	ligprep_7100.238	-5.957	-5.102	-4.841	-5.885
Loxistatin Acid (E-64C)	ligprep_L3000.3322	-5.957	-5.089	-3.934	-5.946
PF-CBP1 HCL	ligprep_L3000.3883	-5.957	-5.084	-5.272	-6.989
Acetylshikonin	ligprep_L3000.4965	-5.957	-4.439	-5.067	-5.978
ML347	ligprep_L6700.903	-5.957	-6.655	-5.662	-6.939
Epirubicin Hydrochloride	ligprep_L8000.89	-5.957	-3.825	-5.907	-6.499
1-Azakenpaullone	ligprep_L3000.3289	-5.956	-6.779	-5.661	-6.096
PRN1371	ligprep_L3900.3548	-5.956	-4.072	-4.383	-7.715
Valdecoxib	ligprep_L8000.1022	-5.956	-5.67	-5.386	-6.513
Solifenacin succinate	ligprep_L8000.1585	-5.956	-5.965	-7.073	-6.727
R112	ligprep_L3900.4525	-5.955	-7.638	-5.877	#N/A
Apilimod mesylate	ligprep_L3900.4847	-5.955	-4.201	-5.09	-7.531
Sulfogaiacol	ligprep_L3800.2513	-5.954	-5.621	#N/A	-6.704
WZ4003	ligprep_L6700.881	-5.954	-5.597	-4.803	-7.791
Terconazole	ligprep_L8000.2168	-5.954	-5.778	-5.696	-7.678
MNS (3,4-Methylenedioxy-β-nitrostyrene)	ligprep_7100.776	-5.953	-5.271	-4.665	-4.943
Tyrphostin AG 879 (AG 879)	ligprep_L3000.888	-5.953	-4.274	-6.313	-6.399
PD 0332991 (Palbociclib) HCl	ligprep_L8000.2037	-5.953	-4.748	-5.163	-6.508
Entrectinib (RXDX-101)	ligprep_L8000.2059	-5.953	-2.911	-5.933	-7.526
Methyl 4-hydroxybenzoate	ligprep_L3800.2420	-5.952	-4.291	-3.589	-5.971
Retigabine	ligprep_L3900.2100	-5.952	-5.145	-3.91	-6.856
Metolazone (Zaroxolyn)	ligprep_L7500.102	-5.952	-6.821	-5.641	-6.239
Seratrodast(AA-2414, ABT-001)	ligprep_L8000.2630	-5.952	-4.704	-7.789	-6.617
XMD16-5	ligprep_L3000.4117	-5.951	-6.804	-5.925	-7.499
HS-1371	ligprep_L7500.998	-5.951	-6.277	-5.21	-6.661
procodazole	ligprep_L3000.3180	-5.95	-5.592	-5.314	-6.668
GSK2269557	ligprep_L6700.1127	-5.949	-6.595	-7.198	-5.99
N-Ethylmaleimide (NEM)	ligprep_L8000.1434	-5.949	-4.72	-5.126	-5.993
Protirelin Acetate	ligprep_L3800.5202	-5.948	-7.663	-4.847	-6.049
Meclocycline Sulfosalicylate	ligprep_L3900.4219	-5.948	-3.235	-5.266	-5.917
Azacitidine (Vidaza)	ligprep_L8000.410	-5.948	-4.517	-3.845	-6.644
Cortisone	ligprep_L1300.3599	-5.947	-6.31	-4.457	-5.426
Trelagliptin	ligprep_L3900.2987	-5.946	-3.774	-4.385	-6.524
Scoparone	ligprep_L7500.506	-5.946	-6.037	-5.447	-6.201
Fosfosal	ligprep_L6700.1362	-5.945	-5.006	-7.298	-4.922
CH5132799	ligprep_L6700.451	-5.944	-4.548	-5.736	-6.126
BI-409306	ligprep_L3900.4771	-5.943	-4.911	-4.861	-6.515
Valnemulin HCl	ligprep_7100.768	-5.942	-1.859	-6.067	-5.703
Artesunate	ligprep_L1300.382	-5.942	-3.573	-4.711	-6.086
Ethyl (triphenylphosphoranylidene) acetate	ligprep_L5900.639	-5.942	-3.822	-5.369	-6.113
Proxyphylline	ligprep_L8000.1672	-5.942	-6.234	-4.29	-6.547
YM155 (Sepantronium Bromide)	ligprep_L3900.406	-5.941	-5.127	-5.201	-6.918
PLX5622	ligprep_L3900.4655	-5.941	-7.539	-5.61	-7.045
Sophocarpine Monohydrate	ligprep_L6700.1290	-5.941	-6.456	-6.252	-6.273
Stylopine (Trahydocoptisine)	ligprep_L5700.498	-5.94	-6.886	#N/A	-7.287
IWR-1-endo	ligprep_L6700.758	-5.939	-5.153	-6.063	-6.888
Nicotinamide Riboside Chloride	ligprep_L7500.1085	-5.939	-5.683	-4.669	-5.81
Triprolidine Hydrochloride	ligprep_L8000.2231	-5.939	-7.865	-5.501	-6.109
Sulphadimethoxine	ligprep_L1300.959	-5.938	-4.612	-3.618	-5.632
VX-702	ligprep_L7500.616	-5.938	-7.888	-5.414	#N/A
Liquiritin	ligprep_L8000.1540	-5.938	-6.475	-5.244	-7.03
Isopimpinellin	ligprep_L3000.4990	-5.937	-5.625	-4.84	-6.012
BMS-1166	ligprep_L3000.5583	-5.937	-7.437	-5.701	-7.978
Parecoxib	ligprep_L8000.1345	-5.937	-4.822	-5.234	-7.118
Nelarabine (Arranon)	ligprep_L8000.82	-5.937	-4.705	-4.467	-6.001
Sodium Etidronate	ligprep_L1300.4722	-5.936	-4.57	-6.44	-5.557
Pirfenidone	ligprep_L8000.873	-5.936	-6.853	-4.974	-6.448
LGD-4033(VK-5211)	ligprep_L6700.1421	-5.934	-8.172	-5.822	-6.357
AZD3264	ligprep_L6700.832	-5.933	-6.853	-6.142	-5.476
TAK-901	ligprep_L3900.1030	-5.932	-2.585	-5.828	-6.075
Mefenamic Acid	ligprep_L8000.1029	-5.931	-6.101	-4.979	-6.142
Fangchinoline	ligprep_L8000.1429	-5.931	-0.361	-5.45	-6.014
Ferulic acid methyl ester	ligprep_L3000.4600	-5.929	-4.948	-4.433	-5.479
Dapivirine (TMC120)	ligprep_L3900.1465	-5.929	-6.16	-5.036	-6.115
THZ1 2HCl	ligprep_L5900.572	-5.928	-3.454	-5.026	-7.3
Cevimeline	ligprep_L7500.1033	-5.928	-4.998	-5.485	-5.46
Bosutinib (SKI-606)	ligprep_L8000.11	-5.928	-5.604	-5.32	-6.95
ABT 702 dihydrochloride	ligprep_L3900.4580	-5.927	-5.245	-5.021	-6.225
Pyrogallol	ligprep_L8000.1546	-5.927	-4.198	-4.918	-6.141
Demethoxycurcumin	ligprep_L3000.4979	-5.926	-5.037	-4.379	-7.126
SSE15206	ligprep_L3000.5289	-5.926	-5.367	-4.716	-6.657
Amsacrine hydrochloride	ligprep_L8000.2430	-5.926	-7.758	-4.706	-7.698
INO-1001 (3-Aminobenzamide)	ligprep_L3900.143	-5.925	-5.795	-5.418	-6.456
Piperaquine phosphate	ligprep_L3900.3822	-5.925	-5.7	-5.554	-7.384
Dovitinib (TKI-258, CHIR-258)	ligprep_L6700.11	-5.925	-6.528	-5.436	-6.222
GNE-0877	ligprep_L3000.3353	-5.924	-6.237	-5.489	-6.299
Rigosertib (ON-01910)	ligprep_L3900.368	-5.923	-5.188	-5.162	-6.414
A2AR antagonist 1	ligprep_L5900.585	-5.923	-6.752	-6.029	-6.628
Phthalic acid	ligprep_L1300.4111	-5.922	-6.014	-5.372	-5.334
Dichlorophene	ligprep_L3800.4201	-5.922	-6.459	-4.465	-7.038
Ceftizoxime sodium	ligprep_L3900.4263	-5.921	-4.673	-5.328	-6.784
LY2109761	ligprep_L6700.695	-5.918	-4.274	-4.994	-7.769
Diazoxide	ligprep_L8000.1328	-5.918	-5.647	-5.003	-5.974
CA-5f	ligprep_L3000.4783	-5.917	-6.482	-6.889	-6.75
Ethotoin	ligprep_L3800.4476	-5.917	-6.12	-4.688	-6.566
Prucalopride Succinat	ligprep_L8000.1155	-5.917	-5.81	-4.69	-6.354
AZD-5069	ligprep_L3900.4602	-5.916	-6.107	-5.678	#N/A
Sulfamethoxazole sodium	ligprep_L1300.2324	-5.914	-4.25	-5.283	-5.688
XMD8-87	ligprep_L3000.4118	-5.914	-6.458	-4.305	-7.246
Beta-Lapachone	ligprep_L3900.2901	-5.914	-5.837	-5.062	-6.357
Mitotane	ligprep_L8000.1179	-5.914	-6.11	-5.445	-6.182
Tetramethylpyrazine	ligprep_L8000.1521	-5.914	-5.284	-4.587	-6.052
Rapastinel (GLYX-13)	ligprep_L3900.5003	-5.913	#N/A	-4.198	-6.409
RAD140	ligprep_L6700.1234	-5.913	-5.122	-5.266	-6.715
Cefotiam hydrochloride	ligprep_L1300.2265	-5.911	-6.573	-3.925	-5.49
Isepamicin Sulphate	ligprep_L3900.3102	-5.911	-2.036	-5.005	-6.885
Metronidazole Benzoate	ligprep_L8000.2352	-5.91	-5.4	-3.905	-6.034
Tolnaftate	ligprep_L8000.979	-5.91	-5.326	-5.922	-6.558
NSC 42834	ligprep_L6700.1463	-5.909	-5.241	#N/A	-7.628
AEBSF HCl	ligprep_L3000.3390	-5.908	-5.166	-5.039	-6.369
Cefodizime Sodium	ligprep_L3800.2525	-5.908	-7.794	-4.85	-9.172
Verdinexor (KPT-335)	ligprep_L3900.3100	-5.906	-6.254	-4.83	-6.695
Prednisone (Adasone)	ligprep_L6700.180	-5.906	-5.776	#N/A	-5.096
Adenosine 5'-monophosphate monohydrate	ligprep_L8000.2213	-5.906	-6.232	#N/A	-6.473
N6-methyladenosine (m6A)	ligprep_L6700.538	-5.904	-5.078	-5.252	-6.359
Ramipril (Altace)	ligprep_L8000.417	-5.904	-5.401	-4.467	-8.772
UK 383367	ligprep_L3900.1602	-5.903	-4.838	-2.75	-6.112
AZD3965	ligprep_L5700.274	-5.902	-4.37	-5.395	#N/A
Donepezil HCl (Aricept)	ligprep_L8000.1847	-5.902	-6.956	-4.547	-6.508
NMS-E973	ligprep_L3900.2989	-5.901	-5.272	-5.616	-6.583
Lomerizine 2HCl	ligprep_L7500.416	-5.9	-6.464	-6.208	-6.537
SP2509	ligprep_L3000.3543	-5.899	#N/A	-5.847	-7.766
L (+)-Rhamnose Monohydrate	ligprep_L3800.821	-5.899	-5.116	-3.673	-5.939
Salbutamol sulfate (Albuterol)	ligprep_L8000.1852	-5.899	-5.82	-4.811	-7.413
o-Toluic acid	ligprep_L1300.4113	-5.898	-5.333	-5.579	-5.892
AG14361	ligprep_L3900.906	-5.898	-6.875	-5.949	-6.373
CHIR-98014	ligprep_L6700.242	-5.898	-6.518	-5.405	-5.972
L-Rhamnose monohydrate	ligprep_L8000.1547	-5.898	-5.114	-4.936	-5.947
4-Aminoantipyrine	ligprep_L8000.1288	-5.897	-6.295	-4.655	-7.586
Amoxicillin trihydrate	ligprep_L8000.2228	-5.897	-5.379	-4.683	-6.348
Irsogladine	ligprep_L3900.2598	-5.896	#N/A	-4.522	-5.983
Doripenem	ligprep_L3900.4078	-5.896	-6.082	-5.104	-7.344
TVB-2640	ligprep_L3900.5031	-5.896	-6.226	-6.342	-7.901
BMY 7378 Dihydrochloride	ligprep_L5900.150	-5.896	-3.965	-4.765	-6.848
SC75741	ligprep_L6700.915	-5.896	-5.877	-7.149	-9.529
Valsartan (Diovan)	ligprep_L8000.136	-5.896	-5.439	-5.862	-6.028
Propafenone	ligprep_L3800.5150	-5.895	#N/A	-4.275	-6.098
Motesanib (AMG-706)	ligprep_L6700.1380	-5.895	-6.546	-5.319	-6.997
A-803467	ligprep_L3900.819	-5.894	-5.693	-5.235	-7.329
Triciribine	ligprep_L6700.594	-5.894	-6.586	-5.518	-6.01
SGC-CBP30	ligprep_L3000.3251	-5.893	-5.386	-4.834	-6.783
Scopolamine N-Oxide HydrobroMide Monohydrate	ligprep_L3000.5225	-5.893	-6.165	-4.93	-5.891
SCH-527123	ligprep_L3900.4640	-5.893	-4.508	-5.221	-6.742
MG149	ligprep_L3000.3412	-5.892	-6.598	-5.593	-6.083
JTE-013	ligprep_L7500.791	-5.892	-4.534	-1.826	-6.705
4′-Deoxyphlorizin	ligprep_L5700.395	-5.891	-6.077	-5.312	-7.462
iCRT3	ligprep_L6700.1203	-5.891	-5.685	#N/A	#N/A
CTEP (RO4956371)	ligprep_L6700.221	-5.891	-5.539	-5.373	-5.8
G150	ligprep_L7500.1107	-5.891	-3.837	-5.082	-7.266
Amoxicillin (Amoxycillin)	ligprep_L8000.964	-5.891	-6.238	-5.15	-6.21
Loxapine Succinate	ligprep_L5900.301	-5.89	#N/A	-5.929	-5.818
Hydroquinone	ligprep_L6700.627	-5.89	-4.999	-4.262	-6.707
Trelagliptin succinate	ligprep_L3900.3640	-5.888	-5.59	-4.672	-7.096
Triclosan	ligprep_L8000.1355	-5.888	-5.603	-5.346	-5.466
Torsemide (Demadex)	ligprep_L8000.1827	-5.888	-4.587	-5.12	-6.137
Thymoquinone	ligprep_L3900.2329	-5.887	-5.758	-5.935	-6.305
Niflumic acid	ligprep_L8000.967	-5.887	-5.612	-5.342	-7.131
Omeprazole (Prilosec)	ligprep_L8000.198	-5.886	-6.063	-4.356	-7.354
metaraminol bitartrate	ligprep_7100.1112	-5.885	-6.042	-4.756	-5.837
Gabapentin (Neurontin)	ligprep_L5900.491	-5.885	-4.534	-4.976	-5.894
Pantoprazole sodium	ligprep_L8000.1299	-5.885	-5.44	-5.35	-8.005
Adiphenine HCl	ligprep_L8000.932	-5.883	-6.043	-5.286	-5.628
SSR128129E (SSR)	ligprep_L3000.3199	-5.882	-5.531	-6.247	-6.162
Arctiin	ligprep_L6700.646	-5.882	-5.954	-5.45	-5.169
Flavokawain B	ligprep_L3000.4738	-5.881	-6.851	-4.633	-6.512
R-IMPP	ligprep_L7500.819	-5.88	-6.39	-5.605	-6.154
Allopurinol Sodium (Aloprim)	ligprep_L8000.321	-5.88	-4.29	-4.469	-6.081
Avanafil	ligprep_L8000.995	-5.88	-4.482	-5.643	-6.247
SulfadiMethoxine sodium	ligprep_L1300.3157	-5.879	-4.863	-5.49	-5.89
Tropic acid	ligprep_L3800.4362	-5.879	-5.022	-4.643	-6.112
Sulbactam	ligprep_L3900.1500	-5.879	-4.628	-4.343	-6.081
Sulbactam sodium (Unasyn)	ligprep_L3900.1563	-5.879	-4.628	-4.343	-6.081
Oxiracetam	ligprep_L8000.1221	-5.879	-4.723	-4.144	-6.556
Ro3280	ligprep_L3000.3506	-5.878	-6.523	-5.193	-6.104
Anagrelide hydrochloride	ligprep_L8000.132	-5.878	-5.901	-6.073	-6.661
Clomipramine hydrochloride (Anafranil)	ligprep_L8000.709	-5.877	-5.482	-5.654	-6.297
Sodium citrate	ligprep_L1300.4782	-5.875	-5.201	-4.926	-4.711
LGK-974	ligprep_L6700.885	-5.875	-5.848	-5.585	-6.387
ML130	ligprep_L3000.1441	-5.874	-4.988	-5.609	-6.405
Genkwanin	ligprep_L3000.4987	-5.874	-6.705	-4.707	-7.074
VX-661	ligprep_L8000.1760	-5.874	-8.064	-5.194	-7.469
PFI-1(PF-6405761)	ligprep_L3000.1649	-5.873	-6.381	-5.143	-6.933
Dutasteride	ligprep_L8000.72	-5.872	-6.088	-5.114	-7.59
Brivanib (BMS-540215)	ligprep_L6700.43	-5.871	-6.743	-4.732	-6.999
Ceritinib (LDK378)	ligprep_L8000.1588	-5.871	-3.257	-7.039	-7.471
Enoxacin (Penetrex)	ligprep_L8000.490	-5.871	-6.419	-5.968	-5.77
PF-06409577	ligprep_L6700.1195	-5.87	-7.006	#N/A	-7.39
Sulfanilamide	ligprep_L8000.562	-5.87	-5.079	-5.238	-6.347
KX2-391	ligprep_L3900.1203	-5.869	-6.51	-5.475	-8.963
Ozenoxacin	ligprep_L3900.4571	-5.869	-6.327	-4.971	-6.57
K 858	ligprep_L3000.4795	-5.868	-3.528	-5.036	-5.992
NGP 555	ligprep_L5900.591	-5.868	-6.878	#N/A	#N/A
Methylprednisolone	ligprep_L6700.206	-5.868	-5.468	-5.518	-5.509
Benzamidine HCl	ligprep_L1300.4213	-5.867	-5.244	-4.723	-5.883
BML210/CAY10433	ligprep_L7500.778	-5.867	-6.002	-4.931	-6.617
Meclofenamate sodium	ligprep_L8000.1244	-5.867	-6.503	-4.973	-6.283
T-3775440 HCl	ligprep_L3000.5566	-5.865	-6.311	-4.595	-6.459
bms-345541	ligprep_L6700.866	-5.865	-5.357	-4.731	-5.447
Genistein	ligprep_L8000.181	-5.865	-6.504	-5.148	-7.35
Indole-3-carboxylic acid	ligprep_L3800.2498	-5.864	-4.542	-5.693	-6.24
Quinine	ligprep_L3800.5221	-5.864	-6.442	-5.728	-6.107
Umbelliferone	ligprep_L8000.1456	-5.864	-6.206	-5.591	-6.512
Dehydroepiandrosterone acetate	ligprep_L8000.2239	-5.864	-5.921	-7.564	-5.221
Allopurinol (Zyloprim)	ligprep_L8000.317	-5.864	-4.758	-4.722	-6.646
Felbamate	ligprep_L8000.888	-5.864	-5.814	-4.716	-6.28
Golgicide A	ligprep_L3000.3136	-5.863	-6.801	#N/A	-7.179
ML264	ligprep_L3000.3901	-5.863	-4.931	-5.568	-6.862
4-Methylcatechol	ligprep_L3900.4098	-5.863	-5.13	-4.574	-6.135
Prednisolone	ligprep_L6700.597	-5.863	-4.456	#N/A	-5.135
Ethylparaben	ligprep_L1300.1713	-5.862	-5.292	-3.904	-5.484
S(-)-Propranolol hydrochloride	ligprep_L1300.4499	-5.862	-5.937	-4.652	-5.454
Norcantharidin	ligprep_L3800.2252	-5.861	-5.687	-4.954	-6.049
Desogestrel	ligprep_L1300.1795	-5.86	-6.429	-4.87	-5.728
LLY-507	ligprep_L3000.4049	-5.859	-3.411	-5.66	-7.162
6-AMinopenicillanic acid	ligprep_L3800.3593	-5.859	-5.88	-5.108	-6.173
Uridine 5'-monophosphate	ligprep_L3800.4466	-5.859	-5.363	-5.763	#N/A
Omadacycline tosylate	ligprep_L3900.4544	-5.859	-5.28	-4.586	-6.608
Rhodamine 6G	ligprep_L1300.4752	-5.858	-2.733	-6.25	-5.751
Malachite green	ligprep_L3800.4597	-5.858	-7.963	-6.964	-7.895
Olsalazine Sodium	ligprep_L8000.1014	-5.857	-4.788	-6.454	#N/A
Doxazosin mesylate	ligprep_L8000.170	-5.857	-6.971	-4.439	-6.385
Zerumbone	ligprep_L3000.4790	-5.856	-5.994	-6.378	-5.687
TAS-116	ligprep_L3900.4635	-5.854	-6.585	-6.103	-7.006
Sotrastaurin (AEB071)	ligprep_L3900.832	-5.854	-4.756	-4.837	-6.887
Quetiapine	ligprep_L3900.4276	-5.853	-6.002	-5.914	-7.406
TIC10	ligprep_L6700.822	-5.853	-5.955	-5.765	-6.636
Atomoxetine HCl	ligprep_L5900.92	-5.85	-6.59	-4.333	-5.841
Polydatin(Piceid)	ligprep_L8000.480	-5.85	-6.04	-5.46	-6.936
(-)-Epigallocatechin gallate	ligprep_L8000.565	-5.85	-5.309	-5.491	-6.397
Trifluridine (Viroptic)	ligprep_7100.322	-5.849	-6.308	-5.311	-5.538
Cefminox Sodium	ligprep_L3800.3843	-5.849	-5.368	-5.274	-5.951
Orelabrutinib	ligprep_L3900.4900	-5.849	#N/A	-5.659	-7.578
LY364947	ligprep_L6700.698	-5.849	-6.055	-5.535	-6.071
Ripretinib (DCC-2618)	ligprep_L8000.2367	-5.849	-4.271	-6.105	-7.983
D(-)-Arabinose	ligprep_L3800.3477	-5.848	-5.707	-4.412	-6.024
lurasidone	ligprep_L8000.2505	-5.848	-7.006	-5.637	-7.645
SKLB4771 /FLT3-IN-1	ligprep_L3000.4190	-5.847	-4.663	-5.528	-7.694
Verubecestat (MK-8931) Trifluoroacetat	ligprep_L7500.771	-5.847	-7.541	-5.009	-6.087
Halobetasol Propionate	ligprep_L8000.1127	-5.845	-5.599	-3.877	-6.088
ABT-492(Delafloxacin, RX-3341, WQ-3034)	ligprep_L3900.4508	-5.844	-4.991	-6.225	-6.491
Chlorothiazide	ligprep_L8000.329	-5.844	-5.052	-4.8	-5.912
Mepivacaine HCl	ligprep_L1300.1033	-5.843	-6.279	-4.453	-5.825
Dinoprostone	ligprep_L7500.601	-5.843	-6.483	-5.076	-8.051
NU2058	ligprep_L3900.3748	-5.842	-5.601	-4.73	-6.021
Oxindole	ligprep_L3000.2568	-5.841	-6.003	-4.204	-7.344
Flavone	ligprep_L8000.1641	-5.841	-5.44	-4.39	-8.042
Andrographolide	ligprep_L8000.571	-5.841	-5.39	-5.804	-6.105
Fenretinide	ligprep_7100.1354	-5.84	-5.865	-5.788	-5.764
(+)-Bicuculline	ligprep_L5900.475	-5.84	-3.758	-5.233	-6.323
Sulfamethizole (Proklar)	ligprep_L8000.909	-5.84	-4.656	-4.662	-6.162
Doxycycline hyclate	ligprep_L1300.1604	-5.839	-4.947	-5.533	-5.648
4-IBP	ligprep_L3000.5547	-5.838	-6.14	-3.94	-6.035
Trans-Tranilast	ligprep_L8000.2353	-5.838	-5.065	-3.639	-6.196
Vidarabine (Vira-A)	ligprep_L8000.411	-5.838	-4.984	-4.095	-6.857
Asciminib (ABL001)	ligprep_L3900.3676	-5.837	-6.675	-5.359	-7.334
LY2228820	ligprep_L6700.778	-5.837	-8.203	-6.094	-6.654
(-)-Blebbistatin	ligprep_L7500.592	-5.837	#N/A	-5.898	-6.485
JIB04 (NSC693627)	ligprep_L3000.3207	-5.835	-4.855	-4.96	-6.631
Pseudolaric Acid B	ligprep_L3000.4664	-5.835	-5.184	-4.438	-5.591
Alvimopan dihydrate	ligprep_L3900.4101	-5.835	-4.301	#N/A	-6.88
Balofloxacin Dihydrate	ligprep_L6700.1354	-5.835	-6.158	-4.471	-6.673
Fraxetin	ligprep_L6700.1408	-5.835	-5.195	-5.223	-6.033
Lidocaine hydrochloride	ligprep_L7500.478	-5.835	-5.326	-4.329	-5.802
Tirofiban Hydrochloride	ligprep_L8000.2134	-5.835	-6.639	-4.157	-6.195
PYR-41	ligprep_L3000.2899	-5.834	-5.688	-5.363	-6.866
Apocynin (Acetovanillone)	ligprep_L3900.1416	-5.833	-5.506	-4.989	-6.697
Urapidil hydrochloride	ligprep_L8000.763	-5.833	-7.527	-5.323	-6.422
K-Ras(G12C) inhibitor 6	ligprep_L7500.680	-5.832	-6.246	-4.485	-5.633
SEA0400	ligprep_L3900.5005	-5.831	-6.04	-4.961	-7.643
Tetramisole HCl	ligprep_L8000.1934	-5.831	-6.072	-5.584	-6.984
Urapidil	ligprep_L3800.5121	-5.83	-5.914	-4.842	-7.512
BAI1	ligprep_L3000.5735	-5.829	-6.717	-5.308	-5.666
MK-2461	ligprep_L3900.812	-5.829	-5.512	-5.612	-6.923
Rheochrysidin (Physcione)	ligprep_L3000.2808	-5.828	-5.249	-5.267	-6.959
Chelidonine	ligprep_L3000.4926	-5.828	-7.013	-4.743	-4.968
Chlormadinone acetate	ligprep_L8000.1311	-5.828	-5.476	-4.792	-5.322
ML204	ligprep_L3000.4425	-5.827	-6.936	-5.314	-5.877
BAY 2402234	ligprep_L3900.4649	-5.827	-2.934	-6.225	-7.136
Icotinib	ligprep_L8000.886	-5.827	-3.953	-5.084	-6.216
17-Hydroxyprogesterone	ligprep_L8000.1277	-5.826	-5.201	-6.992	-6.237
Clopamide	ligprep_L8000.2642	-5.826	-6.405	-5.062	-6.42
O4I2	ligprep_L3000.3742	-5.824	-5.785	-4.534	-6.091
Saccharin 1-methylimidazole (SMI)	ligprep_L3000.4003	-5.824	-5.793	-6.133	-6.041
5,5-Dimethyloxazolidine-2,4-dione	ligprep_L3800.2537	-5.824	-4.587	-5.128	-6.162
Danicamtiv (MYK-491)	ligprep_L3800.5403	-5.824	-5.719	-5.792	-6.036
2-Methoxybenzoic acid	ligprep_L3000.5340	-5.823	-5.401	-5.629	-5.85
Sasapyrine	ligprep_L8000.1084	-5.823	-3.76	-4.301	-6.693
Clozapine (Clozaril)	ligprep_L5900.112	-5.822	#N/A	#N/A	-5.918
LY294002	ligprep_L6700.53	-5.822	-4.682	-6.035	-5.838
VX-745	ligprep_L8000.1173	-5.82	-6.43	-6.257	-5.982
Furazolidone	ligprep_L8000.1286	-5.82	-3.705	-5.486	-6.735
Ceftiofur	ligprep_L3800.3845	-5.819	-3.764	-4.365	-7.169
Maltol	ligprep_L8000.1679	-5.819	-4.354	-4.813	-5.912
Monotropein	ligprep_L3000.4614	-5.818	-5.447	-5.314	-6.107
Thymol	ligprep_L3900.3610	-5.818	-6.216	-4.96	-6.266
Anhydroicaritin	ligprep_L3900.4045	-5.818	-3.55	-5.757	#N/A
LY3039478	ligprep_L5900.575	-5.817	-2.651	-4.331	-6.878
ZD-4190	ligprep_L6700.1469	-5.817	-6.971	-4.8	-6.215
A-674563	ligprep_L6700.415	-5.816	-6.663	-5.449	-8.781
Pardoprunox (SLV-308) hydrochloride	ligprep_L3900.4946	-5.815	-6.388	-5.226	-6.229
CC-292 (AVL-292)	ligprep_L3900.2948	-5.814	-5.502	-5.975	-5.995
Parthenolide ((-)-Parthenolide)	ligprep_L5700.80	-5.814	-4.217	-5.801	-5.869
Sulisobenzone	ligprep_L1300.1799	-5.813	-6.894	-5.439	-5.666
2-Hydroxybenzyl alcohol	ligprep_L3800.3805	-5.813	-4.669	-4.429	-6.051
RS-127445	ligprep_L5900.163	-5.813	#N/A	#N/A	-6.807
Pilaralisib (XL147)	ligprep_L6700.990	-5.813	-4.033	#N/A	-7.92
Venlafaxine HCl	ligprep_L5900.46	-5.811	-6.219	-5.053	-5.82
IM-12	ligprep_L3000.3431	-5.81	-4.789	-5.201	#N/A
Methysergide Maleate	ligprep_L3800.4480	-5.81	-6.155	-5.205	-6.659
Stearic acid	ligprep_L6700.1361	-5.81	-1.027	-0.432	-4.817
Pimethixene maleate	ligprep_L1300.4645	-5.809	-6.441	-6.01	-4.514
PI-1840	ligprep_L3000.3387	-5.809	-4.923	-4.57	-6.709
NEO2734	ligprep_L3900.4922	-5.809	-4.823	-6.085	-6.725
Neohesperidin dihydrochalcone (Nhdc)	ligprep_L8000.615	-5.809	-6.894	-5.948	-7.607
TriacetonaMine	ligprep_L1300.2320	-5.808	-5.124	-4.536	-5.825
ML335	ligprep_L3000.5619	-5.808	-6.686	#N/A	-7.822
YK-4-279	ligprep_L3000.3552	-5.807	-5.515	-4.578	-6.917
BAY-218	ligprep_L3900.4539	-5.807	-4.96	-5.997	-6.664
Perospirone	ligprep_L3900.5155	-5.807	-5.432	-4.672	-6.238
Pazopanib	ligprep_L8000.960	-5.807	-6.51	-4.871	-7.035
Fesoterodine Fumarate	ligprep_L3900.1877	-5.806	-4.263	-6.256	-6.491
ASLAN003	ligprep_L3900.5101	-5.806	-5.869	-5.253	-7.581
LW 6	ligprep_L5700.330	-5.806	-4.303	-5.674	-6.646
Pyridoxine hydrochloride	ligprep_L7500.299	-5.806	-4.7	-3.868	-5.01
Epalrestat	ligprep_L8000.1875	-5.806	-5.231	-5.952	-7.727
Alfacalcidol	ligprep_L6700.144	-5.804	-5.406	-4.92	-5.106
ACSS2 inhibitor	ligprep_L6700.1194	-5.803	-5.889	-5.439	-6.346
CID16020046 (CID 16020046)	ligprep_L5900.651	-5.802	-5.377	#N/A	-5.639
UNC0642	ligprep_L3000.4428	-5.801	-3.881	-5.962	-7.207
Praeruptorin E	ligprep_L3900.4049	-5.801	-2.086	-5.717	-5.867
ST 271	ligprep_L6700.1459	-5.801	-6.417	-5.653	-5.718
Candesartan cilexetil (Atacand)	ligprep_L8000.527	-5.801	-4.039	-6.442	#N/A
CGP 57380	ligprep_L3000.3321	-5.798	-6.742	-4.862	-5.509
Src Inhibitor 1	ligprep_L3000.5552	-5.798	-5.742	-6.337	-6.343
MK-8617	ligprep_L5700.322	-5.798	#N/A	-4.368	-7.203
XL147 analogue	ligprep_L6700.767	-5.798	-8.107	-5.272	-7.105
Levosimendan	ligprep_L7500.372	-5.797	-5.102	-5.027	-6.636
Serotonin HCl	ligprep_L8000.1113	-5.797	-5.913	-4.386	-7.535
Ixazomib Citrate (MLN9708)	ligprep_L8000.560	-5.797	-6.408	-7.109	-7.95
Tenovin-3	ligprep_L5700.484	-5.795	-6.228	-5.463	-6.041
Bupivacaine hydrochloride (Marcain)	ligprep_L3900.1005	-5.794	-6.585	-3.741	-6.091
TP-0903	ligprep_L3900.2804	-5.794	-5.836	-4.84	-6.492
Oxfendazole	ligprep_L8000.898	-5.794	-6.073	#N/A	-6.685
Compound 401	ligprep_L5700.426	-5.793	-6.421	-6.148	-7.167
Mecamylamine Hydrochloride	ligprep_L7500.1002	-5.793	-5.448	-5.252	-6.611
Daidzin	ligprep_L8000.1172	-5.793	-6.034	-4.213	-6.507
7-Hydroxyflavone	ligprep_L6700.1263	-5.791	-5.965	-6.369	-6.22
PD0166285	ligprep_L3000.3902	-5.79	-5.018	-4.945	-6.245
Tectorigenin	ligprep_L3000.4902	-5.79	-6.172	-5.206	-7.124
PIK-93	ligprep_L6700.151	-5.79	-6.44	-6.949	-6.501
Trazodone hydrochloride (Desyrel)	ligprep_L8000.1873	-5.79	-6.864	-5.359	-7.206
Chelidonic acid	ligprep_L3000.4638	-5.789	-5.244	-5.827	-5.915
Amitraz	ligprep_L8000.1515	-5.789	-5.74	-4.775	-6.492
SNS-314 Mesylate	ligprep_L3900.3671	-5.787	-6.387	-6.027	#N/A
DL-Norepinephrine hydrochloride	ligprep_L5900.736	-5.787	-5.541	-5.527	-6.316
Purvalanol A	ligprep_L3000.3685	-5.786	-8.422	-5.967	-7.6
Cloxiquine	ligprep_L3800.1883	-5.786	-5.056	-5.691	-6.147
Nikethamide	ligprep_L7500.564	-5.786	-5.053	-4.457	-5.657
Masitinib (AB1010)	ligprep_L8000.46	-5.786	-5.007	-4.826	#N/A
TTNPB	ligprep_L3000.1894	-5.785	-7.19	-5.625	-7.131
BTZ043 racemate	ligprep_L3900.118	-5.785	-6.757	-5.107	-7.166
SNS-032 (BMS-387032)	ligprep_L3900.166	-5.785	-5.69	-5.751	-6.084
LY255283	ligprep_L3900.5106	-5.785	-6.034	-4.532	-6.455
Lerisetron	ligprep_L3900.4722	-5.784	-6.33	-5.607	-6.023
Meisoindigo	ligprep_L8000.2251	-5.784	-7.641	-6.197	-6.533
Evobrutinib	ligprep_L3900.4337	-5.783	-5.273	-6.036	#N/A
NPI-2358 (Plinabulin)	ligprep_7100.121	-5.781	-5.251	-5.442	-5.737
Pramiracetam	ligprep_L3900.759	-5.781	-5.445	-4.788	-6.261
LJH685	ligprep_L3000.3847	-5.78	-7.705	-5.808	-7.937
Adenosine Dialdehyde (ADOX)	ligprep_L3000.4380	-5.779	-5.53	-4.476	-5.895
TG100-115	ligprep_L7500.50	-5.779	-3.903	-6.281	-6.182
Crizotinib (PF-02341066)	ligprep_L8000.1257	-5.778	-5.345	-5.173	-6.767
Deferiprone	ligprep_L8000.1831	-5.778	-5.438	-5.679	-6.164
Thioguanine	ligprep_7100.320	-5.777	-5.621	-5.082	-5.625
Curcumin	ligprep_L8000.731	-5.777	-5.207	-5.598	-6.407
Linagliptin (BI-1356)	ligprep_L3900.1233	-5.774	-2.864	-5.939	-7.24
Tolvaptan (OPC-41061)	ligprep_L8000.784	-5.773	-5.669	-3.76	-6.675
[truncated: 2,764 more rows]

## Sheet: Top-200
	Name	Entry Name	Autodock		Name	Entry Name	Sybyl		Name	Entry Name	Glide SP		Name	Entry Name	Glide XP
	Darapladib (SB-480848)	ligprep_L7500.683	-10.192		Darapladib (SB-480848)	ligprep_L7500.683	-10.192		Darapladib (SB-480848)	ligprep_L7500.683	-9.177		GHRP-2	ligprep_L3900.3925	-12.073
	RGX-104	ligprep_L3900.4012	-10.115		RGX-104	ligprep_L3900.4012	-10.115		L-685,458	ligprep_L5900.539	-9.177		Anacefrapib	ligprep_L7500.900	-11.338
	GHRP-2	ligprep_L3900.3925	-9.992		Cangrelor Tetrasodium	ligprep_L7500.821	-9.914		RGX-104	ligprep_L3900.4012	-9.124		FIIN-2	ligprep_L3000.3758	-11.213
	Nilotinib (AMN-107)	ligprep_L8000.29	-9.689		Nilotinib (AMN-107)	ligprep_L8000.29	-9.689		Fostemsavir	ligprep_L3900.5191	-9.124		CGS 21680 HCl	ligprep_L7500.381	-10.681
	Verbascoside	ligprep_L8000.2279	-9.449		Verbascoside	ligprep_L8000.2279	-9.449		Borussertib	ligprep_L3000.5725	-9.083		L-685,458	ligprep_L5900.539	-10.637
	WAY-600	ligprep_L6700.428	-9.419		Nevanimibe	ligprep_L8000.2773	-9.092		Nilotinib (AMN-107)	ligprep_L8000.29	-8.873		CC-92480	ligprep_L3900.4894	-10.609
	Indoprofen	ligprep_L3000.5827	-9.326		Deferasirox (Exjade)	ligprep_L8000.370	-9.072		KN-62	ligprep_L6700.907	-8.873		Acelarin (NUC-1031)	ligprep_L3900.4924	-10.572
	Carboprost	ligprep_L3900.4126	-9.281		Radotinib	ligprep_L8000.2068	-8.981		Verbascoside	ligprep_L8000.2279	-8.846		Pyridostatin Trifluoroacetate Salt	ligprep_L3000.3706	-10.458
	ML348	ligprep_L3000.5614	-9.184		Latrepirdine 2HCl	ligprep_L8000.1167	-8.966		R788 (Fostamatinib)	ligprep_L8000.724	-8.846		Nilotinib (AMN-107)	ligprep_L8000.29	-10.334
	Nevanimibe	ligprep_L8000.2773	-9.092		NSC348884	ligprep_L5700.280	-8.893		Fosphenytoin (disodium)	ligprep_L3900.4490	-8.846		LB42708	ligprep_L3000.3318	-10.316
	Radotinib	ligprep_L8000.2068	-8.981		Indinavir Sulfate	ligprep_L3900.4366	-8.881		AMG319	ligprep_L6700.828	-8.576		Azelnidipine	ligprep_L7500.336	-10.283
	Evacetrapib (LY2484595)	ligprep_L7500.379	-8.975		GNF-5837	ligprep_L3000.3477	-8.867		Dexamethasone phosphate disodium	ligprep_L3800.5101	-8.334		RGX-104	ligprep_L3900.4012	-10.169
	Indobufen	ligprep_L7500.567	-8.919		Pexidartinib (PLX3397)	ligprep_L8000.2050	-8.856		Penfluridol	ligprep_L8000.1081	-8.232		NSC348884	ligprep_L5700.280	-10.161
	NSC348884	ligprep_L5700.280	-8.893		BFH772	ligprep_L6700.1112	-8.842		Radotinib	ligprep_L8000.2068	-8.152		ONO-7300243	ligprep_L7500.776	-10.15
	Indinavir Sulfate	ligprep_L3900.4366	-8.881		BAY-876	ligprep_L6700.1163	-8.8		Nevanimibe	ligprep_L8000.2773	-8.14		Ki16425	ligprep_L3900.335	-10.126
	GNF-5837	ligprep_L3000.3477	-8.867		CI-976	ligprep_L7500.803	-8.781		Fosbretabulin (Combretastatin A4 Phosphate,	ligprep_L3900.2897	-8.14		Verbascoside	ligprep_L8000.2279	-10.123
	PF-8380	ligprep_L3000.3933	-8.857		Selexipag	ligprep_L7500.514	-8.78		Radotinib	ligprep_L8000.2068	-8.074		Pexmetinib (ARRY-614)	ligprep_merge11-out.15	-10.053
	BAY-876	ligprep_L6700.1163	-8.8		A-769662	ligprep_L6700.446	-8.774		CB-839	ligprep_L6700.981	-8.074		BPN14770	ligprep_L3900.4795	-9.974
	CI-976	ligprep_L7500.803	-8.781		Anacefrapib	ligprep_L7500.900	-8.714		Q-VD-Oph	ligprep_L3000.3835	-8.068		Enzastaurin (LY317615)	ligprep_L8000.41	-9.939
	Anacefrapib	ligprep_L7500.900	-8.714		CPI-637	ligprep_L7500.775	-8.627		AI-10-49	ligprep_L3000.2931	-8.041		Radotinib	ligprep_L8000.2068	-9.918
	Dalcetrapib	ligprep_L3900.5103	-8.551		ATB 346	ligprep_L3900.4788	-8.625		NSC348884	ligprep_L5700.280	-8.01		GW9508	ligprep_L7500.586	-9.903
	CB-839	ligprep_L6700.981	-8.514		Fexofenadine HCl	ligprep_L3900.1371	-8.575		Dalcetrapib	ligprep_L3900.5103	-8.01		Indobufen	ligprep_L7500.567	-9.873
	Droperidol	ligprep_L5900.296	-8.486		HLCL-61 hydrochloride	ligprep_L3000.3893	-8.574		Indinavir Sulfate	ligprep_L3900.4366	-7.972		Imidazole ketone erastin	ligprep_L3000.5744	-9.81
	Salvianolic acid B	ligprep_L8000.1406	-8.476		Pemigatinib (INCB054828)	ligprep_L8000.2708	-8.56		RGX-104	ligprep_L3900.4012	-7.972		GW3965 HCl	ligprep_L7500.267	-9.774
	SPHINX31	ligprep_L3000.5362	-8.465		Dalcetrapib	ligprep_L3900.5103	-8.551		GNF-5837	ligprep_L3000.3477	-7.968		Forsythoside B	ligprep_L3000.4943	-9.747
	Nilotinib hydrochloride	ligprep_L8000.2302	-8.455		CP 673451	ligprep_L3900.1320	-8.519		CCG-1423	ligprep_L7500.722	-7.968		MYCi975	ligprep_L5700.510	-9.711
	NPS-1034	ligprep_L3000.2917	-8.448		CB-839	ligprep_L6700.981	-8.514		Deferasirox (Exjade)	ligprep_L8000.370	-7.949		Bafetinib (INNO-406)	ligprep_L3900.2116	-9.71
	DAPT (GSI-IX)	ligprep_L5900.95	-8.442		TEPP-46 (ML265, CID-44246499, NCGC00186528)	ligprep_L5700.376	-8.482		BAY-876	ligprep_L6700.1163	-7.929		Apoptozole	ligprep_L3000.4122	-9.709
	Ramipril	ligprep_L8000.1482	-8.432		SPHINX31	ligprep_L3000.5362	-8.465		WIKI4	ligprep_L6700.911	-7.929		Nilotinib hydrochloride	ligprep_L8000.2302	-9.645
	Montelukast	ligprep_L3900.4305	-8.424		NPS-1034	ligprep_L3000.2917	-8.448		CI-976	ligprep_L7500.803	-7.905		RXDX-106 (CEP-40783)	ligprep_L3900.3517	-9.645
	GW501516	ligprep_L6700.843	-8.392		Ramipril	ligprep_L8000.1482	-8.432		Fostamatinib disodium hexahydrate	ligprep_L3900.5206	-7.905		Naringin Dihydrochalcone (Naringin DC)	ligprep_L8000.478	-9.629
	ME0328	ligprep_L3000.3273	-8.384		Montelukast	ligprep_L3900.4305	-8.424		Anacefrapib	ligprep_L7500.900	-7.897		Ramipril	ligprep_L8000.1482	-9.626
	AM 095	ligprep_L3900.4596	-8.303		Purvalanol A	ligprep_L3000.3685	-8.422		GNF-5837	ligprep_L3000.3477	-7.897		Lomitapide	ligprep_L7500.701	-9.587
	Mocetinostat (MGCD0103)	ligprep_L7500.20	-8.289		GW501516	ligprep_L6700.843	-8.392		Efonidipine hydrochloride monoethanolate	ligprep_L3900.5103	-7.874		Efaproxiral sodium	ligprep_L8000.1209	-9.563
	GW3965 HCl	ligprep_L7500.267	-8.282		ME0328	ligprep_L3000.3273	-8.384		Briciclib	ligprep_L3900.4528	-7.874		KN-62	ligprep_L6700.907	-9.557
	SC144	ligprep_L3000.3090	-8.273		Rutaecarpine (Rutecarpine)	ligprep_L8000.626	-8.341		CB-839	ligprep_L6700.981	-7.824		Torin 1	ligprep_L6700.700	-9.553
	ABT-737	ligprep_L6700.887	-8.269		CCT196969	ligprep_L6700.1145	-8.336		Adomeglivant	ligprep_L3900.4840	-7.824		GNF-5837	ligprep_L3000.3477	-9.548
	Loxoprofen sodium	ligprep_L3900.3876	-8.269		Altiratinib	ligprep_L3900.4514	-8.333		Seratrodast(AA-2414, ABT-001)	ligprep_L8000.2630	-7.789		Taladegib (LY2940680)	ligprep_L3000.2841	-9.54
	CP-91149	ligprep_L3900.1205	-8.252		Diquafosol Tetrasodium	ligprep_L3900.4536	-8.309		SR9243	ligprep_L6700.1442	-7.787		SC75741	ligprep_L6700.915	-9.529
	BMS-927711	ligprep_L3900.4683	-8.243		Evodiamine	ligprep_L8000.2635	-8.304		SPHINX31	ligprep_L3000.5362	-7.761		CB-839	ligprep_L6700.981	-9.528
	URB597	ligprep_L6700.411	-8.241		APTO-253	ligprep_L3900.5012	-8.295		Deoxycorticosterone acetate	ligprep_L8000.1104	-7.761		Haloperidol Decanoate	ligprep_L3900.4353	-9.524
	ICG-001	ligprep_L6700.443	-8.205		GW3965 HCl	ligprep_L7500.267	-8.282		Solcitinib	ligprep_L6700.1305	-7.753		Indoprofen	ligprep_L3000.5827	-9.484
	PRI-724	ligprep_L6700.1056	-8.205		Mebhydrolin napadisylate	ligprep_L8000.2196	-8.282		NPS-1034	ligprep_L3000.2917	-7.718		Eltrombopag	ligprep_L8000.1260	-9.435
	Cyclo (-RGDfK)	ligprep_L8000.2049	-8.202		Wogonoside	ligprep_L3000.4899	-8.277		PF 477736	ligprep_L3900.1463	-7.718		Lapatinib	ligprep_L8000.493	-9.428
	GLPG0634 analogue	ligprep_L6700.1441	-8.183		ABT-737	ligprep_L6700.887	-8.269		Lapatinib (GW-572016) Ditosylate	ligprep_L8000.24	-7.678		Indinavir Sulfate	ligprep_L3900.4366	-9.424
	ML390	ligprep_L3000.4069	-8.18		NG 52	ligprep_L3000.5609	-8.252		Ramipril	ligprep_L8000.1482	-7.669		WAY-600	ligprep_L6700.428	-9.424
	bendroflumethiazide	ligprep_L8000.1956	-8.179		BMS-927711	ligprep_L3900.4683	-8.243		Lapatinib	ligprep_L8000.493	-7.669		Evacetrapib	ligprep_L3900.5206	-9.418
	PF-06882961	ligprep_L3800.5399	-8.166		URB597	ligprep_L6700.411	-8.241		Montelukast	ligprep_L3900.4305	-7.663		Eltrombopag olamine	ligprep_L8000.1259	-9.418
	Hydroxy safflor yellow A	ligprep_L3000.4855	-8.158		GDC-0326	ligprep_L6700.1164	-8.238		Azelnidipine	ligprep_L7500.336	-7.663		Birinapant (TL32711)	ligprep_L3900.2543	-9.414
	pimozide	ligprep_L8000.1975	-8.151		DCC-2618	ligprep_L3900.3782	-8.22		GW501516	ligprep_L6700.843	-7.66		PF-04620110	ligprep_L6700.920	-9.412
	BPTES	ligprep_L6700.1000	-8.149		ICG-001	ligprep_L6700.443	-8.205		MYCi361	ligprep_L5700.508	-7.66		Pluripotin (SC1)	ligprep_L6700.1053	-9.393
	Ispinesib (SB-715992)	ligprep_7100.217	-8.143		PRI-724	ligprep_L6700.1056	-8.205		ME0328	ligprep_L3000.3273	-7.654		Droperidol	ligprep_L5900.296	-9.39
	JNJ 26854165 (Serdemetan)	ligprep_L5700.12	-8.141		BPN14770	ligprep_L3900.4795	-8.204		GW3965 HCl	ligprep_L7500.267	-7.654		PTC124 (Ataluren)	ligprep_L8000.1859	-9.386
	Indapamide (Lozol)	ligprep_L8000.381	-8.138		Olopatadine hydrochloride (Opatanol)	ligprep_L8000.667	-8.203		7ACC2	ligprep_L5700.438	-7.654		Ketorolac	ligprep_L3900.1896	-9.359
	ZM 336372	ligprep_L6700.447	-8.125		LY2228820	ligprep_L6700.778	-8.203		Z-DEVD-FMK	ligprep_L3000.3459	-7.648		Cabozantinib (XL184, BMS-907351)	ligprep_L8000.54	-9.357
	L-732138	ligprep_L3900.4981	-8.124		Doxepin hydrochloride	ligprep_L8000.1463	-8.202		GW3965 HCl	ligprep_L7500.267	-7.645		AZ628	ligprep_L6700.241	-9.345
	GSK461364	ligprep_L3900.925	-8.094		NU7441(KU-57788)	ligprep_L5700.193	-8.187		GSK3326595 (EPZ015938)	ligprep_L3900.3592	-7.645		Iberdomide(CC220)	ligprep_L3900.4386	-9.339
	TMP195	ligprep_L7500.810	-8.09		GLPG0634 analogue	ligprep_L6700.1441	-8.183		ADP	ligprep_L8000.2348	-7.645		Montelukast Sodium	ligprep_L8000.1150	-9.322
	SRT2183	ligprep_L7500.783	-8.089		Trifluoperazine 2HCl	ligprep_L8000.825	-8.18		Deltarasin	ligprep_L3000.3433	-7.625		LCL161	ligprep_L3000.3469	-9.321
	Trandolapril	ligprep_L7500.1037	-8.089		LGD-4033(VK-5211)	ligprep_L6700.1421	-8.172		ABT-737	ligprep_L6700.887	-7.617		SGC 0946	ligprep_L3000.3117	-9.319
	LXR-625	ligprep_L8000.2676	-8.075		Enasidenib Mesylate	ligprep_L8000.2768	-8.162		Lomitapide	ligprep_L7500.701	-7.617		Cinacalcet	ligprep_L3900.5055	-9.315
	Z-DEVD-FMK	ligprep_L3000.3459	-8.068		Ispinesib (SB-715992)	ligprep_7100.217	-8.143		BMS-927711	ligprep_L3900.4683	-7.607		GNF-7	ligprep_L3000.3813	-9.301
	DEL-22379	ligprep_L6700.1006	-8.059		GW 441756	ligprep_L7500.340	-8.139		BMS-927711	ligprep_L3900.4683	-7.598		NPS-1034	ligprep_L3000.2917	-9.3
	Enasidenib Mesylate	ligprep_L8000.2768	-8.056		Triflupromazine hydrochloride	ligprep_L5900.718	-8.115		Fexofenadine HCl	ligprep_L3900.1371	-7.598		Tenalisib (RP6530)	ligprep_L6700.1226	-9.27
	Belvarafenib(GDC5573, HM95573, RG6185)	ligprep_L3900.4652	-8.051		XL147 analogue	ligprep_L6700.767	-8.107		URB597	ligprep_L6700.411	-7.567		AM 095	ligprep_L3900.4596	-9.266
	Rosiglitazone (Avandia)	ligprep_L8000.722	-8.048		Methyl-Hesperidin	ligprep_L7500.571	-8.095		Raloxifene	ligprep_L8000.2584	-7.567		GZD824 Dimesylate	ligprep_L3900.2313	-9.26
	E7046?	ligprep_L3900.4679	-8.044		SRT2183	ligprep_L7500.783	-8.089		ICG-001	ligprep_L6700.443	-7.564		Fostemsavir	ligprep_L3900.5191	-9.256
	LB42708	ligprep_L3000.3318	-8.033		Acrivastine	ligprep_L3800.4372	-8.082		Dehydroepiandrosterone acetate	ligprep_L8000.2239	-7.564		Ulixertinib (BVD-523, VRT752271)	ligprep_L6700.999	-9.249
	Q-VD-Oph	ligprep_L3000.3835	-8.003		Pemetrexed	ligprep_L8000.1772	-8.078		PRI-724	ligprep_L6700.1056	-7.548		Batimastat (BB-94)	ligprep_L3900.2291	-9.226
	C646	ligprep_L3000.3331	-8		LXR-625	ligprep_L8000.2676	-8.075		Elagolix Sodium	ligprep_L8000.1660	-7.548		Secoisolariciresinol diglucoside	ligprep_L7500.539	-9.225
	CCG-203971	ligprep_L7500.820	-7.986		Uprosertib (GSK2141795)	ligprep_L6700.1031	-8.071		SRT2183	ligprep_L7500.783	-7.531		Montelukast	ligprep_L3900.4305	-9.22
	Closantel	ligprep_L3800.1534	-7.963		Z-DEVD-FMK	ligprep_L3000.3459	-8.068		GLPG0634 analogue	ligprep_L6700.1441	-7.529		compound 3i (666-15)	ligprep_L3000.5384	-9.212
	Closantel Sodium	ligprep_L3800.1536	-7.963		VX-661	ligprep_L8000.1760	-8.064		C-DIM12	ligprep_L5900.548	-7.529		NAD+	ligprep_L3900.2732	-9.204
	CH5183284 (Debio-1347)	ligprep_L3900.3146	-7.961		LXH254	ligprep_L6700.1320	-8.044		Seletalisib (UCB-5857)	ligprep_L6700.1313	-7.51		Suprofen (Profenal)	ligprep_L8000.893	-9.2
	Tenofovir Disoproxil Fumarate	ligprep_L3900.403	-7.958		Fostemsavir	ligprep_L3900.5191	-8.043		NVP-CGM097	ligprep_L3900.3409	-7.496		Nevanimibe	ligprep_L8000.2773	-9.194
	Evacetrapib	ligprep_L3900.5206	-7.943		Penfluridol	ligprep_L8000.1081	-8.038		Entospletinib (GS-9973)	ligprep_L3900.2984	-7.443		CCG-1423	ligprep_L7500.722	-9.193
	BT-11	ligprep_L3900.4465	-7.94		Pyridostatin Trifluoroacetate Salt	ligprep_L3000.3706	-8.035		Repaglinide	ligprep_L6700.137	-7.436		Fenbufen	ligprep_L8000.1280	-9.181
	Tivozanib (AV-951)	ligprep_L8000.73	-7.94		SRT2183	ligprep_L7500.783	-8.03		Varespladib (LY315920)	ligprep_L6700.55	-7.432		Cefodizime Sodium	ligprep_L3800.2525	-9.172
	OICR-9429	ligprep_L3000.4073	-7.931		Celecoxib	ligprep_L8000.112	-8.027		OSU-03012 (AR-12)	ligprep_L5700.6	-7.427		SPHINX31	ligprep_L3000.5362	-9.161
	NVP-BHG712	ligprep_L6700.325	-7.922		PF-543	ligprep_L7500.687	-8.026		Ispinesib (SB-715992)	ligprep_7100.217	-7.424		BAY-876	ligprep_L6700.1163	-9.145
	Terbinafine	ligprep_L3000.4852	-7.918		Econazole	ligprep_L8000.2236	-8.01		Dabrafenib (GSK2118436)	ligprep_L8000.519	-7.424		LY2584702 tosylate	ligprep_L3900.3134	-9.145
	Alprostadil(Caverject)	ligprep_L3900.1495	-7.91		URB597	ligprep_L6700.411	-8.002		CP-724714	ligprep_7100.108	-7.395		Pexidartinib (PLX3397)	ligprep_L8000.2050	-9.141
	CCG-222740	ligprep_L7500.1096	-7.884		compound 3i (666-15)	ligprep_L3000.5384	-7.99		LY2857785	ligprep_L3000.4186	-7.385		VER155008	ligprep_L3000.3704	-9.134
	Travoprost	ligprep_L7500.825	-7.88		OTS514 hydrochloride	ligprep_L3900.3460	-7.982		Darapladib (SB-480848)	ligprep_L7500.683	-7.384		MYCi361	ligprep_L5700.508	-9.131
	Ebastine	ligprep_L8000.1982	-7.869		Orphenadrine Hydrochloride	ligprep_L8000.2474	-7.973		Umeclidinium bromide	ligprep_L3900.2192	-7.373		BAW2881 (NVP-BAW2881)	ligprep_L6700.1106	-9.128
	WYE-354	ligprep_L5700.26	-7.868		Malachite green	ligprep_L3800.4597	-7.963		StemRegenin 1	ligprep_L3000.1436	-7.367		Docosahexaenoic Acid	ligprep_L3900.4478	-9.128
	AZD1390	ligprep_L3900.3750	-7.844		Vatalanib (PTK787) 2HCl	ligprep_L6700.48	-7.954		Efonidipine	ligprep_L8000.1693	-7.362		GW0742	ligprep_L7500.587	-9.125
	Fostemsavir	ligprep_L3900.5191	-7.843		Evacetrapib	ligprep_L3900.5206	-7.943		SRT2183	ligprep_L7500.783	-7.337		Bilibubin	ligprep_L3900.3623	-9.096
	Racecadotril (Acetorphan)	ligprep_L8000.673	-7.841		BT-11	ligprep_L3900.4465	-7.94		Itacitinib (INCB39110)	ligprep_L6700.1216	-7.337		URMC-099	ligprep_L3000.3484	-9.092
	ODM-201	ligprep_L8000.1917	-7.839		Radotinib	ligprep_L8000.2068	-7.938		IWP-2	ligprep_L6700.921	-7.335		Donafenib (Sorafenib D3)	ligprep_L3900.4910	-9.089
	IKK-16	ligprep_L6700.505	-7.839		SW033291	ligprep_L6700.1020	-7.938		LXR-625	ligprep_L8000.2676	-7.334		Loxoprofen sodium	ligprep_L3900.3876	-9.066
	SC66	ligprep_L6700.1240	-7.837		SAR125844	ligprep_L3900.4383	-7.936		Cefradine	ligprep_L8000.2105	-7.334		EPZ004777	ligprep_L3000.2412	-9.051
	TGR-1202	ligprep_L3800.3371	-7.836		NVP-BHG712	ligprep_L6700.325	-7.922		Z-DEVD-FMK	ligprep_L3000.3459	-7.332		Sofosbuvir(PSI-7977)	ligprep_L3900.1819	-9.05
	Lapatinib ditosylate monohydrate	ligprep_L8000.2486	-7.823		Terbinafine	ligprep_L3000.4852	-7.918		AGI-6780	ligprep_L6700.901	-7.332		Erastin	ligprep_L3900.2902	-9.042
	PD123319	ligprep_L7500.643	-7.818		Thiamine pyrophosphate hydrochloride	ligprep_L3800.4593	-7.915		Benzoylpaeoniflorin	ligprep_L7500.933	-7.311		AT7867	ligprep_L6700.169	-9.028
	PF-562271 HCl	ligprep_L3900.2955	-7.817		BMS-754807	ligprep_L3900.1171	-7.907		Evista (Raloxifene Hydrochloride)	ligprep_L8000.92	-7.304		Diquafosol Tetrasodium	ligprep_L3900.4536	-9.017
	SB 431542	ligprep_L6700.33	-7.816		Calcium Levofolinate	ligprep_L8000.2727	-7.903		Sirtinol	ligprep_L7500.174	-7.3		Thymopentin	ligprep_L8000.1460	-9.016
	Mezlocillin Sodium	ligprep_L3800.1546	-7.808		AZ304	ligprep_L6700.1412	-7.89		Tanshinone IIA sulfonate (sodium)	ligprep_L7500.535	-7.298		KC7F2	ligprep_L5700.249	-9.011
	R788 (Fostamatinib)	ligprep_L8000.724	-7.805		COH-29	ligprep_L3900.4956	-7.889		Fosfosal	ligprep_L6700.1362	-7.298		JQ-EZ-05 (JQEZ5)	ligprep_L3000.4429	-9.011
	Disodium Cromoglycate	ligprep_L8000.1874	-7.803		VX-702	ligprep_L7500.616	-7.888		Celecoxib	ligprep_L8000.112	-7.291		TAK-875	ligprep_L6700.239	-9.007
	Simvastatin	ligprep_L8000.972	-7.802		Ebastine	ligprep_L8000.1982	-7.869		Flunarizine 2HCl	ligprep_L3900.1504	-7.291		Bepotastine Besilate	ligprep_L8000.1246	-9.002
	Roquinimex	ligprep_L8000.2700	-7.794		Triprolidine Hydrochloride	ligprep_L8000.2231	-7.865		Emricasan (IDN-6556, PF-03491390)	ligprep_L7500.767	-7.283		BP-1-102	ligprep_L6700.1140	-8.999
	MYCi975	ligprep_L5700.510	-7.793		Scutellarin	ligprep_L8000.1714	-7.852		ROC-325	ligprep_L3000.4339	-7.283		Anacetrapib (MK-0859)	ligprep_L7500.154	-8.992
	TAK-285	ligprep_L3900.818	-7.791		Isavuconazole	ligprep_L3900.2179	-7.851		Nilotinib (AMN-107)	ligprep_merge11-out.9Nilotinib	-7.277		GSK429286A	ligprep_L7500.78	-8.976
	Bromocriptine Mesylate	ligprep_L8000.2518	-7.788		STF-31	ligprep_L6700.1008	-7.845		NSC348884	ligprep_L5700.280	-7.277		KX2-391	ligprep_L3900.1203	-8.963
	pexmetinib	ligprep_L8000.343	-7.785		T56-LIMKi	ligprep_L3000.5491	-7.844		Sparsentan	ligprep_L3800.4858	-7.276		OSS-128167	ligprep_L7500.826	-8.959
	PF-562271	ligprep_L7500.339	-7.778		Fostemsavir	ligprep_L3900.5191	-7.843		Evacetrapib	ligprep_L3900.5206	-7.271		AT9283	ligprep_L6700.67	-8.953
	PD-166866	ligprep_L7500.797	-7.778		Mefloquine HCl	ligprep_L3900.1869	-7.841		Selexipag	ligprep_L7500.514	-7.271		C646	ligprep_L3000.3331	-8.948
	Purmorphamine	ligprep_L6700.844	-7.775		ODM-201	ligprep_L8000.1917	-7.839		BT-11	ligprep_L3900.4465	-7.267		Dronedarone HCl (Multaq)	ligprep_L8000.947	-8.942
	STF-31	ligprep_L6700.1008	-7.774		LJI308	ligprep_L3000.3797	-7.838		Raf265 derivative	ligprep_L6700.318	-7.267		Dalcetrapib	ligprep_L3900.5103	-8.937
	compound 3i (666-15)	ligprep_L3000.5384	-7.77		Verubecestat (MK-8931)	ligprep_L7500.807	-7.838		Ro-48-8071	ligprep_L3900.4143	-7.266		Pioglitazone (Actos)	ligprep_L8000.781	-8.937
	ZM 323881 HCl	ligprep_L6700.509	-7.767		TGR-1202	ligprep_L3800.3371	-7.836		NVP-BHG712	ligprep_L6700.325	-7.259		Deltarasin	ligprep_L3000.3433	-8.926
	SH-4-54	ligprep_L6700.929	-7.766		AZD1981	ligprep_L3900.2904	-7.835		SH-4-54	ligprep_L6700.929	-7.259		DAPT (GSI-IX)	ligprep_L5900.95	-8.924
	O-304	ligprep_L3900.4982	-7.765		CPI-169	ligprep_L3900.2778	-7.834		BAY 87-2243	ligprep_L5700.226	-7.259		Salvianolic acid B	ligprep_L8000.1406	-8.917
	A-317491	ligprep_L3900.3526	-7.763		Almotriptan malate (Axert)	ligprep_L8000.878	-7.829		Terbinafine	ligprep_L3000.4852	-7.253		Flurbiprofen	ligprep_L8000.1176	-8.917
	Oroxin B	ligprep_L3000.4946	-7.758		Cinacalcet	ligprep_L3900.5055	-7.826		FDL169	ligprep_L3900.4507	-7.253		Naringin (Naringoside)	ligprep_L8000.614	-8.914
	Neferine	ligprep_L3000.4393	-7.749		PD123319	ligprep_L7500.643	-7.818		BAY-1816032	ligprep_L3900.4741	-7.25		CGK 733	ligprep_L3000.2420	-8.896
	KHS101 hydrochloride	ligprep_L3000.4781	-7.748		E7080 (Lenvatinib)	ligprep_L8000.534	-7.814		Nilotinib hydrochloride monohydrate	ligprep_L8000.2773	-7.23		Akti-1/2	ligprep_L6700.823	-8.885
	PQ 401	ligprep_L6700.748	-7.744		R788 (Fostamatinib)	ligprep_L8000.724	-7.805		WS3	ligprep_L6700.953	-7.221		Amuvatinib (MP-470)	ligprep_L3900.252	-8.883
	AG-221 (Enasidenib)	ligprep_L8000.2080	-7.74		ML167	ligprep_L3000.3303	-7.803		Ebastine	ligprep_L8000.1982	-7.215		Palomid 529	ligprep_L6700.157	-8.874
	GZD824 Dimesylate	ligprep_L3900.2313	-7.738		Simvastatin	ligprep_L8000.972	-7.802		Uprosertib (GSK2141795)	ligprep_L6700.1031	-7.215		Pioglitazone hydrochloride (Actos)	ligprep_L8000.486	-8.863
	LY2090314	ligprep_L3900.3145	-7.737		AMI-1	ligprep_L3000.2924	-7.802		Besifovir	ligprep_L3900.4622	-7.212		DC661	ligprep_L3000.5361	-8.857
	cx-4945 (Silmitasertib)	ligprep_L3900.1139	-7.737		Methotrexate disodium	ligprep_L8000.2204	-7.796		Tucidinostat (Chidamide)	ligprep_L8000.2142	-7.211		Cefodizime	ligprep_L3800.5305	-8.851
	Bikinin	ligprep_L3000.3598	-7.736		Pluripotin (SC1)	ligprep_L6700.1053	-7.794		Fostemsavir	ligprep_L3900.5191	-7.198		BIRB 796 (Doramapimod)	ligprep_L6700.173	-8.849
	Tenofovir alafenamide hemifumarate	ligprep_L3900.5140	-7.735		Cefodizime Sodium	ligprep_L3800.2525	-7.794		GSK2269557	ligprep_L6700.1127	-7.198		Oroxin B	ligprep_L3000.4946	-8.845
	CEP-32496	ligprep_L6700.750	-7.732		MYCi975	ligprep_L5700.510	-7.793		ODM-201	ligprep_L8000.1917	-7.185		BAY 87-2243	ligprep_L5700.226	-8.845
	AMG-333	ligprep_L7500.1068	-7.727		Wnt-C59 (C59)	ligprep_L6700.798	-7.793		LXH254	ligprep_L6700.1320	-7.185		Leucovorin Calcium Pentahydrate	ligprep_L8000.1579	-8.838
	JNJ-42165279	ligprep_L3900.4979	-7.726		TAK-285	ligprep_L3900.818	-7.791		Cyclo (-RGDfK)	ligprep_L8000.2049	-7.185		Lapatinib	ligprep_L8000.493	-8.819
	PLX8394	ligprep_L6700.1311	-7.705		Salermide	ligprep_L7500.794	-7.791		IACS-010759 (IACS-10759)	ligprep_L5700.381	-7.185		Dabigatran etexilate mesylate	ligprep_L3900.5201	-8.817
	PRT4165	ligprep_L3000.4507	-7.702		SB202190 (FHPI)	ligprep_L6700.38	-7.79		Bendazac	ligprep_L3800.3850	-7.183		Ro-3306	ligprep_L7500.726	-8.808
	ABC294640	ligprep_L3900.3223	-7.699		pexmetinib	ligprep_L8000.343	-7.785		TGR-1202	ligprep_L3800.3371	-7.178		NVP-BHG712	ligprep_L6700.325	-8.806
	Olmesartan	ligprep_L7500.956	-7.695		compound 3i (666-15)	ligprep_L3000.5384	-7.77		Azilsartan Medoxomil (TAK-491)	ligprep_L7500.43	-7.178		NVP-BVU972	ligprep_L3000.821	-8.802
	CeMMEC13	ligprep_L3000.4038	-7.688		Amsacrine hydrochloride	ligprep_L8000.2430	-7.758		ML133 HCL	ligprep_L3000.1367	-7.174		AMG 900	ligprep_L3000.1112	-8.797
	Lercanidipine	ligprep_L7500.912	-7.686		Duloxetine	ligprep_L5900.621	-7.756		PD123319	ligprep_L7500.643	-7.159		CI-976	ligprep_L7500.803	-8.791
	Fenoterol	ligprep_L5900.742	-7.685		Fenoterol	ligprep_L5900.742	-7.747		XL388	ligprep_L6700.861	-7.159		Rosiglitazone HCl	ligprep_L6700.525	-8.79
	BMS-833923 (XL139)	ligprep_L6700.868	-7.681		L-779450	ligprep_L3000.5794	-7.743		MYCi975	ligprep_L5700.510	-7.158		StemRegenin 1	ligprep_L3000.1436	-8.787
	URMC-099	ligprep_L3000.3484	-7.674		Amodiaquine	ligprep_L3900.4441	-7.727		AT101	ligprep_L3800.434	-7.157		A-674563	ligprep_L6700.415	-8.781
	AZ-33	ligprep_L5700.475	-7.67		PTC596	ligprep_L3900.4646	-7.72		SC75741	ligprep_L6700.915	-7.149		Ziritaxestat (GLPG1690)	ligprep_L3900.4658	-8.78
	Tecovirimat	ligprep_L3900.5193	-7.665		Prochlorperazine dimaleate salt	ligprep_L5900.398	-7.719		R788 (Fostamatinib)	ligprep_L8000.724	-7.146		NT157	ligprep_L6700.1113	-8.78
	DTP3	ligprep_L3900.3090	-7.661		GDC-0032	ligprep_L6700.815	-7.705		Dabrafenib Mesylate	ligprep_L8000.2248	-7.146		Arachidonic acid	ligprep_L3900.4370	-8.774
	Phenoxodiol (Haginin E)	ligprep_L3900.4912	-7.661		LJH685	ligprep_L3000.3847	-7.705		Ertapenem sodium	ligprep_L8000.2497	-7.137		Ramipril (Altace)	ligprep_L8000.417	-8.772
	NS-1034	ligprep_L3900.4995	-7.66		BAW2881 (NVP-BAW2881)	ligprep_L6700.1106	-7.7		Simvastatin	ligprep_L8000.972	-7.13		Oxiglutatione	ligprep_L3800.4987	-8.762
	FDL169	ligprep_L3900.4507	-7.653		SB 431542	ligprep_L6700.33	-7.694		pexmetinib	ligprep_L8000.343	-7.13		CHF 5074	ligprep_L5900.675	-8.749
	Carteolol HCl	ligprep_L8000.1231	-7.651		MKC-3946	ligprep_L3900.3569	-7.689		GW501516	ligprep_L6700.843	-7.126		BAY 1217389	ligprep_L3900.3476	-8.746
	LXH254	ligprep_L6700.1320	-7.65		D 4476	ligprep_L3000.3697	-7.682		MYCi975	ligprep_L5700.510	-7.122		GSK2879552 2HCl	ligprep_L3900.3272	-8.743
	Ki16198	ligprep_L3900.1469	-7.645		Fluphenazine (dihydrochloride)	ligprep_L8000.1306	-7.68		Silodosin	ligprep_L8000.1208	-7.122		Emavusertib (CA-4948)	ligprep_L3800.5373	-8.743
	Brequinar Sodium	ligprep_L3900.5214	-7.644		Phenoxodiol (Haginin E)	ligprep_L3900.4912	-7.678		TAK-285	ligprep_L3900.818	-7.12		Efonidipine	ligprep_L8000.1693	-8.737
	OSI-027	ligprep_L6700.399	-7.633		lenvatinib Mesylate	ligprep_L8000.2304	-7.676		Anacetrapib (MK-0859)	ligprep_L7500.154	-7.12		Tolmetin	ligprep_L8000.1685	-8.731
	IOX2	ligprep_L5700.116	-7.617		USP25/28 inhibitor AZ1	ligprep_L3000.5805	-7.674		Sarafloxacin HCl	ligprep_L8000.1729	-7.116		LY2874455	ligprep_L6700.945	-8.73
	ETC-1002	ligprep_L8000.2078	-7.613		Derazantinib(ARQ-087)	ligprep_L3900.4011	-7.672		Ezetimibe (Zetia)	ligprep_L8000.343	-7.109		SRT2104 (GSK2245840)	ligprep_L3900.3179	-8.723
	Fenoterol hydrobromide	ligprep_L5900.741	-7.612		Protirelin Acetate	ligprep_L3800.5202	-7.663		GNF-7	ligprep_L3000.3813	-7.109		Lubiprostone	ligprep_L3900.1790	-8.708
	Pirarubicin	ligprep_L8000.1030	-7.601		GNF-7	ligprep_L3000.3813	-7.661		Ixazomib Citrate (MLN9708)	ligprep_L8000.560	-7.109		AT13148	ligprep_L6700.960	-8.704
	SRT1720 HCl	ligprep_L7500.21	-7.593		PF-04620110	ligprep_L6700.920	-7.661		Solifenacin	ligprep_L7500.958	-7.105		AZ304	ligprep_L6700.1412	-8.698
	Acid Yellow 36	ligprep_L3800.4516	-7.586		NS-1034	ligprep_L3900.4995	-7.66		Pyridostatin Trifluoroacetate Salt	ligprep_L3000.3706	-7.102		Ro-48-8071	ligprep_L3900.4143	-8.694
	Betulin	ligprep_L3900.836	-7.585		CP 640186	ligprep_L7500.1082	-7.658		CCT196969	ligprep_L6700.1145	-7.099		Purmorphamine	ligprep_L6700.844	-8.689
	CGS 21680 HCl	ligprep_L7500.381	-7.585		LXH254	ligprep_L6700.1320	-7.65		compound 3i (666-15)	ligprep_L3000.5384	-7.096		ARS-853 (ARS853)	ligprep_L7500.805	-8.688
	Regorafenib (BAY 73-4506)	ligprep_L8000.61	-7.583		clofoctol	ligprep_7100.1107	-7.65		Bazedoxifene Acetate	ligprep_L8000.1170	-7.096		AMG319	ligprep_L6700.828	-8.685
	MLN2480	ligprep_L6700.1042	-7.573		RAF709	ligprep_L6700.1230	-7.65		L-732138	ligprep_L3900.4981	-7.077		VGX-1027	ligprep_L3900.2977	-8.682
	Flunarizine 2HCl	ligprep_L3900.1504	-7.572		Z-DEVD-FMK	ligprep_L3000.3459	-7.649		Forsythoside B	ligprep_L3000.4943	-7.075		ML167	ligprep_L3000.3303	-8.679
	NAD+	ligprep_L3900.2732	-7.569		Quinestrol	ligprep_L8000.1466	-7.641		Solifenacin succinate	ligprep_L8000.1585	-7.073		BMS-536924	ligprep_L6700.432	-8.676
	Cefoxitin	ligprep_L3800.4665	-7.562		Meisoindigo	ligprep_L8000.2251	-7.641		AMG 487	ligprep_L3900.5078	-7.069		CGI1746	ligprep_L3000.3386	-8.663
	Cefoxitin sodium	ligprep_L8000.2247	-7.562		Avasimibe	ligprep_L6700.1210	-7.639		GSK2983559 (compound 3)	ligprep_L3900.4702	-7.069		Neferine	ligprep_L3000.4393	-8.661
	Lapatinib	ligprep_L8000.493	-7.561		Clemizole	ligprep_L8000.2660	-7.639		Avacopan	ligprep_L3900.4962	-7.057		BMS 777607	ligprep_L3900.528	-8.658
	Hydroxy Camptothecine	ligprep_L8000.1609	-7.559		R112	ligprep_L3900.4525	-7.638		(+/-)-Sulfinpyrazone	ligprep_L8000.1331	-7.057		pexmetinib	ligprep_L8000.343	-8.647
	Dronedarone	ligprep_L8000.2586	-7.551		2-Acetylphenothiazine (ML171)	ligprep_L7500.831	-7.621		Ospemifene	ligprep_L8000.1228	-7.057		Darapladib (SB-480848)	ligprep_L7500.683	-8.565
	MYCi361	ligprep_L5700.508	-7.524		LY-3381916	ligprep_L3900.5013	-7.615		BX-795	ligprep_L7500.158	-7.056		GSK621	ligprep_L6700.1014	-8.557
	SR9243	ligprep_L6700.1442	-7.486		SB 203580	ligprep_L6700.35	-7.612		C188-9	ligprep_L6700.1204	-7.048		SR9243	ligprep_L6700.1442	-8.537
	GSK621	ligprep_L6700.1014	-7.484		Indirubin	ligprep_L8000.474	-7.612		Salermide	ligprep_L7500.794	-7.045		NG25	ligprep_L3000.5737	-8.483
	Ro-48-8071	ligprep_L3900.4143	-7.48		AZ628	ligprep_L6700.241	-7.604		AMG-333	ligprep_L7500.1068	-7.043		Salermide	ligprep_L7500.794	-8.481
	GS-444217	ligprep_L3900.4944	-7.47		Duloxetine HCl (Cymbalta)	ligprep_L5900.229	-7.602		Acelarin (NUC-1031)	ligprep_L3900.4924	-7.042		GW501516	ligprep_L6700.843	-8.469
	Acelarin (NUC-1031)	ligprep_L3900.4924	-7.458		Berberine	ligprep_L8000.2453	-7.598		SecinH3	ligprep_L6700.962	-7.042		GS-444217	ligprep_L3900.4944	-8.456
	KN-62	ligprep_L6700.907	-7.43		CY-09	ligprep_L6700.1377	-7.596		Ceritinib (LDK378)	ligprep_L8000.1588	-7.039		AC480 (BMS-599626)	ligprep_L3900.1913	-8.445
	AZ628	ligprep_L6700.241	-7.423		Sulindac (Clinoril)	ligprep_L8000.458	-7.591		KPT-8602	ligprep_L3900.3509	-7.037		ABT-737	ligprep_L6700.887	-8.444
	Tucidinostat (Chidamide)	ligprep_L8000.2142	-7.417		Betulin	ligprep_L3900.836	-7.585		Vidofludimus	ligprep_L3900.2815	-7.035		Adomeglivant	ligprep_L3900.4840	-8.424
	Anacetrapib (MK-0859)	ligprep_L7500.154	-7.405		QNZ (EVP4593)	ligprep_L6700.559	-7.584		PF 573228	ligprep_L3900.1468	-7.033		R788 (Fostamatinib)	ligprep_L8000.724	-8.417
	NG25	ligprep_L3000.5737	-7.343		MI-3 (Menin-MLL Inhibitor)	ligprep_L3000.3492	-7.576		Trilostane	ligprep_L5900.41	-7.028		GLPG0634 analogue	ligprep_L6700.1441	-8.399
	Avasimibe	ligprep_L6700.1210	-7.339		NAD+	ligprep_L3900.2732	-7.569		Fenbendazole (Panacur)	ligprep_L8000.640	-7.027		NS-1034	ligprep_L3900.4995	-8.382
	Salermide	ligprep_L7500.794	-7.335		Alrestatin	ligprep_L3900.4319	-7.563		Lifitegrast	ligprep_L8000.1482	-7.022		PD123319	ligprep_L7500.643	-8.365
	Emricasan (IDN-6556, PF-03491390)	ligprep_L7500.767	-7.334		Lapatinib	ligprep_L8000.493	-7.561		Cefpiramide	ligprep_L3800.5307	-7.006		Astemizole	ligprep_L3800.4928	-8.358
	PF-04620110	ligprep_L6700.920	-7.308		Protirelin	ligprep_L8000.1369	-7.561		8-Bromo-cAMP	ligprep_L6700.810	-7.005		Betulin	ligprep_L3900.836	-8.344
	Efonidipine	ligprep_L8000.1693	-7.295		LY2584702	ligprep_L3900.3118	-7.559		K02288	ligprep_L6700.888	-7.003		Emricasan (IDN-6556, PF-03491390)	ligprep_L7500.767	-8.337
	Astemizole	ligprep_L3800.4928	-7.282		BIA 10-2474	ligprep_L6700.1429	-7.557		Ursolic acid (Malol)	ligprep_L3000.750	-7		SRT2183	ligprep_L7500.783	-8.305
	GW0742	ligprep_L7500.587	-7.281		LF3	ligprep_L6700.1156	-7.545		17-Hydroxyprogesterone	ligprep_L8000.1277	-6.992		Bitopertin (RG1678,RO-4917838)	ligprep_L6700.1044	-8.305
	Montelukast Sodium	ligprep_L8000.1150	-7.271		Verubecestat (MK-8931) Trifluoroacetat	ligprep_L7500.771	-7.541		Deracoxib	ligprep_L3900.4198	-6.989		BMS-927711	ligprep_L3900.4683	-8.279
	BAW2881 (NVP-BAW2881)	ligprep_L6700.1106	-7.24		PLX5622	ligprep_L3900.4655	-7.539		ICG-001	ligprep_L6700.443	-6.982		ICG-001	ligprep_L6700.443	-8.277
	BFH772	ligprep_L6700.1112	-7.223		Hematoxylin (Hydroxybrazilin)	ligprep_L1300.557	-7.536		PRI-724	ligprep_L6700.1056	-6.982		PRI-724	ligprep_L6700.1056	-8.277
	Forsythoside B	ligprep_L3000.4943	-7.2		Safinamide Mesylate (FCE28073)	ligprep_L5900.50	-7.533		Adenosine disodium triphosphate	ligprep_L3800.3952	-6.98		Ispinesib (SB-715992)	ligprep_7100.217	-8.275
	Adomeglivant	ligprep_L3900.4840	-7.196		Diphenhydramine HCl (Benadryl)	ligprep_L1300.138	-7.53		NS-1034	ligprep_L3900.4995	-6.975		Simvastatin	ligprep_L8000.972	-8.244
	RAF265 (CHIR-265)	ligprep_L6700.303	-7.187		BLZ945	ligprep_L3900.3141	-7.529		SGI-1776 free base	ligprep_L3900.934	-6.975		URB597	ligprep_L6700.411	-8.237
	Ziritaxestat (GLPG1690)	ligprep_L3900.4658	-7.176		Urapidil hydrochloride	ligprep_L8000.763	-7.527		PF-04457845	ligprep_L3900.4712	-6.973		LXH254	ligprep_L6700.1320	-8.226
	Palomid 529	ligprep_L6700.157	-7.162		MYCi361	ligprep_L5700.508	-7.524		Formestane	ligprep_L8000.563	-6.97		TGR-1202	ligprep_L3800.3371	-8.191
	Deltarasin	ligprep_L3000.3433	-7.152		Thioridazine hydrochloride	ligprep_L8000.1980	-7.522		LXH254	ligprep_L6700.1320	-6.969		TAK-285	ligprep_L3900.818	-8.186
	CCG-1423	ligprep_L7500.722	-7.149		ADP	ligprep_L8000.2348	-7.518		Coelenterazine	ligprep_L7500.734	-6.969		BT-11	ligprep_L3900.4465	-8.185
	Regorafenib Monohydrate	ligprep_L8000.2192	-7.144		Bepridil hydrochloride	ligprep_L1300.4091	-7.518		CNX-2006	ligprep_L3000.2439	-6.968		ME0328	ligprep_L3000.3273	-8.157
	Lomitapide	ligprep_L7500.701	-7.123		Didymin	ligprep_L5700.452	-7.513		Malachite green	ligprep_L3800.4597	-6.964		ODM-201	ligprep_L8000.1917	-8.147
	AC480 (BMS-599626)	ligprep_L3900.1913	-7.123		Vilazodone Hydrochloride	ligprep_L8000.1213	-7.507		Sofosbuvir(PSI-7977)	ligprep_L3900.1819	-6.961		VX-809 (Lumacaftor)	ligprep_L8000.285	-8.145
	Bitopertin (RG1678,RO-4917838)	ligprep_L6700.1044	-7.102		MTX-211	ligprep_L3900.4531	-7.501		Napabucasin	ligprep_L6700.1007	-6.959		Z-DEVD-FMK	ligprep_L3000.3459	-8.133
	VX-809 (Lumacaftor)	ligprep_L8000.285	-7.093		GDC-0077	ligprep_L3800.5398	-7.498		NVP 231	ligprep_L3000.5496	-6.954		Ebastine	ligprep_L8000.1982	-8.122
	Celecoxib	ligprep_L8000.112	-7.084		AWD 131-138	ligprep_L3900.3818	-7.496		Capmatinib (INCB28060)	ligprep_L8000.1567	-6.953		LXR-625	ligprep_L8000.2676	-8.089
	LCL161	ligprep_L3000.3469	-7.072		Irbesartan (Avapro)	ligprep_L1300.2562	-7.491		NMS-P118	ligprep_L3900.3497	-6.953		Terbinafine	ligprep_L3000.4852	-8.065

## Sheet: Screening results
Name	Entry Name	Autodock	Sybyl	Glide SP	Glide XP	Average	RSD
Darapladib (SB-480848)	ligprep_L7500.683	-10.192	-9.914	-9.177	-12.073	-10.339	0.119236
RGX-104	ligprep_L3900.4012	-10.115	-9.072	-9.124	-11.338	-9.91225	0.10742
Nilotinib (AMN-107)	ligprep_L8000.29	-9.689	-8.856	-8.873	-10.681	-9.52475	0.0906383
Verbascoside	ligprep_L8000.2279	-9.449	-8.78	-8.846	-10.609	-9.421	0.0899349
Nevanimibe	ligprep_L8000.2773	-9.092	-8.574	-8.14	-10.283	-9.02225	0.10266
Radotinib	ligprep_L8000.2068	-8.981	-8.56	-8.074	-10.169	-8.946	0.100113
NSC348884	ligprep_L5700.280	-8.893	-8.422	-8.01	-10.126	-8.86275	0.103374
Indinavir Sulfate	ligprep_L3900.4366	-8.881	-8.341	-7.972	-10.123	-8.82925	0.106443
GNF-5837	ligprep_L3000.3477	-8.867	-8.336	-7.968	-10.053	-8.806	0.103288
BAY-876	ligprep_L6700.1163	-8.8	-8.309	-7.929	-9.939	-8.74425	0.0997982
CI-976	ligprep_L7500.803	-8.781	-8.304	-7.905	-9.918	-8.727	0.0998071
Anacefrapib	ligprep_L7500.900	-8.714	-8.295	-7.897	-9.903	-8.70225	0.0996548
Dalcetrapib	ligprep_L3900.5103	-8.551	-8.282	-7.874	-9.873	-8.645	0.100021
CB-839	ligprep_L6700.981	-8.514	-8.277	-7.824	-9.837	-8.613	0.100401
SPHINX31	ligprep_L3000.5362	-8.465	-8.22	-7.761	-9.747	-8.54825	0.099526
NPS-1034	ligprep_L3000.2917	-8.448	-8.203	-7.718	-9.71	-8.51975	0.0997101
Ramipril	ligprep_L8000.1482	-8.432	-8.202	-7.669	-9.645	-8.487	0.0984484
Montelukast	ligprep_L3900.4305	-8.424	-8.187	-7.663	-9.645	-8.47975	0.0989869
GW501516	ligprep_L6700.843	-8.392	-8.18	-7.66	-9.629	-8.46525	0.0985867
ME0328	ligprep_L3000.3273	-8.384	-8.172	-7.654	-9.626	-8.459	0.0988584
GW3965 HCl	ligprep_L7500.267	-8.282	-8.115	-7.645	-9.557	-8.39975	0.0972977
ABT-737	ligprep_L6700.887	-8.269	-8.082	-7.617	-9.54	-8.377	0.0981695
BMS-927711	ligprep_L3900.4683	-8.243	-8.071	-7.598	-9.528	-8.36	0.0986891
URB597	ligprep_L6700.411	-8.241	-8.064	-7.567	-9.524	-8.349	0.0998532
ICG-001	ligprep_L6700.443	-8.205	-8.044	-7.564	-9.484	-8.32425	0.0984722
PRI-724	ligprep_L6700.1056	-8.205	-8.043	-7.548	-9.435	-8.30775	0.0965101
GLPG0634 analogue	ligprep_L6700.1441	-8.183	-8.035	-7.529	-9.424	-8.29275	0.097009
Ispinesib (SB-715992)	ligprep_7100.217	-8.143	-7.982	-7.424	-9.39	-8.23475	0.100732
SRT2183	ligprep_L7500.783	-8.089	-7.915	-7.337	-9.321	-8.1655	0.102223
LXR-625	ligprep_L8000.2676	-8.075	-7.903	-7.334	-9.315	-8.15675	0.102317
Z-DEVD-FMK	ligprep_L3000.3459	-8.068	-7.89	-7.332	-9.301	-8.14775	0.101906
Evacetrapib	ligprep_L3900.5206	-7.943	-7.826	-7.271	-9.193	-8.05825	0.10068
BT-11	ligprep_L3900.4465	-7.94	-7.814	-7.267	-9.181	-8.0505	0.100404
NVP-BHG712	ligprep_L6700.325	-7.922	-7.796	-7.259	-9.145	-8.0305	0.0992065
Terbinafine	ligprep_L3000.4852	-7.918	-7.794	-7.253	-9.145	-8.0275	0.099532
Ebastine	ligprep_L8000.1982	-7.869	-7.79	-7.215	-9.128	-8.0005	0.100769
Fostemsavir	ligprep_L3900.5191	-7.843	-7.747	-7.198	-9.096	-7.971	0.100617
ODM-201	ligprep_L8000.1917	-7.839	-7.727	-7.185	-9.089	-7.96	0.101134
TGR-1202	ligprep_L3800.3371	-7.836	-7.705	-7.178	-9.05	-7.94225	0.0996396
PD123319	ligprep_L7500.643	-7.818	-7.7	-7.159	-9.028	-7.92625	0.0994859
R788 (Fostamatinib)	ligprep_L8000.724	-7.805	-7.68	-7.146	-9.011	-7.9105	0.0995339
Simvastatin	ligprep_L8000.972	-7.802	-7.676	-7.13	-9.002	-7.9025	0.0998283
MYCi975	ligprep_L5700.510	-7.793	-7.672	-7.122	-8.992	-7.89475	0.099766
TAK-285	ligprep_L3900.818	-7.791	-7.663	-7.12	-8.976	-7.8875	0.099118
Pexmetinib	ligprep_L8000.343	-7.785	-7.661	-7.109	-8.959	-7.8785	0.0987445
compound 3i (666-15)	ligprep_L3000.5384	-7.77	-7.641	-7.096	-8.937	-7.861	0.098528
NP-G2-044	ligprep_L3900.4995	-7.66	-7.513	-6.975	-8.772	-7.73	0.0976058
LXH254	ligprep_L6700.1320	-7.65	-7.498	-6.969	-8.746	-7.71575	0.0967213
Betulin	ligprep_L3900.836	-7.585	-7.465	-6.942	-8.689	-7.67025	0.0957337
NAD+	ligprep_L3900.2732	-7.569	-7.458	-6.915	-8.679	-7.65525	0.0966534
Lapatinib	ligprep_L8000.493	-7.561	-7.454	-6.912	-8.661	-7.647	0.0958902
MYCi361	ligprep_L5700.508	-7.524	-7.415	-6.878	-8.62	-7.60925	0.0960151
SR9243	ligprep_L6700.1442	-7.486	-7.363	-6.849	-8.565	-7.56575	0.0953033
GSK621	ligprep_L6700.1014	-7.484	-7.361	-6.849	-8.56	-7.5635	0.0950608
Ro-48-8071	ligprep_L3900.4143	-7.48	-7.359	-6.847	-8.557	-7.56075	0.0950441
GS-444217	ligprep_L3900.4944	-7.47	-7.353	-6.825	-8.522	-7.5425	0.0942295
Acelarin (NUC-1031)	ligprep_L3900.4924	-7.458	-7.344	-6.81	-8.499	-7.52775	0.0938432
KN-62	ligprep_L6700.907	-7.43	-7.321	-6.786	-8.47	-7.50175	0.0938693
AZ628	ligprep_L6700.241	-7.423	-7.319	-6.783	-8.463	-7.497	0.0936913
Tucidinostat (Chidamide)	ligprep_L8000.2142	-7.417	-7.31	-6.777	-8.46	-7.491	0.0939841
Anacetrapib (MK-0859)	ligprep_L7500.154	-7.405	-7.293	-6.768	-8.445	-7.47775	0.093889
Avasimibe	ligprep_L6700.1210	-7.339	-7.262	-6.71	-8.405	-7.429	0.0953571
Salermide	ligprep_L7500.794	-7.335	-7.26	-6.702	-8.388	-7.42125	0.0948155
Emricasan (IDN-6556, PF-03491390)	ligprep_L7500.767	-7.334	-7.258	-6.702	-8.387	-7.42025	0.0947927
PF-04620110	ligprep_L6700.920	-7.308	-7.242	-6.689	-8.374	-7.40325	0.0951169
Efonidipine	ligprep_L8000.1693	-7.295	-7.233	-6.666	-8.358	-7.388	0.095546
Astemizole	ligprep_L3800.4928	-7.282	-7.225	-6.649	-8.337	-7.37325	0.0953778
GW0742	ligprep_L7500.587	-7.281	-7.224	-6.646	-8.337	-7.372	0.0955491
Montelukast Sodium	ligprep_L8000.1150	-7.271	-7.207	-6.637	-8.309	-7.356	0.0946605
BAW2881 (NVP-BAW2881)	ligprep_L6700.1106	-7.24	-7.177	-6.615	-8.274	-7.3265	0.0943605
BFH772	ligprep_L6700.1112	-7.223	-7.157	-6.607	-8.23	-7.30425	0.0925666
Forsythoside B	ligprep_L3000.4943	-7.2	-7.136	-6.585	-8.201	-7.2805	0.0924256
Adomeglivant	ligprep_L3900.4840	-7.196	-7.124	-6.573	-8.195	-7.272	0.0928671
RAF265 (CHIR-265)	ligprep_L6700.303	-7.187	-7.118	-6.571	-8.191	-7.26675	0.092886
Ziritaxestat (GLPG1690)	ligprep_L3900.4658	-7.176	-7.101	-6.563	-8.179	-7.25475	0.0928968
Palomid 529	ligprep_L6700.157	-7.162	-7.097	-6.554	-8.169	-7.2455	0.0929284
Deltarasin	ligprep_L3000.3433	-7.152	-7.087	-6.545	-8.157	-7.23525	0.0928863
CCG-1423	ligprep_L7500.722	-7.149	-7.083	-6.542	-8.156	-7.2325	0.0930583
Regorafenib Monohydrate	ligprep_L8000.2192	-7.144	-7.079	-6.541	-8.154	-7.2295	0.0930876
Lomitapide	ligprep_L7500.701	-7.123	-7.071	-6.529	-8.141	-7.216	0.0932128
AC480 (BMS-599626)	ligprep_L3900.1913	-7.123	-7.071	-6.528	-8.141	-7.21575	0.0932632
Bitopertin (RG1678,RO-4917838)	ligprep_L6700.1044	-7.102	-7.049	-6.501	-8.098	-7.1875	0.0925256
VX-809 (Lumacaftor)	ligprep_L8000.285	-7.093	-7.043	-6.498	-8.095	-7.18225	0.0926588
Celecoxib	ligprep_L8000.112	-7.084	-7.036	-6.489	-8.09	-7.17475	0.0929912
