# Supplementary material for: High-affinity SOAT1 ligands remodeled cholesterol metabolism program to inhibit tumor growth
Source: BMC Med. 2022 Aug 9;20:292. doi: 10.1186/s12916-022-02436-8 (PMC9361549; doi:10.1186/s12916-022-02436-8)
Supplement: Supplementary file 4 — Additional file 4. [file 12916_2022_2436_MOESM4_ESM.xlsx]

## Sheet: Untarget-19671
Alignment ID	Mz	Adduct type	Rt(min)	Formula	MW	Metabolite name	P-value	Control_1	Control_2	Control_3	Control_4	Control_5_T	Control_6_T	Nevanimibe_1	Nevanimibe_2	Nevanimibe_3	Nevanimibe_4	Nevanimibe_5	Nevanimibe_6	Nilotinib_1	Nilotinib_2	Nilotinib_3	Nilotinib_4	Nilotinib_5	Nilotinib_6	N/C-1	N/C-2	N/C-3	N/C-4	N/C-5	N/C-6	N11/C-1	N11/C-2	N11/C-3	N11/C-4	N11/C-5	N11/C-6
7438	621.368	[M+H]+	4.061	C35H50O8	598.351	"12b-O-[non-2E,4Z-dienoyl]-13_-methylbutyroyloxy-4b-phorbol "	0.0004162	8144	8507	7960	325	8361	7313	96	44	69	13	12	16	71	56	135	105	92	106	0.0117878	0.00517221	0.00866834	0.04	0.00143524	0.00218788	0.00871807	0.00658281	0.0169598	0.323077	0.0110035	0.0144947
1197	277.149	[M+H]+	1.184	C16H20O4	276.136	"2,4-Di-O-methylolivetonide"	7.51403e-08	4656	6699	6421	4751	6459	7101	105	84	145	107	73	133	140	171	187	62	106	189	0.0225515	0.0125392	0.0225822	0.0225216	0.0113021	0.0187298	0.0300687	0.0255262	0.0291232	0.0130499	0.0164112	0.026616
1467	291.144	[M+H]+	14.825	C14H18N4O3	290.138	"5-[(3,4,5-trimethoxyphenyl)methyl]pyrimidine-2,4-diamine"	0.0829911	10564	1155	361	427	1051	10393	72	21	22	42	19	22	34	32	31	26	27	99	0.0068156	0.0181818	0.0609418	0.0983607	0.018078	0.00211681	0.00321848	0.0277056	0.0858726	0.0608899	0.0256898	0.00952564
1905	321.243	[M+H]+	2.93	C20H32O3	320.235	"MLS000863608-01!5-(1,2,4a,5-tetramethyl-7-oxo-3,4,8,8a-tetrahydro-2H-naphthalen-1-yl)-3-methylpentanoic acid"	0.0104431	18336	14779	732	643	10982	13179	342	223	217	203	204	191	2747	2237	601	562	528	1350	0.0186518	0.015089	0.296448	0.315708	0.0185759	0.0144928	0.149815	0.151363	0.821038	0.874028	0.0480787	0.102436
488	185.112	[M+H]+	1.908	C12H12N2	184.1	"MLS001048999-01!1-methyl-3,4-dihydro-2H-pyrido[3,4-b]indole"	0.0902808	713	846	735	708	595	565	631	1288	1753	371	1181	2482	862	703	582	532	500	470	0.884993	1.52246	2.38503	0.524011	1.98487	4.39292	1.20898	0.830969	0.791837	0.751412	0.840336	0.831858
1200	278.314	[M+H]+	15.381	C23H39NO4	393.288	"MLS001077289-01!2-(2,2-DICYCLOHEXYLETHYL)PIPERIDINE 2-BUTENEDIOATE"	0.00923161	4240	4263	565	484	1609	3757	118	162	122	93	92	97	413	159	368	281	317	496	0.0278302	0.0380014	0.215929	0.192149	0.0571784	0.0258185	0.0974057	0.0372977	0.651327	0.580579	0.197017	0.13202
4209	493.208	[M+H]+	0.831	C26H28N4O6	492.201	"MLS001140708-01!1-[(2S)-2-[[(2S)-2-(2,4-dioxo-1H-quinazolin-3-yl)-3-phenylpropanoyl]amino]propanoyl]piperidine-4-carboxylic acid"	0.0111667	208	149	196	316	231	477	126	85	116	132	103	105	12194	7464	10200	6218	6120	6321	0.605769	0.57047	0.591837	0.417722	0.445887	0.220126	58.625	50.094	52.0408	19.6772	26.4935	13.2516
5103	536.219	[M+H]+	8.924	C27H29N5O7	535.207	"MLS001140785-01!(2S)-1-[(2S)-5-amino-2-[[(2S)-2-(2,4-dioxo-1H-quinazolin-3-yl)-3-phenylpropanoyl]amino]-5-oxopentanoyl]pyrrolidine-2-carboxylic acid"	0.266395	884	11230	153	415	6	213	0	0	14	7	17	7	38	45	7	4	15	2	0	0	0.0915033	0.0168675	2.83333	0.0328638	0.0429864	0.00400712	0.0457516	0.00963855	2.5	0.00938967
4190	492.237	[M+H]+	0.725	C29H33NO6	491.231	"MLS001140911-01!4-[[2-(3-benzyl-4,7-dimethyl-2-oxochromen-5-yl)oxypropanoylamino]methyl]cyclohexane-1-carboxylic acid"	1.17221e-06	113	180	149	178	163	140	378	392	433	473	455	325	224	358	331	438	433	495	3.34513	2.17778	2.90604	2.6573	2.79141	2.32143	1.9823	1.98889	2.22148	2.46067	2.65644	3.53571
393	169.084	[M+H]+	1.969	C11H8N2	168.069	"MLS001148623-01!9H-PYRIDO[3,4-B]INDOLE"	2.25121e-05	190	239	235	362	342	246	5637	5303	5481	2743	2666	4659	121	116	142	101	63	36	29.6684	22.1883	23.3234	7.57735	7.79532	18.939	0.636842	0.485356	0.604255	0.279006	0.184211	0.146341
3115	397.152	[M+H]+	0.756	C20H20N4O5	396.143	"MLS001158983-01!(2S)-2-[[2-[(3-oxo-2,4-dihydroquinoxaline-1-carbonyl)amino]acetyl]amino]-3-phenylpropanoic acid"	0.0112006	5343	5182	5118	5086	5044	4890	12164	6590	6039	11302	6344	13130	10641	9714	9715	9253	9657	9877	2.27662	1.27171	1.17995	2.22218	1.25773	2.68507	1.99158	1.87457	1.8982	1.81931	1.91455	2.01984
520	192.175	[M+H]+	0.809	C12H17NO	191.131	"MLS001333179-01!N,N-Diethyl-3-methylbenzamide134-62-3"	7.26921e-07	56249	85110	47812	49816	68089	62711	331	206	288	212	161	359	4422	4280	3305	2305	2174	2025	0.00588455	0.0024204	0.00602359	0.00425566	0.00236455	0.00572467	0.0786147	0.0502879	0.0691249	0.0462703	0.0319288	0.032291
2718	369.157	[M+H]+	17.103	C23H32Cl2N2O7	518.159	"MLS002153312-01!(-)-cis-(1S,2R)-U-50488 tartrate"	0.0299745	7966	1665	824	723	2698	7909	140	249	121	28	82	39	46	38	62	44	61	45	0.0175747	0.14955	0.146845	0.0387275	0.0303929	0.00493109	0.00577454	0.0228228	0.0752427	0.0608575	0.0226093	0.00568972
865	246.114	[M+H]+	0.877	C14H15NO3	245.105	"NCGC00160249-01!2,3-Dihydro-6-Methoxy-4-Methyl-2-Hydroxyethylfuro[3,2-c]quinoline"	0.00590568	537	406	339	174	438	541	213	244	247	197	145	162	14599	12574	13001	11587	11638	11412	0.396648	0.600985	0.728614	1.13218	0.33105	0.299445	27.1862	30.9704	38.351	66.592	26.5708	21.0943
2373	351.093	[M+H]+	0.725	C19H14N2O5	350.09	"NCGC00160311-01!2-Methoxy-1-methyl-3-(1-methyl-2,5-dioxo-2,5-dihydro-1H-pyrrol-3-yl)-1H-benzo[f]indole-4,9-dione"	0.661111	885	293	391	741	779	765	429	741	735	501	386	738	954	1230	1049	985	1067	1128	0.484746	2.52901	1.8798	0.676113	0.495507	0.964706	1.07797	4.19795	2.68286	1.32928	1.3697	1.47451
1683	307.065	[M+H]+	0.718	C18H10O5	306.053	"NCGC00160336-01!7'-Hydroxy-[3,4']bichromenyl-2,2'-dione"	0.110419	7096	9304	6742	12411	10107	7693	5450	8835	9087	7624	5120	4804	21141	16272	22876	15930	13210	24541	0.768038	0.949592	1.34782	0.614294	0.50658	0.624464	2.97928	1.74893	3.39306	1.28354	1.30701	3.19004
3262	410.976	[M+H]+	0.742	C17H12BrFO2S2	409.945	"Thiophene, 5-bromo-2-(4-fluorophenyl)-3-[4-(methylsulfonyl)phenyl]- [CAS]"	4.83387e-08	717	519	544	648	566	406	1929	1710	1752	1563	1480	1695	697	733	703	638	687	738	2.69038	3.2948	3.22059	2.41204	2.61484	4.17488	0.972106	1.41233	1.29228	0.984568	1.21378	1.81773
13241	773.389	[M+H]+	0.813	C48H52O9	772.361	((1'R,2'R,5'R,6'S,8a'S)-6'-(benzoyloxy)-5-(2-(benzoyloxy)ethyl)-2',5',8a'-trimethyldecahydro-2'H,3H-spiro[furan-2,1'-naphthalene]-5,5'-diyl)bis(methylene) dibenzoate	8.36721e-05	2674	3761	2118	1459	4295	3980	187	66	97	85	68	92	95	58	61	174	95	108	0.0699327	0.0175485	0.0457979	0.0582591	0.0158324	0.0231156	0.0355273	0.0154214	0.0288008	0.11926	0.0221187	0.0271357
10524	703.443	[M+H]+	0.724	C48H62O4	702.465	((5aR,5bR,11aR)-9-(cinnamoyloxy)-5a,5b,8,8,11a-pentamethyl-1-(prop-1-en-2-yl)icosahydro-1H-cyclopenta[a]chrysen-3a-yl)methyl cinnamate	1.68192e-10	44244	44156	38974	36884	44694	39556	5173	4665	4778	5019	4754	6552	6676	6012	5858	5489	5270	5028	0.11692	0.105648	0.122595	0.136075	0.106368	0.165639	0.150891	0.136154	0.150305	0.148818	0.117913	0.127111
3365	418.29	[M+H]+	3.302	C27H35N3O	417.278	((6R,6aR,13R,13aS)-2,3,4,6,6a,7,8,9,10,12,13,13a-dodecahydro-1H-6,13-methanodipyrido[1,2-a:3',2'-e]azocin-1-yl)(1-isopropyl-1H-indol-6-yl)methanone	9.38766e-12	5110	4944	4461	4247	4975	4781	28	34	28	37	15	45	39	43	24	28	20	20	0.00547945	0.00687702	0.00627662	0.00871203	0.00301508	0.00941226	0.00763209	0.00869741	0.00537996	0.00659289	0.0040201	0.00418323
784	228.044	[M+H]+	0.768	C8H15NOS2	205.06	(+/-)-alpha-lipoic acid amide	0.630747	962	776	1126	1200	754	1133	762	1294	942	1098	1164	1015	2449	1865	2217	1846	1312	2319	0.7921	1.66753	0.83659	0.915	1.54377	0.895852	2.54574	2.40335	1.96892	1.53833	1.74005	2.04678
2715	369.155	[M+H]+	15.616	C18H24O8	368.147	(1R,2E,8S,10R,11S)-10,11-dihydroxy-6-(methoxymethyl)-1,10-dimethyl-5-oxo-4,14-dioxatricyclo[9.2.1.0?,?]tetradeca-2,6-dien-8-yl acetate	0.0251714	4209	1349	642	1031	6055	1624	71	215	188	121	229	187	229	119	94	82	78	39	0.0168686	0.159377	0.292835	0.117362	0.03782	0.115148	0.0544072	0.0882135	0.146417	0.0795344	0.0128819	0.0240148
1737	311.285	[M+H]+	13.651	C20H38O2	310.287	(1R,2R,4aS,8aS)-1-((S)-3-hydroxy-3-methylpentyl)-2,5,5,8a-tetramethyldecahydronaphthalen-2-ol	0.0158328	80653	71681	1206	956	49146	107295	365	568	243	203	382	199	478	440	2962	2663	2938	3591	0.00452556	0.007924	0.201493	0.212343	0.00777276	0.0018547	0.00592662	0.00613831	2.45605	2.78556	0.0597811	0.0334685
4459	504.397	[M+H]+	13.123	C30H46O5	486.335	(1R,2R,5S,8R,14R,15R,16S)-16-hydroxy-1,2,14,17,17-pentamethyl-8-(prop-1-en-2-yl)pentacyclo[11.7.0.0?,??.0?,?.0??,??]icosane-5,15-dicarboxylic acid	0.00827463	17222	16498	7513	2354	4559	5175	411	306	286	259	340	322	503	446	503	522	623	306	0.0238648	0.0185477	0.0380673	0.110025	0.0745778	0.0622222	0.0292068	0.0270336	0.0669506	0.22175	0.136653	0.0591304
2006	328.129	[M+H]+	0.699	C17H23NO3	289.168	(1R,3S,5S)-8-methyl-8-azabicyclo[3.2.1]octan-3-yl 3-hydroxy-2-phenylpropanoate	2.85792e-05	2010	2153	1836	1845	1420	1728	1000	588	919	662	910	1141	4142	3762	3970	3605	3841	3660	0.497512	0.273107	0.500545	0.358808	0.640845	0.660301	2.0607	1.74733	2.16231	1.95393	2.70493	2.11806
1935	323.26	[M+H]+	3.693	C20H34O3	322.251	(1R,4aS,5R,8aS)-5-(5-hydroxy-3-methylpentyl)-1,4a-dimethyl-6-methylidene-3,4,5,7,8,8a-hexahydro-2H-naphthalene-1-carboxylic acid	0.00165885	27610	27660	22139	22724	193	12120	90	74	65	130	130	161	183	163	226	156	146	588	0.00325969	0.00267534	0.002936	0.00572082	0.673575	0.0132838	0.00662803	0.00589299	0.0102082	0.00686499	0.756477	0.0485149
3848	463.218	[M+H]+	0.697	C21H34O11	462.21	(1R,4S,7S,8S,9R,12E,20R,21R,22S,23S)-7,8,21,22,23-pentahydroxy-12,16-dimethyl-3,5,10,19,24-pentaoxatricyclo[18.3.1.0?,?]tetracos-12-en-11-one	1.84638e-08	1917	1848	1651	1699	1684	1545	295	306	326	243	678	353	198	419	459	137	605	211	0.153886	0.165584	0.197456	0.143025	0.402613	0.228479	0.103286	0.226732	0.278013	0.0806357	0.359264	0.13657
3689	447.072	[M+H]+	0.701	C19H20O10	408.106	(1s)-1,5-anhydro-1-[2,4,6-trihydroxy-3-(4-hydroxybenzoyl)phenyl]-d-glucitol	0.000135449	603	599	558	706	490	484	312	190	282	292	263	430	904	1041	1056	1026	1186	1286	0.517413	0.317195	0.505376	0.413598	0.536735	0.88843	1.49917	1.7379	1.89247	1.45326	2.42041	2.65702
10825	710.81	[M+H]+	21.1	#VALUE!		(1S,11R,14R)-14-(hydroxymethyl)-3-(3-{[(1R,4R)-4-(hydroxymethyl)-5,7-dimethyl-6,8-dioxo-2,3-dithia-5,7-diazabicyclo[2.2.2]octan-1-yl]methyl}-1H-indol-1-yl)-18-methyl-15,16-dithia-10,12,18-triazapentacyclo[12.2.2.0?,??.0?,??.0?,?]octadeca-4(9),5,7-triene-13,17-dione	0.020754	6328	5099	232	339	13495	10345	32	37	23	1	18	21	39	26	35	27	24	42	0.00505689	0.00725632	0.0991379	0.00294985	0.00133383	0.00202997	0.00616308	0.00509904	0.150862	0.079646	0.00177844	0.00405993
3542	429.35	[M+H]+	3.086	C28H44O3	428.329	(1S,2R,5R,6R,10R,13S,15S)-5-[(2R,3E,5R)-5,6-dimethylhept-3-en-2-yl]-6,10-dimethyl-16,17-dioxapentacyclo[13.2.2.0?,?.0?,?.0??,??]nonadec-18-en-13-ol	0.0013674	83343	84754	28533	9361	95541	81881	37	29	52	60	50	53	2276	1874	4163	1536	1301	1902	0.000443949	0.000342167	0.00182245	0.00640957	0.000523336	0.000647281	0.0273088	0.0221111	0.145901	0.164085	0.0136172	0.0232288
1078	265.192	[M+H]+	0.716	C15H24N2O2	264.184	(1S,2R,9R,10S,12S)-12-hydroxy-7,15-diazatetracyclo[7.7.1.0^{2,7}.0^{10,15}]heptadecan-6-one	1.11939e-10	3975	3993	3692	4163	4421	4215	1167	1282	1218	1274	1114	1281	1441	1336	2713	2777	1227	1096	0.293585	0.321062	0.329902	0.306029	0.251979	0.303915	0.362516	0.334586	0.734832	0.667067	0.277539	0.260024
6275	581.371	[M+H]+	1.547	C32H52O9	580.361	(1S,2S,5R,7R,10S,11S,14R,16R,19S,20S,23R,25R)-5,14-diethyl-2,11,20,23-tetramethyl-4,13,22,28,29,30-hexaoxatetracyclo[23.2.1.1?,??.1??,??]triacontane-3,12,21-trione	0.0135485	338	917	315	338	283	272	74	138	106	128	53	119	4303	896	800	553	717	655	0.218935	0.150491	0.336508	0.378698	0.187279	0.4375	12.7308	0.977099	2.53968	1.63609	2.53357	2.40809
5046	532.336	[M+H]+	0.714	C27H43NO8	509.299	(1S,2S,6S,9S,10S,11R,12R,13S,14S,15S,16R,18S,19S,22S,23R,25R)-6,10,19-trimethyl-24-oxa-4-azaheptacyclo[12.12.0.0?,??.0?,?.0??,??.0??,??.0??,??]hexacosane-10,12,13,14,16,22,23-heptol	1.99777e-09	458	622	90	532	344	438	2386	2499	2374	2503	2415	2842	883	1006	1023	1031	1090	1135	5.20961	4.01768	26.3778	4.70489	7.02035	6.48858	1.92795	1.61736	11.3667	1.93797	3.1686	2.59132
3888	465.256	[M+H]+	2.801	C26H29N3O4	447.216	(1S,3R,17S,19S)-3-hydroxy-9,9,16,16-tetramethyl-8-oxa-14,23,25-triazaheptacyclo[17.5.2.0?,??.0?,??.0?,??.0?,??.0??,??]hexacosa-4,6,10,12,14-pentaene-24,26-dione	0.0841644	10539	338	355	607	25273	9212	94	76	65	70	51	64	7811	5626	1096	894	1335	1274	0.00891925	0.224852	0.183099	0.115321	0.00201796	0.00694746	0.741152	16.645	3.08732	1.47282	0.0528232	0.138298
6169	578.178	[M+H]+	18.94	C27H28O13	560.153	(1S,3R,4R,5R)-3-[(E)-3-(3,4-dihydroxyphenyl)prop-2-enoyl]oxy-1,5-dihydroxy-4-[(E)-3-(4-hydroxy-3,5-dimethoxyphenyl)prop-2-enoyl]oxycyclohexane-1-carboxylic acid	0.0161103	9032	6779	79	77	12081	6964	159	113	90	93	103	111	275	65	71	53	18	26	0.0176041	0.0166691	1.13924	1.20779	0.00852578	0.0159391	0.0304473	0.00958843	0.898734	0.688312	0.00148994	0.00373349
2862	376.281	[M+H]+	4.586	C22H33NO4	375.241	(1S,3R,6S,6aR,6bR,8S,9S,11R,11aR,12R,12aR,14R)-1-ethyl-6,8,11-trihydroxy-3-methyl-10-methylenetetradecahydro-3,6a,12-(epiethane[1,1,2]triyl)-9,11a-methanoazuleno[2,1-b]azocine 1-oxide	0.0293989	14	62	11	11	72	47	19	12	1788	2254	2619	4889	185	181	164	136	111	380	1.35714	0.193548	162.545	204.909	36.375	104.021	13.2143	2.91935	14.9091	12.3636	1.54167	8.08511
3876	464.095	[M+H]+	0.777	C16H28INO5	441.101	(1S,7aR)-7-((((2S,3R)-2,3-dihydroxy-2-isopropylbutanoyl)oxy)methyl)-1-hydroxy-4-methyl-1,2,3,4,5,7a-hexahydropyrrolizin-4-ium iodide	0.00241984	744	473	955	920	379	483	1654	2248	1335	1505	1651	806	553	887	1030	768	1052	1049	2.22312	4.75264	1.39791	1.63587	4.3562	1.66874	0.74328	1.87526	1.07853	0.834783	2.77573	2.17184
14161	790.611	[M+H]+	13.156	C44H88NO8P	789.625	(2-{[2,3-di(octadecanoyloxy)propyl phosphonato]oxy}ethyl)trimethylazanium	0.297146	11989	12397	7431	4893	584	12755	1267	1240	944	425	14534	10482	95191	107752	242436	21456	12476	20205	0.10568	0.100024	0.127035	0.0868588	24.887	0.821795	7.93986	8.69178	32.6249	4.38504	21.363	1.58408
7441	621.375	[M+H]+	4.001	C35H56O9	620.392	(2E)-6-{13,17-dihydroxy-7,7,12,16-tetramethyl-6-[(3,4,5-trihydroxyoxan-2-yl)oxy]pentacyclo[9.7.0.0?,?.0?,?.0??,??]octadecan-15-yl}-2-methylhept-2-enoic acid	0.0104297	9893	12329	8677	11067	200	214	33	88	90	57	62	89	124	57	51	50	79	70	0.00333569	0.00713764	0.0103722	0.00515045	0.31	0.415888	0.0125341	0.00462325	0.00587761	0.00451794	0.395	0.327103
4948	526.326	[M+H]+	2.499	C32H36N4O2	508.284	(2E,4E)-1-[(2R,6S,14S,22S,25R)-25-(3,3-dimethyloxiran-2-yl)-15-methyl-1,3,13,15-tetraazaheptacyclo[18.4.1.0?,?.0?,??.0?,??.0??,??.0??,??]pentacosa-7,9,11,16(21),17,19-hexaen-3-yl]hexa-2,4-dien-1-one	0.0932832	295	251	218	272	362	276	1652	1894	2329	18523	25432	66894	203	192	235	250	246	263	5.6	7.54582	10.6835	68.0993	70.2541	242.37	0.688136	0.76494	1.07798	0.919118	0.679558	0.952899
1179	272.108	[M+H]+	0.875	C14H19NOS	249.119	(2E,4E)-N-(2-methylpropyl)-6-thiophen-2-ylhexa-2,4-dienamide	0.0470228	589	128	468	417	224	217	143	11	75	29	0	437	4044	3692	3673	2278	3298	2218	0.242784	0.0859375	0.160256	0.0695444	0	2.01382	6.86587	28.8438	7.84829	5.46283	14.7232	10.2212
1162	269.257	[M+H]+	13.242	C16H29NO	251.225	(2E,4E)-N-(2-methylpropyl)dodeca-2,4-dienamide	0.000608608	11257	9994	7707	7426	649	10295	445	188	56	90	63	54	257	163	76	63	73	219	0.039531	0.0188113	0.00726612	0.0121196	0.0970724	0.00524526	0.0228302	0.0163098	0.00986117	0.00848371	0.112481	0.0212725
2403	351.352	[M+H]+	3.497	C22H39NO	333.303	(2E,4E,12Z)-N-(2-methylpropyl)octadeca-2,4,12-trienamide	9.99392e-06	23644	34607	30301	16347	20736	17951	14	25	41	13	6	35	149	147	133	87	64	82	0.000592116	0.000722397	0.00135309	0.000795253	0.000289352	0.00194975	0.00630181	0.0042477	0.00438929	0.00532208	0.00308642	0.00456799
3363	417.308	[M+H]+	1.908	C30H40O	416.308	(2E,4E,6E,8E,10E,12E,14E,16E)-2,6,11,15-tetramethyl-17-(2,6,6-trimethyl-1-cyclohexen-1-yl)-2,4,6,8,10,12,14,16-heptadecaoctaenal	0.0154828	124	181	119	47	118	81	16	17043	26	15204	14676	25024	62	67	80	15	18	53	0.129032	94.1602	0.218487	323.489	124.373	308.938	0.5	0.370166	0.672269	0.319149	0.152542	0.654321
1589	297.211	[M+H]+	3.753	C17H28O4	296.199	(2E,4E,8E)-7,13-dihydroxy-4,8,12-trimethyltetradeca-2,4,8-trienoic acid	0.0106649	31669	30776	12102	91	44459	9812	24	23	24	4	373	114	4	9	16	9	16	8	0.000757839	0.000747336	0.00198314	0.043956	0.00838975	0.0116184	0.000126306	0.000292436	0.0013221	0.0989011	0.000359882	0.000815328
13410	777.648	[M+H]+	13.359	C45H86O8	754.632	(2E,6E)-3,7,11,15,19,23,27,31,35-nonamethylhexatriaconta-2,6,34-triene-1,10,11,15,19,23,27,31-octol	0.0078651	27513	27630	16221	24556	3026	3134	1067	955	1859	1857	1038	1446	15317	14474	468	595	1450	354	0.0387817	0.0345639	0.114605	0.0756231	0.343027	0.461391	0.556719	0.523851	0.0288515	0.0242303	0.47918	0.112955
4995	530.384	[M+H]+	2.698	C27H41NO8	507.283	(2E,6E,12E)-18-(2,6-dioxopiperidin-4-yl)-9,11-dihydroxy-8-methoxy-10,12,14-trimethyl-15-oxooctadeca-2,6,12-trienoic acid	0.0426803	85	79	119	93	51	50	536	2329	799	2142	3579	9183	77	81	53	42	57	125	6.30588	29.481	6.71429	23.0323	70.1765	183.66	0.905882	1.02532	0.445378	0.451613	1.11765	2.5
6434	591.177	[M+H]+	0.769	C31H28N4O5S	568.178	(2R)-2-(2-((11aS)-1,3-dioxo-5-(p-tolyl)-11,11a-dihydro-1H-imidazo[1',5':1,6]pyrido[3,4-b]indol-2(3H,5H,6H)-yl)benzamido)-3-(methylthio)propanoic acid	3.0062e-08	1270	1256	479	1334	994	1009	3570	3638	3482	3273	3128	3701	3561	3591	3804	3577	3790	3966	2.81102	2.8965	7.26931	2.45352	3.14688	3.66799	2.80394	2.85908	7.94154	2.68141	3.81288	3.93062
2168	341.05	[M+H]+	13.431	C16H14O6	302.079	(2R)-5,8-dihydroxy-2-(2-hydroxyphenyl)-7-methoxy-2,3-dihydrochromen-4-one	0.00247291	34315	38496	393	31265	16004	47993	39	21	34	16	43	43	108	86	47	49	28	29	0.00113653	0.000545511	0.086514	0.000511754	0.00268683	0.000895964	0.00314731	0.002234	0.119593	0.00156725	0.00174956	0.000604255
381	166.08	[M+H]+	13.767	C7H13NO2	143.095	(2R)-6-methylpiperidine-2-carboxylic acid	0.00088588	7487	6909	2613	4865	3558	11358	94	126	61	36	136	58	1024	747	697	575	453	242	0.0125551	0.0182371	0.0233448	0.00739979	0.0382237	0.00510653	0.13677	0.10812	0.266743	0.118191	0.127319	0.0213066
513	188.157	[M+H]+	1.225	C13H17N	187.136	(2R)-N-methyl-1-phenyl-N-prop-2-ynylpropan-2-amine	2.99842e-08	434	211	207	218	210	225	45407	43760	45778	45102	45293	63867	825	819	814	785	814	852	104.624	207.393	221.15	206.89	215.681	283.853	1.90092	3.88152	3.93237	3.60092	3.87619	3.78667
1671	305.035	[M+H]+	0.759	C15H12O7	304.058	(2R,3R)-2-(2,6-dihydroxyphenyl)-3,5,7-trihydroxy-2,3-dihydrochromen-4-one	1.86218e-05	5854	5402	5613	5322	5863	5153	4260	4647	4155	3779	3622	4090	12318	11869	11972	11438	11957	11817	0.727708	0.860237	0.740246	0.710071	0.617772	0.793712	2.1042	2.19715	2.13291	2.14919	2.0394	2.29323
15378	815.175	[M+H]+	13.85	C36H40O20	792.211	(2R,3R,4S,5R,6R)-2-(acetoxymethyl)-6-(((2R,3R,4S,5R,6S)-4,5-diacetoxy-2-(acetoxymethyl)-6-((1,4-dioxo-1,4-dihydronaphthalen-2-yl)oxy)tetrahydro-2H-pyran-3-yl)oxy)tetrahydro-2H-pyran-3,4,5-triyl triacetate	0.00110128	144	149	175	122	264	74	15	17	9	21	20	82	90	63	61	60	22	17	0.104167	0.114094	0.0514286	0.172131	0.0757576	1.10811	0.625	0.422819	0.348571	0.491803	0.0833333	0.22973
14982	807.233	[M+H]+	14.471	C37H42O20	806.227	(2R,3R,4S,5R,6R)-2-(acetoxymethyl)-6-(((2R,3R,4S,5R,6S)-4,5-diacetoxy-2-(acetoxymethyl)-6-((3-methyl-1,4-dioxo-1,4-dihydronaphthalen-2-yl)oxy)tetrahydro-2H-pyran-3-yl)oxy)tetrahydro-2H-pyran-3,4,5-triyl triacetate	0.000112337	4357	4875	2171	2400	3895	1779	32	11	22	23	12	17	26	19	40	12	12	21	0.0073445	0.00225641	0.0101336	0.00958333	0.00308087	0.00955593	0.00596741	0.00389744	0.0184247	0.005	0.00308087	0.0118044
9054	664.146	[M+H]+	10.51	#VALUE!		(2R,3R,4S,5S,6R)-2-[(E)-5-[(1R,4aS,5S,6R,8aS)-6-hydroxy-5,8a-dimethyl-2-methylidene-5-[[(2R,3R,4S,5S,6R)-3,4,5-trihydroxy-6-(hydroxymethyl)oxan-2-yl]oxymethyl]-3,4,4a,6,7,8-hexahydro-1H-naphthalen-1-yl]-3-methylpent-2-enoxy]-6-(hydroxymethyl)oxane-3,4,5-triol	0.248512	8	12	26	10	1	20	3	1	8	42	1254	6216	1	0	4	13	0	11	0.375	0.0833333	0.307692	4.2	1254	310.8	0.125	0	0.153846	1.3	0	0.55
10883	712.542	[M+H]+	7.111	C40H73NO9	711.529	(2R,3S,4R,5R,6R)-5-acetamido-2-(acetoxymethyl)-6-((2-dodecyltetradecyl)oxy)tetrahydro-2H-pyran-3,4-diyl diacetate	0.0110876	344	311	282	160	156	502	71462	71007	83715	59239	871	169	136	191	76	73	319	253	207.738	228.318	296.862	370.244	5.58333	0.336653	0.395349	0.614148	0.269504	0.45625	2.04487	0.503984
2858	375.231	[M+H]+	0.708	C19H34O7	374.23	(2R,3S,4S,5R,6R)-2-(hydroxymethyl)-6-[4-(4-hydroxy-2,6,6-trimethylcyclohexen-1-yl)butan-2-yloxy]oxane-3,4,5-triol	0.875368	2553	2997	2595	2881	2669	2722	2786	2620	2742	2533	2600	3260	3603	3647	3469	3225	3649	3404	1.09127	0.874208	1.05665	0.879209	0.974148	1.19765	1.41128	1.21688	1.3368	1.1194	1.36718	1.25055
3696	449.244	[M+H]+	1.819	C21H36O10	448.231	(2R,3S,4S,5R,6R)-2-[[(2R,3R,4R,5S)-3,4-dihydroxy-5-(hydroxymethyl)oxolan-2-yl]oxymethyl]-6-[(2E)-3,7-dimethylocta-2,6-dienoxy]oxane-3,4,5-triol	5.59384e-09	4721	4741	3620	3592	3780	3964	78	233	132	108	107	139	128	68	85	88	58	104	0.0165219	0.0491457	0.0364641	0.0300668	0.0283069	0.0350656	0.0271129	0.014343	0.0234807	0.0244989	0.0153439	0.0262361
7144	612.064	[M+H]+	0.762	C30H42O12	594.268	(2R,3S,4S,5R,6R)-6-[1,7-bis(4-hydroxyphenyl)heptan-3-yloxy]-5-[(2S,3R,4R)-3,4-dihydroxy-4-(hydroxymethyl)oxolan-2-yl]oxy-2-(hydroxymethyl)oxane-3,4-diol	1.63794e-07	328	263	301	252	165	95	1066	810	990	846	972	865	166	293	612	461	468	457	3.25	3.07985	3.28904	3.35714	5.89091	9.10526	0.506098	1.11407	2.03322	1.82937	2.83636	4.81053
4389	502.34	[M+H]+	1.518	C26H44O8	484.304	(2R,3S,4S,5S,6R)-2-[[7-hydroxy-4-[(Z)-5-hydroxy-3-methylpent-3-enyl]-4a,8,8-trimethyl-3-methylidene-2,4,5,6,7,8a-hexahydro-1H-naphthalen-2-yl]oxy]-6-(hydroxymethyl)oxane-3,4,5-triol	0.00117636	5276	7520	2539	1116	5597	4746	420	133	310	255	244	246	1050	1802	635	1212	1216	512	0.0796058	0.0176862	0.122095	0.228495	0.0435948	0.0518331	0.199014	0.239628	0.250098	1.08602	0.217259	0.10788
4594	510.237	[M+H]+	0.878	C25H32O10	492.2	(2R,3S,4S,5S,6R)-2-[4-[7-hydroxy-3-(hydroxymethyl)-5-(3-hydroxypropyl)-2,3-dihydro-1-benzofuran-2-yl]-2-methoxyphenoxy]-6-methyloxane-3,4,5-triol	0.0790068	56	64	82	97	183	170	30	34	34	78	88	91	6428	5717	5859	5251	5173	5438	0.535714	0.53125	0.414634	0.804124	0.480874	0.535294	114.786	89.3281	71.4512	54.134	28.2678	31.9882
12648	759.482	[M+H]+	0.79	#VALUE!		(2R,3S,4S,5S,6S)-2-(((3R)-3-hydroxy-17-((2S)-3-hydroxy-6-methylheptan-2-yl)-10,13-dimethyl-1-(((3R,4R,5S,6R)-3,4,5-trihydroxy-6-(hydroxymethyl)tetrahydro-2H-pyran-2-yl)oxy)-2,3,4,7,8,9,10,11,12,13,14,15,16,17-tetradecahydro-1H-cyclopenta[a]phenanthren-16-yl)oxy)-6-(hydroxymethyl)tetrahydro-2H-pyran-3,4,5-triol	5.47083e-06	5810	6011	5137	5113	5638	4815	2601	2368	2518	2704	2461	3928	6777	4141	3998	3717	3402	3355	0.447676	0.393944	0.490169	0.528848	0.436502	0.815784	1.16644	0.688904	0.778275	0.72697	0.603405	0.696781
2618	363.227	[M+H]+	1.732	C20H36O3	324.266	(2R,4aR,7S,8S,8aR)-8-[(Z)-5-hydroxy-3-methylpent-3-enyl]-4,4,7,8a-tetramethyl-2,3,4a,5,6,8-hexahydro-1H-naphthalene-2,7-diol	0.00755816	4706	968	1216	759	3997	2441	68	87	77	55	50	82	63	75	42	84	91	82	0.0144496	0.089876	0.0633224	0.0724638	0.0125094	0.0335928	0.0133872	0.0774793	0.0345395	0.110672	0.0227671	0.0335928
6420	590.422	[M+H]+	5.035	C34H52O7	572.371	(2R,6R)-6-[(3R,10S,12S,13R,17R)-3-(2-carboxyacetyl)oxy-12-hydroxy-4,4,10,13,14-pentamethyl-2,3,5,6,7,11,12,15,16,17-decahydro-1H-cyclopenta[a]phenanthren-17-yl]-2-methyl-3-methylideneheptanoic acid	0.18655	309	114	36	56	4550	1460	117	38	28	41	59	56	46	34	68	68	40	53	0.378641	0.333333	0.777778	0.732143	0.012967	0.0383562	0.148867	0.298246	1.88889	1.21429	0.00879121	0.0363014
5317	546.24	[M+H]+	0.829	C28H32O10	528.2	(2R,7S,13R,14R,16S,19R,20S)-19-(furan-3-yl)-9,9,13,20-tetramethyl-5,12,17-trioxo-4,8,15,18-tetraoxahexacyclo[11.9.0.0?,?.0?,??.0??,??.0??,??]docosan-11-yl acetate	0.072864	633	608	313	119	444	215	218	208	201	320	146	169	83909	112306	71262	88575	84867	94110	0.344392	0.342105	0.642173	2.68908	0.328829	0.786047	132.558	184.714	227.674	744.328	191.142	437.721
10764	708.351	[M+H]+	8.243	C38H49N3O8S	707.324	(2S)-2-(((S)-7-acetamido-1,2,3-trimethoxy-9-oxo-5,6,7,9-tetrahydrobenzo[a]heptalen-10-yl)amino)-N-(1-(3,4-dimethoxyphenyl)-2-methylpropyl)-4-(methylthio)butanamide	0.0430059	30	16	37	10	83	45	3214	8243	2942	2917	6	3	10	14	11	33	2	1	107.133	515.188	79.5135	291.7	0.0722892	0.0666667	0.333333	0.875	0.297297	3.3	0.0240964	0.0222222
791	231.126	[M+H]+	0.844	C11H18O5	230.115	(2S)-2-[(1S,2R)-1,2-dihydroxypentyl]-4-methoxy-2,3-dihydropyran-6-one	3.61391e-07	3903	3862	4490	3246	3924	5728	73	116	175	73	104	170	149	84	112	146	186	200	0.0187036	0.0300363	0.0389755	0.0224892	0.0265036	0.0296788	0.0381758	0.0217504	0.0249443	0.0449784	0.0474006	0.0349162
11292	723.428	[M+H]+	0.936	C34H59NO14	705.394	(2S)-2-[2-[(5R,6R,7S,9S,16R,18S,19S)-19-amino-6-[(3S)-3,4-dicarboxybutanoyl]oxy-16,18-dihydroxy-5,9-dimethylicosan-7-yl]oxy-2-oxoethyl]butanedioic acid	9.20108e-09	11172	9690	8805	9049	12433	9319	78	50	46	30	50	98	97	79	39	58	78	57	0.00698174	0.00515996	0.0052243	0.00331528	0.00402156	0.0105161	0.00868242	0.00815273	0.0044293	0.00640955	0.00627363	0.00611654
3778	454.2	[M+H]+	0.898	C26H29N3O3	431.221	(2S)-N-(6-methoxy-2,3,4,9-tetrahydro-1H-carbazol-1-yl)-3-methyl-2-(1-oxoisoindolin-2-yl)butanamide	7.42266e-06	3359	4113	3401	3936	4493	4283	6329	6517	6856	7714	7399	8569	6466	5517	7696	6268	6326	6956	1.88419	1.58449	2.01588	1.95986	1.64678	2.0007	1.92498	1.34136	2.26286	1.59248	1.40797	1.6241
4361	498.293	[M+H]+	1.821	C22H40O11	480.257	(2S,3R,4R,5R,6R)-2-methyl-6-[[(2R,3S,4S,5R,6R)-3,4,5-trihydroxy-6-[(E)-7-hydroxy-3,7-dimethyloct-3-enoxy]oxan-2-yl]methoxy]oxane-3,4,5-triol	3.12172e-07	196	286	247	400	146	211	9382	7228	7624	8590	7655	11906	298	308	265	471	365	384	47.8673	25.2727	30.8664	21.475	52.4315	56.4265	1.52041	1.07692	1.07287	1.1775	2.5	1.81991
13785	784.548	[M+H]+	6.303	#VALUE!		(2S,3R,4R,5R,6S)-2-{[(2R,3R,4S,5S,6R)-2-{[(2R,5S,7R,8S,10R,11R,14S,15R,16R)-5,16-dihydroxy-2,6,6,10,11-pentamethyl-14-(6-methylhepta-2,5-dien-2-yl)tetracyclo[8.7.0.0?,?.0??,??]heptadecan-8-yl]oxy}-4,5-dihydroxy-6-(hydroxymethyl)oxan-3-yl]oxy}-6-methyloxane-3,4,5-triol	0.0108634	54	51	124	92	101	108	809	2731	3906	7981	12644	4857	83	127	93	103	32	77	14.9815	53.549	31.5	86.75	125.188	44.9722	1.53704	2.4902	0.75	1.11957	0.316832	0.712963
22252	1085.9	[M+H]+	14.23	#VALUE!		(2S,3R,4R,5R,6S)-2-{[(2R,3S,4R,5R,6S)-6-{[(2R,3R,4S,5S,6R)-4,5-dihydroxy-6-(hydroxymethyl)-2-[(1'S,2S,4'S,5S,7'R,9'S,13'R,16'S)-5,7',9',13'-tetramethyl-5-({[(2R,3R,4S,5S,6R)-3,4,5-trihydroxy-6-(hydroxymethyl)oxan-2-yl]oxy}methyl)-5'-oxaspiro[oxolane-2,6'-pentacyclo[10.8.0.0?,?.0?,?.0??,??]icosan]-18'-eneoxy]oxan-3-yl]oxy}-4,5-dihydroxy-2-(hydroxymethyl)oxan-3-yl]oxy}-6-methyloxane-3,4,5-triol	0.000130268	51375	38699	40983	40594	8070	48298	35	46	40	51	33	29	32	33	15	24	24	18	0.000681265	0.00118866	0.000976014	0.00125634	0.00408922	0.000600439	0.000622871	0.000852735	0.000366005	0.00059122	0.00297398	0.000372686
13991	788.541	[M+H]+	11.106	#VALUE!		(2S,3R,4S,5R)-2-[(2R,3R,4S,5S,6R)-2-[[(3S,6S,8R,10R,12R,13R,14R,17S)-3,12-dihydroxy-17-[(2S)-2-hydroxy-6-methylhept-5-en-2-yl]-4,4,8,10,14-pentamethyl-2,3,5,6,7,9,11,12,13,15,16,17-dodecahydro-1H-cyclopenta[a]phenanthren-6-yl]oxy]-4,5-dihydroxy-6-(hydroxymethyl)oxan-3-yl]oxyoxane-3,4,5-triol	0.15344	5188	325	1003	1022	95418	61314	135	325	124	537	1325	6487	1542	1354	575	750	2192	5714	0.0260216	1	0.123629	0.52544	0.0138863	0.1058	0.297224	4.16615	0.57328	0.733855	0.0229726	0.0931924
15723	823.457	[M+H]+	0.935	#VALUE!		(2S,3R,4S,5S,6R)-2-[(2R,3R,4S,5S,6R)-4,5-dihydroxy-2-[[(3S,5R,8R,10R,12R,13R,14R,17S)-12-hydroxy-17-(2-hydroxy-6-methylhept-5-en-2-yl)-4,4,8,10,14-pentamethyl-2,3,5,6,7,9,11,12,13,15,16,17-dodecahydro-1H-cyclopenta[a]phenanthren-3-yl]oxy]-6-(hydroxymethyl)oxan-3-yl]oxy-6-(hydroxymethyl)oxane-3,4,5-triol	1.03922e-10	8120	6124	7263	7405	7347	7237	155	56	143	115	59	109	105	166	84	81	128	132	0.0190887	0.00914435	0.0196888	0.01553	0.00803049	0.0150615	0.012931	0.0271065	0.0115655	0.0109386	0.0174221	0.0182396
13845	785.461	[M+H]+	11.335	#VALUE!		(2S,3S,4R,5R,6S)-2-(((2aR,4S,5aS,7S,11aR,12aS)-4-hydroxy-3-((2R,5S)-5-(2-hydroxypropan-2-yl)-2-methyltetrahydrofuran-2-yl)-2a,5a,8,8-tetramethyl-9-(((3R,4S,5R)-3,4,5-trihydroxytetrahydro-2H-pyran-2-yl)oxy)hexadecahydrocyclopenta[a]cyclopropa[e]phenanthren-7-yl)oxy)-6-(hydroxymethyl)tetrahydro-2H-pyran-3,4,5-triol	0.264111	5726	983	131	78	119	200	158	106	237	143	39	57	31	56	63	39	36	134	0.0275934	0.107833	1.80916	1.83333	0.327731	0.285	0.0054139	0.0569685	0.480916	0.5	0.302521	0.67
10907	713.406	[M+H]+	1.155	#VALUE!		(2S,3S,4R,5R,6S)-2-(((6aR,7aS,10R,14aS)-12-hydroxy-3,3,9a,10,14a-pentamethyl-4-(((2S,3R,4S,5R)-3,4,5-trihydroxytetrahydro-2H-pyran-2-yl)oxy)octadecahydro-1H-cyclopropa[1',8a']naphtho[2',1':4,5]indeno[2,1-b]pyran-1-yl)oxy)-6-(hydroxymethyl)tetrahydro-2H-pyran-3,4,5-triol	5.33077e-07	7671	9188	8080	12112	12649	9183	125	105	337	252	270	298	88	29	70	72	49	63	0.0162951	0.0114279	0.0417079	0.0208058	0.0213456	0.0324513	0.0114718	0.00315629	0.00866337	0.00594452	0.00387382	0.0068605
21156	995.409	[M+H]+	16.381	#VALUE!		(2S,3S,4S,5R,6R)-6-[[(3S,6aR,6bS,8aS,14bR)-4,4,6a,6b,11,11,14b-heptamethyl-8a-[(2S,3R,4S,5S,6R)-3,4,5-trihydroxy-6-(hydroxymethyl)oxan-2-yl]oxycarbonyl-1,2,3,4a,5,6,7,8,9,10,12,12a,14,14a-tetradecahydropicen-3-yl]oxy]-3,5-dihydroxy-4-[(2S,3R,4S,5R,6R)-3,4,5-trihydroxy-6-(hydroxymethyl)oxan-2-yl]oxyoxane-2-carboxylic acid	0.0174579	20	64	45	50	17	52	254	135	95	101	56	102	35	34	2043	4794	3011	3623	12.7	2.10938	2.11111	2.02	3.29412	1.96154	1.75	0.53125	45.4	95.88	177.118	69.6731
3022	386.221	[M+H]+	0.817	C19H28O7	368.183	(2S,3S,4S,8R,9S,13R,14R,15S,16R)-3,4,8,14,15-pentahydroxy-2,13,16-trimethyl-6-methylidene-10-oxatetracyclo[7.6.1.0?,?.0??,??]hexadecan-11-one	6.55777e-06	7554	10025	6136	7516	8758	7743	2445	2379	2089	3123	3610	3496	7146	8928	5865	4884	6833	4679	0.32367	0.237307	0.34045	0.415514	0.412195	0.451505	0.945989	0.890574	0.955834	0.649814	0.780201	0.604288
1318	283.198	[M+H]+	3.505	C16H26O4	282.183	(2S,8R)-8-hydroxy-2-[(1S)-1-hydroxyheptyl]-2,3,4,6,7,8-hexahydrochromen-5-one	0.0100494	7382	3964	486	377	4600	6696	75	71	61	31	56	72	75	35	61	67	82	90	0.0101598	0.0179112	0.125514	0.0822281	0.0121739	0.0107527	0.0101598	0.00882947	0.125514	0.177719	0.0178261	0.0134409
22358	1113.42	[M+H]+	0.838	C53H86O22	1074.56	(3?,9?,16?)-20-Hydroxy-16,23:16,30-diepoxydammar-24-en-3-yl 6-deoxy-?-L-mannopyranosyl-(1->2)-[?-D-glucopyranosyl-(1->6)-?-D-glucopyranosyl-(1->3)]-?-L-arabinopyranoside	0.899379	17	27	32	26	35	9	27	23	16	26	14	36	4698	3759	3590	3689	4133	4200	1.58824	0.851852	0.5	1	0.4	4	276.353	139.222	112.188	141.885	118.086	466.667
19862	939.692	[M+H]+	4.563	C51H96O13	916.685	(30E,34E)-2,6,10,14,18,22,26,30,34-nonamethyl-36-[(2R,3R,4S,5S,6R)-3,4,5-trihydroxy-6-(hydroxymethyl)oxan-2-yl]oxyhexatriaconta-2,30,34-triene-6,10,14,18,22,26,27-heptol	0.0101969	18665	19051	15680	128	107	17900	43	35	38	58	33	24	47	28	81	49	54	33	0.00230378	0.00183717	0.00242347	0.453125	0.308411	0.00134078	0.00251808	0.00146974	0.00516582	0.382812	0.504673	0.00184358
19734	935.689	[M+H]+	8.019	C51H98O14	934.696	(30E,34E)-2,6,10,14,18,22,26,30,34-nonamethyl-36-[3,4,5-trihydroxy-6-(hydroxymethyl)oxan-2-yl]oxyhexatriaconta-30,34-diene-2,6,10,14,18,22,26,27-octol	0.0634373	160	153	250	152	170	118	154	186	6446	11704	7797	105	342	305	151	100	127	77	0.9625	1.21569	25.784	77	45.8647	0.889831	2.1375	1.99346	0.604	0.657895	0.747059	0.652542
2952	383.251	[M+H]+	2.724	C23H30N2O3	382.226	(3aR,3a1S,5S,5aS,10bS)-methyl 6-acetyl-3a-ethyl-2,3,3a,3a1,4,5,5a,6,11,12-decahydro-1H-indolizino[8,1-cd]carbazole-5-carboxylate	0.000515918	9845	10053	8939	8888	176	10353	52	46	49	36	12	36	102	105	99	85	95	106	0.00528187	0.00457575	0.0054816	0.00405041	0.0681818	0.00347725	0.0103606	0.0104446	0.0110751	0.00956346	0.539773	0.0102386
1638	301.161	[M+H]+	1.258	C17H16O5	300.1	(3R)-3-(3,4-dimethoxyphenyl)-8-hydroxy-3,4-dihydroisochromen-1-one	2.96754e-10	3180	3095	3073	2878	3627	3478	56908	57843	58564	60987	61459	72726	71266	53114	57616	55102	58447	43204	17.8956	18.6892	19.0576	21.1908	16.9449	20.9103	22.4107	17.1612	18.7491	19.1459	16.1144	12.4221
5044	532.172	[M+H]+	0.824	C27H31N3O5S	509.198	(3R)-N-((2S,3R)-1-((benzo[d][1,3]dioxol-5-ylmethyl)amino)-3-methyl-1-oxopentan-2-yl)-2,2-dimethyl-5-oxo-2,3,5,9b-tetrahydrothiazolo[2,3-a]isoindole-3-carboxamide	0.939404	56	127	66	204	245	166	368	111	82	105	63	109	12345	11929	11196	7208	7360	11301	6.57143	0.874016	1.24242	0.514706	0.257143	0.656627	220.446	93.9291	169.636	35.3333	30.0408	68.0783
12180	747.401	[M+H]+	10.252	#VALUE!		(3R,4R,5R,6R)-2-(((2R,3S,4S,5R)-2-(((2'R,4R,4'S,5'R,6R,6aR,8aS,9S)-4,4'-dihydroxy-5',6a,8a,9-tetramethyl-1,3,3',4,4',5,5',6,6a,6b,6',7,8,8a,8b,9,11a,12,12a,12b-icosahydrospiro[naphtho[2',1':4,5]indeno[2,1-b]furan-10,2'-pyran]-6-yl)oxy)-4,5-dihydroxytetrahydro-2H-pyran-3-yl)oxy)-6-methyltetrahydro-2H-pyran-3,4,5-triol	0.94455	34	1	7	29	44	31	45	19	12	13	16	45	27	33	46	30	19	32	1.32353	19	1.71429	0.448276	0.363636	1.45161	0.794118	33	6.57143	1.03448	0.431818	1.03226
3552	430.32	[M+H]+	3.274	C25H35NO5	429.252	(3R,7R,8R,8aS)-3,4'-dihydroxy-7'-(2-hydroxyethyl)-4,4,7,8a-tetramethylspiro[2,3,4a,5,6,7-hexahydro-1H-naphthalene-8,2'-3,8-dihydrofuro[2,3-e]isoindole]-6'-one	4.03072e-07	27741	27174	22812	16892	31453	21635	67	25	9	18	38	43	333	93	160	106	106	125	0.0024152	0.000919997	0.000394529	0.00106559	0.00120815	0.00198752	0.0120039	0.00342239	0.00701385	0.00627516	0.00337011	0.00577768
5615	552.38	[M+H]+	11.78	C34H49NO5	551.361	(3S,10R,13R)-10,13-dimethyl-17-octyl-2,3,4,7,8,9,10,11,12,13,14,15,16,17-tetradecahydro-1H-cyclopenta[a]phenanthren-3-yl (4-nitrophenyl) carbonate	0.5822	276	258	220	217	222	146	544	251	54	31	99	80	260	212	1070	11230	20457	86606	1.97101	0.972868	0.245455	0.142857	0.445946	0.547945	0.942029	0.821705	4.86364	51.7512	92.1486	593.192
4945	525.477	[M+H]+	2.198	C36H60O2	524.459	(3S,10R,13R)-10,13-dimethyl-17-octyl-2,3,4,7,8,9,10,11,12,13,14,15,16,17-tetradecahydro-1H-cyclopenta[a]phenanthren-3-yl 3-cyclohexylpropanoate	2.82858e-11	61027	64714	55993	52297	60004	54776	32	47	35	41	46	51	57	48	100	36	115	70	0.000524358	0.000726273	0.000625078	0.000783984	0.000766616	0.000931065	0.000934013	0.000741725	0.00178594	0.000688376	0.00191654	0.00127793
6450	591.541	[M+H]+	13.988	C39H68O2	568.522	(3S,10R,13R)-10,13-dimethyl-17-octyl-2,3,4,7,8,9,10,11,12,13,14,15,16,17-tetradecahydro-1H-cyclopenta[a]phenanthren-3-yl dodecanoate	0.0390659	1903	1616	1610	474	3296	1257	1131	394	973	564	683	796	8367	4859	3756	3954	4605	224167	0.594325	0.243812	0.604348	1.18987	0.207221	0.633254	4.39674	3.00681	2.33292	8.34177	1.39715	178.335
8743	655.629	[M+H]+	13.783	C44H78O3	654.595	(3S,10R,13R)-10,13-dimethyl-17-octyl-2,3,4,7,8,9,10,11,12,13,14,15,16,17-tetradecahydro-1H-cyclopenta[a]phenanthren-3-yl hexadecyl carbonate	0.00156684	38425	39270	8767	7098	39582	35458	1061	361	667	731	272	208	4615	12646	12535	11344	3535	4505	0.0276122	0.00919277	0.0760808	0.102987	0.00687181	0.0058661	0.120104	0.322027	1.42979	1.5982	0.0893083	0.127052
9573	679.421	[M+H]+	4.064	C43H60O5	656.444	(3S,10R,13R,17R)-10,13-dimethyl-17-((R)-6-methylheptan-2-yl)-2,3,4,7,8,9,10,11,12,13,14,15,16,17-tetradecahydro-1H-cyclopenta[a]phenanthren-3-yl 2-((4-methyl-6-oxo-7,8,9,10-tetrahydro-6H-benzo[c]chromen-3-yl)oxy)acetate	0.0030578	7008	6697	2020	99	7520	6173	37	34	38	49	30	34	65	50	70	29	57	36	0.00527968	0.0050769	0.0188119	0.494949	0.00398936	0.00550786	0.00927511	0.00746603	0.0346535	0.292929	0.00757979	0.00583185
3437	426.347	[M+H]+	13.825	C27H39NO3	425.293	(3S,3'R,3'aS,6'S,6aS,6bS,7'aR,9R,11bR)-3-hydroxy-3',6',10,11b-tetramethylspiro[1,2,3,4,6,6a,6b,7,8,11a-decahydrobenzo[a]fluorene-9,2'-3a,4,5,6,7,7a-hexahydro-3H-furo[3,2-b]pyridine]-11-one	0.102964	277	221	181	137	155	205	73	281	156	733	475	714	53	113	137	196	225	221	0.263538	1.27149	0.861878	5.35036	3.06452	3.48293	0.191336	0.511312	0.756906	1.43066	1.45161	1.07805
18792	905.192	[M+H]+	18.77	#VALUE!		(3S,4R)-7-hydroxy-3-[(3S,4R)-7-hydroxy-4-(4-hydroxyphenyl)-2-oxo-5-[(2S,3R,4S,5S,6R)-3,4,5-trihydroxy-6-(hydroxymethyl)oxan-2-yl]oxy-3,4-dihydrochromen-3-yl]-4-(4-hydroxyphenyl)-5-[(2S,3R,4S,5S,6R)-3,4,5-trihydroxy-6-(hydroxymethyl)oxan-2-yl]oxy-3,4-dihydrochromen-2-one	0.202859	2925	90	38	58	180	2089	30	29	73	5245	4691	5793	46	75	95	118	163	100	0.0102564	0.322222	1.92105	90.431	26.0611	2.7731	0.0157265	0.833333	2.5	2.03448	0.905556	0.0478698
5190	538.365	[M+H]+	3.74	C29H44O8	520.304	(3S,4S,5R)-4-[(2R,3R)-2,3-dihydroxy-3-[(2S,3R,5R,10R,13R,14S,17S)-2,3,14-trihydroxy-10,13-dimethyl-6-oxo-2,3,4,5,9,11,12,15,16,17-decahydro-1H-cyclopenta[a]phenanthren-17-yl]butyl]-3,5-dimethyloxolan-2-one	0.965024	154	132	216	245	10334	157	9	11	11	3090	2219	5381	27	52	42	52	25	63	0.0584416	0.0833333	0.0509259	12.6122	0.214728	34.2739	0.175325	0.393939	0.194444	0.212245	0.0024192	0.401274
15310	814.458	[M+H]+	13.807	#VALUE!		(3S,4S,6aR,6bS,8R,8aR,12aS,14bR)-8-hydroxy-4,6a,6b,11,11,14b-hexamethyl-8a-[(2S,3R,4S,5S,6R)-3,4,5-trihydroxy-6-(hydroxymethyl)oxan-2-yl]oxycarbonyl-3-[(2S,3R,4S,5R)-3,4,5-trihydroxyoxan-2-yl]oxy-1,2,3,4a,5,6,7,8,9,10,12,12a,14,14a-tetradecahydropicene-4-carboxylic acid	2.84729e-05	141	246	230	138	264	158	6	16	22	17	48	31	29	11	21	19	34	41	0.0425532	0.0650407	0.0956522	0.123188	0.181818	0.196203	0.205674	0.0447154	0.0913043	0.137681	0.128788	0.259494
9285	671.43	[M+H]+	0.792	C34H59N3O9	653.425	(3S,6R,9S,12R,15S,18R)-3-butan-2-yl-4,10,16-trimethyl-6,9,12,15,18-penta(propan-2-yl)-1,7,13-trioxa-4,10,16-triazacyclooctadecane-2,5,8,11,14,17-hexone	1.22619e-06	3795	3735	3506	3375	3583	2902	904	1405	1468	1448	1421	2043	5809	1338	2190	2108	2083	1896	0.238208	0.376171	0.418711	0.429037	0.396595	0.703997	1.5307	0.358233	0.624643	0.624593	0.581356	0.653343
3354	417.28	[M+H]+	3.837	C24H33NO4	399.241	(3Z)-3-[[1,6-dimethyl-2-[(1E,3E)-penta-1,3-dienyl]-4a,5,6,7,8,8a-hexahydro-2H-naphthalen-1-yl]-hydroxymethylidene]-5-(1-hydroxyethyl)pyrrolidine-2,4-dione	3.00908e-07	142	147	108	131	64	142	16917	16776	17316	16743	16211	25871	56	81	22	31	22	45	119.134	114.122	160.333	127.809	253.297	182.19	0.394366	0.55102	0.203704	0.236641	0.34375	0.316901
832	240.249	[M+H]+	0.922	C15H26O	222.198	(4,8,8-trimethyldecahydro-1,4-methanoazulen-9-yl)methanol	3.2377e-05	3874	2203	3751	3365	4626	2836	1185	989	873	721	926	954	1960	1887	865	790	1436	822	0.305885	0.448933	0.232738	0.214264	0.200173	0.336389	0.505937	0.856559	0.230605	0.23477	0.310419	0.289845
10944	714.388	[M+H]+	0.699	C38H61NO9	675.435	(4aR,5R,6aS,6bR,10S,12aR)-10-[(2R,3R,4R,5S,6R)-3-acetamido-4,5-dihydroxy-6-(hydroxymethyl)oxan-2-yl]oxy-5-hydroxy-2,2,6a,6b,9,9,12a-heptamethyl-1,3,4,5,6,6a,7,8,8a,10,11,12,13,14b-tetradecahydropicene-4a-carboxylic acid	8.50341e-09	1255	1349	1130	1094	1255	1249	6958	7228	7107	7261	7047	9251	501	488	494	528	499	502	5.54422	5.35804	6.28938	6.63711	5.61514	7.40673	0.399203	0.361749	0.437168	0.482633	0.39761	0.401922
13948	787.359	[M+H]+	10.64	C46H59BrO6	788.349	(4aR,6aR)-4a,6a-dimethyl-8-(6-methylheptan-2-yl)-1,2,3,4,4a,4b,5,6,6a,7,8,9,10,10a,10b,11-hexadecahydrochrysen-2-yl 2-((3-(4-bromophenoxy)-2-methyl-4-oxo-4H-chromen-7-yl)oxy)acetate	0.0237151	108	176	31	97	18	34	25	10	2	2	10	13	82	115	89	31	34	12	0.231481	0.0568182	0.0645161	0.0206186	0.555556	0.382353	0.759259	0.653409	2.87097	0.319588	1.88889	0.352941
20233	954.568	[M+H]+	5.717	#VALUE!		(4aR,6aS,6bR,10S,12aR)-10-[(2R,3R,4R,5S,6R)-3-acetamido-6-[[(2R,3R,4S,5R,6R)-4,5-dihydroxy-6-methyl-3-[(2S,3R,4S,5R)-3,4,5-trihydroxyoxan-2-yl]oxyoxan-2-yl]oxymethyl]-4,5-dihydroxyoxan-2-yl]oxy-5-hydroxy-2,2,6a,6b,9,9,12a-heptamethyl-1,3,4,5,6,6a,7,8,8a,10,11,12,13,14b-tetradecahydropicene-4a-carboxylic acid	0.105546	100	52	70	40	133	121	51	60	789	436	5117	3051	32	42	38	48	27	41	0.51	1.15385	11.2714	10.9	38.4737	25.2149	0.32	0.807692	0.542857	1.2	0.203008	0.338843
362	157.117	[M+H]+	1.163	C9H16O2	156.115	(4-methylcyclohex-3-ene-1,1-diyl)dimethanol	1.44747e-10	35517	36509	30253	28986	35096	32169	16	12	18	29	33	74	79	26	58	79	57	67	0.000450488	0.000328686	0.000594982	0.00100048	0.000940278	0.00230035	0.00222429	0.000712153	0.00191717	0.00272545	0.00162412	0.00208275
10745	707.434	[M+H]+	8.104	C18H17ClO6	364.071	(4R,6S,8S,9Z,11E)-16-chloro-17,19-dihydroxy-4-methyl-3,7-dioxatricyclo[13.4.0.0?,?]nonadeca-1(15),9,11,16,18-pentaene-2,13-dione	0.03219	32	111	37	76	103	140	31	120	2975	3212	8447	5095	58	84	70	53	66	154	0.96875	1.08108	80.4054	42.2632	82.0097	36.3929	1.8125	0.756757	1.89189	0.697368	0.640777	1.1
1994	327.248	[M+H]+	2.534	C20H32O2	304.24	(4S,4aR,8aS)-4-[(3R)-3-hydroxy-3-methylpent-4-enyl]-3,4a,8,8-tetramethyl-5,6,7,8a-tetrahydro-4H-naphthalen-1-one	0.00234745	433	268	387	355	327	290	3158	40051	32857	17469	44155	57370	394	258	168	129	154	183	7.2933	149.444	84.9018	49.2085	135.031	197.828	0.909931	0.962687	0.434109	0.36338	0.470948	0.631034
19876	939.899	[M+H]+	19.894	C10H18O4	202.121	(4S,5Z,6S)-4-(2-methoxy-2-oxoethyl)-5-[2-[(E)-3-phenylprop-2-enoyl]oxyethylidene]-6-[(2S,3R,4S,5S,6R)-3,4,5-trihydroxy-6-(hydroxymethyl)oxan-2-yl]oxy-4H-pyran-3-carboxylic acid	0.980441	253671	471502	33930	427881	30670	485477	6773	19474	26976	48633	707486	866110	2761	2639	948	726	663	526	0.0266999	0.0413021	0.795049	0.11366	23.0677	1.78404	0.0108842	0.00559701	0.0279399	0.00169673	0.0216172	0.00108347
5015	531.015	[M+H]+	0.764	C24H28O11	492.163	(5E)-4-[(E)-3-(4-hydroxyphenyl)prop-2-enoyl]oxy-2-methyl-5-[2-[(2R,3R,4S,5S,6R)-3,4,5-trihydroxy-6-(hydroxymethyl)oxan-2-yl]oxyethylidene]cyclopentene-1-carboxylic acid	4.0532e-10	4906	4939	5804	6509	2985	3915	57263	55945	68485	59681	67362	68382	11436	13172	16093	22510	14365	19535	11.672	11.3272	11.7996	9.169	22.5668	17.4667	2.33102	2.66694	2.77274	3.45829	4.8124	4.98978
1773	313.208	[M+H]+	0.91	C19H30O2	290.225	(5S)-17-hydroxy-10,13-dimethyltetradecahydro-1H-cyclopenta[a]phenanthren-3(2H)-one	7.18826e-05	5736	5764	4104	3956	5833	2393	971	1044	517	1011	475	1204	903	722	777	426	496	1319	0.169282	0.181124	0.125975	0.255561	0.0814332	0.503134	0.157427	0.12526	0.189327	0.107685	0.0850334	0.551191
3962	471.381	[M+H]+	1.363	C31H50O3	470.376	(5S,10S,13S)-17-acetyl-10,13-dimethyl-2,3,4,5,6,7,8,9,10,11,12,13,14,15-tetradecahydro-1H-cyclopenta[a]phenanthren-3-yl decanoate	2.73191e-07	9385	10495	7323	11603	12410	8398	770	418	101	346	26	79	27892	11157	10258	12690	14713	11170	0.0820458	0.0398285	0.0137922	0.0298199	0.00209508	0.009407	2.97198	1.06308	1.40079	1.09368	1.18558	1.33008
1896	321.229	[M+H]+	13.32	C20H32O3	320.235	(5S,9R)-14-(hydroxymethyl)-5,9-dimethyltetracyclo[11.2.1.0?,??.0?,?]hexadecane-5-carboxylic acid	0.000174644	111	435	255	374	269	182	6274	2579	2593	6417	7387	5876	1501	678	355	700	476	390	56.5225	5.92874	10.1686	17.1578	27.461	32.2857	13.5225	1.55862	1.39216	1.87166	1.76952	2.14286
2591	361.256	[M+H]+	1.349	C20H34O3	322.251	(6E,10E)-3,7,11,15-tetramethylhexadeca-1,6,10,14-tetraene-3,5,9-triol	6.52284e-08	859	611	693	553	1807	1115	5560	5569	6570	5891	6868	7601	219	446	493	236	450	295	6.47264	9.11457	9.48052	10.6528	3.80077	6.81704	0.254948	0.729951	0.7114	0.426763	0.249032	0.264574
18859	906.39	[M+H]+	19.367	C48H57N3O13	883.389	(7S,9E,11S,12R,13S,14S,15S,16R,17S,18S,19E,21Z)-26-(4-benzoylpiperazin-1-yl)-2,15,17-trihydroxy-11-methoxy-3,7,12,14,16,18,22-heptamethyl-6,23,27,29-tetraoxo-8,30-dioxa-24-azatetracyclo[23.3.1.1^{4,7}.0^{5,28}]triaconta-1,3,5(28),9,19,21,25-heptaen-13...	0.00413527	4137	1180	749	1004	2386	2006	1	2	9	9	13	49	65	61	36	20	22	26	0.000241721	0.00169492	0.012016	0.00896414	0.00544845	0.0244267	0.0157119	0.0516949	0.0480641	0.0199203	0.00922045	0.0129611
3385	422.312	[M+H]+	0.904	C26H41NO2	399.314	(9Z,12Z)-N-(3-Methoxybenzyl)octadeca-9,12-dienamide	0.908481	1480	1231	1312	1001	2138	1562	1348	942	2436	1533	1289	1360	598	594	691	445	594	548	0.910811	0.765232	1.85671	1.53147	0.6029	0.870679	0.404054	0.482535	0.526677	0.444555	0.27783	0.350832
3057	392.305	[M+H]+	1.536	C25H39NO	369.303	(9Z,12Z)-N-Benzyloctadeca-9,12-dienamide	0.0591723	700	480	341	234	545	403	231	245	344	207	233	456	170	190	178	149	124	112	0.33	0.510417	1.0088	0.884615	0.427523	1.13151	0.242857	0.395833	0.521994	0.636752	0.227523	0.277916
3193	405.253	[M+H]+	3.363	C26H32N2O2	404.246	(E)-10,10-dimethyl-10a-(3-(pentyloxy)styryl)-3,4,10,10a-tetrahydropyrimido[1,2-a]indol-2-ol	3.17916e-06	187	124	52	212	123	128	2720	2783	2931	1982	2653	4187	60	49	66	81	214	359	14.5455	22.4435	56.3654	9.34906	21.5691	32.7109	0.320856	0.395161	1.26923	0.382075	1.73984	2.80469
1988	327.108	[M+H]+	13.02	C15H18O8	326.1	(E)-3-[2-[(2S,3R,4S,5S,6R)-3,4,5-trihydroxy-6-(hydroxymethyl)oxan-2-yl]oxyphenyl]prop-2-enoic acid	0.258937	5568	232	77	138	315303	47579	66	70	43	54	47	16	105	48	57	41	28	18	0.0118534	0.301724	0.558442	0.391304	0.000149063	0.000336283	0.0188578	0.206897	0.74026	0.297101	8.88035e-05	0.000378318
2546	357.182	[M+H]+	0.949	C20H30O3	318.219	(E)-5-(1,2,4a,5-tetramethyl-7-oxo-3,4,8,8a-tetrahydro-2H-naphthalen-1-yl)-3-methylpent-2-enoic acid	6.89377e-07	30145	30158	27286	27247	14665	28800	58	12	19	19	21	347	1211	1319	94	229	841	42	0.00192403	0.000397904	0.000696328	0.000697324	0.00143198	0.0120486	0.0401725	0.0437363	0.00344499	0.0084046	0.0573474	0.00145833
1464	291.137	[M+H]+	14.491	C15H24O3	252.173	(E)-5-(3-hydroxy-2,3-dimethyl-2-bicyclo[2.2.1]heptanyl)-2-methylpent-2-enoic acid	0.79198	9	25	10	14	149	9	24	20	66	68	67	12	57	56	659	254	2445	1352	2.66667	0.8	6.6	4.85714	0.449664	1.33333	6.33333	2.24	65.9	18.1429	16.4094	150.222
2878	377.236	[M+H]+	2.732	C22H32O5	376.225	(E)-5-[(1S,4aR,8aR)-2-formyl-5,5,8a-trimethyl-1,4,4a,6,7,8-hexahydronaphthalen-1-yl]-3-(acetyloxymethyl)pent-2-enoic acid	1.77729e-08	6575	6734	4344	5970	6657	5735	104	49	41	1	14	22	236	290	225	155	109	80	0.0158175	0.00727651	0.00943831	0.000167504	0.00210305	0.00383609	0.0358935	0.043065	0.0517956	0.0259631	0.0163737	0.0139494
3959	470.297	[M+H]+	0.885	C22H36N4O6	452.263	(E)-5-hydroxy-N-[3-[5-[3-[[(E)-5-hydroxy-3-methylpent-2-enoyl]amino]propyl]-3,6-dioxopiperazin-2-yl]propyl]-3-methylpent-2-enamide	3.52281e-06	3462	3560	2725	2603	4089	3080	1031	587	680	731	774	1411	1385	1137	1048	896	985	959	0.297805	0.164888	0.249541	0.28083	0.189288	0.458117	0.400058	0.319382	0.384587	0.344218	0.24089	0.311364
2021	330.006	[M+H]+	0.767	C18H19NO5	329.126	(E)-N-[2-hydroxy-2-(4-hydroxyphenyl)ethyl]-3-(4-hydroxy-3-methoxyphenyl)prop-2-enamide	0.00505198	2403	2320	2362	2519	2332	2062	3440	3889	3421	2915	4974	2662	6749	7330	7495	7467	8046	8100	1.43154	1.67629	1.44835	1.15721	2.13293	1.29098	2.80857	3.15948	3.17316	2.96427	3.45026	3.92823
3699	449.338	[M+H]+	2.14	C22H41NO7	431.288	(E,2S,3R,4R,5S)-4-acetyloxy-2-amino-3,5,14-trihydroxyicos-6-enoic acid	1.87535e-05	1293	2134	1719	2842	2710	2810	198	123	372	186	228	291	99	77	189	98	61	88	0.153132	0.0576382	0.216405	0.0654469	0.0841328	0.103559	0.0765661	0.0360825	0.109948	0.0344828	0.0225092	0.0313167
5892	572.102	[M+H]+	0.761	C23H17F6NO8	549.086	(R)-1-((3-(2,3-dihydrobenzo[b][1,4]dioxin-6-yl)-4-oxo-2-(trifluoromethyl)-4H-chromen-7-yl)oxy)-1-oxopropan-2-aminium 2,2,2-trifluoroacetate	3.16119e-07	1005	922	914	1068	842	1668	6003	10026	9809	8249	7806	8212	1947	2270	2329	2492	2588	2854	5.97313	10.8742	10.7319	7.72378	9.27078	4.92326	1.93731	2.46204	2.54814	2.33333	3.07363	1.71103
5915	573.431	[M+H]+	3.657	C35H54N2O3	550.413	(R)-1-(4-benzylpiperazin-1-yl)-4-((3R,5R,8R,9S,10S,12S,13R,14S,17R)-3,12-dihydroxy-10,13-dimethylhexadecahydro-1H-cyclopenta[a]phenanthren-17-yl)pentan-1-one	2.85083e-09	16341	16330	13764	14831	19301	14437	81	42	48	72	53	90	118	90	61	63	92	86	0.00495686	0.00257195	0.00348736	0.0048547	0.00274597	0.00623398	0.0072211	0.00551133	0.00443185	0.00424786	0.00476659	0.00595692
6303	586.12	[M+H]+	0.762	C27H21F4NO8	563.12	(R)-1-carboxy-N-((3-(4-fluorophenyl)-5,7-dihydroxy-4-oxo-4H-chromen-8-yl)methyl)-2-phenylethanaminium 2,2,2-trifluoroacetate	1.90894e-06	5528	3568	3241	4466	4294	4399	56390	59772	61454	34939	60130	38615	9629	6599	7514	11619	8475	12627	10.2008	16.7522	18.9614	7.82333	14.0033	8.77813	1.74186	1.8495	2.31842	2.60166	1.97368	2.87043
243	125.012	[M+H]+	13.735	C3H6N2O2	102.043	(R)-4-aminoisoxazolidin-3-one	0.00133897	37709	19312	54937	55438	7524	58427	1067	487	451	669	212	307	3680	2800	2046	1683	1626	2925	0.0282956	0.0252175	0.0082094	0.0120675	0.0281765	0.00525442	0.0975894	0.144988	0.0372427	0.0303582	0.216108	0.0500625
10558	704.311	[M+H]+	9.538	C36H41N5O8S	703.268	(S)-2-(((S)-7-acetamido-1,2,3-trimethoxy-9-oxo-5,6,7,9-tetrahydrobenzo[a]heptalen-10-yl)amino)-N-(2-(3-hydroxy-2-oxoquinoxalin-1(2H)-yl)ethyl)-4-(methylthio)butanamide	0.125497	5202	601	151	72	36	2526	8	8	24	15	24	9	2	9	31	2	35	19	0.00153787	0.0133111	0.15894	0.208333	0.666667	0.00356295	0.000384468	0.014975	0.205298	0.0277778	0.972222	0.00752177
11718	735.3	[M+H]+	10.316	C38H46N4O9S	734.299	(S)-2-((S)-2-(((S)-7-acetamido-1,2,3-trimethoxy-9-oxo-5,6,7,9-tetrahydrobenzo[a]heptalen-10-yl)amino)-4-(methylthio)butanoyl)-6,7-dimethoxy-1,2,3,4-tetrahydroisoquinoline-3-carboxamide	0.000689622	122	107	105	50	59	146	9	19	13	32	30	32	7	4	17	34	19	21	0.0737705	0.17757	0.12381	0.64	0.508475	0.219178	0.057377	0.0373832	0.161905	0.68	0.322034	0.143836
3138	400.101	[M+H]+	0.742	C24H17NO5	399.111	(Z)-2-(2-methoxybenzylidene)-9-(pyridin-3-yl)-8,9-dihydro-2H-furo[2,3-f]chromene-3,7-dione	0.272748	2534	1605	1529	1317	2010	1473	1553	1979	2327	1621	2304	2323	3258	3949	2505	1959	2664	3472	0.612865	1.23302	1.52191	1.23083	1.14627	1.57705	1.28571	2.46044	1.63833	1.48747	1.32537	2.35709
975	260.114	[M+H]+	0.786	C11H17NO6	259.106	(Z)-2-methyl-4-[(2R,3R,4S,5S,6R)-3,4,5-trihydroxy-6-(hydroxymethyl)oxan-2-yl]oxybut-2-enenitrile	7.09492e-07	2998	4467	2676	4034	3074	2854	127	175	145	97	102	104	5236	5630	4840	4997	4754	4705	0.0423616	0.0391762	0.0541854	0.0240456	0.0331815	0.0364401	1.7465	1.26035	1.80867	1.23872	1.54652	1.64856
978	260.186	[M+H]+	0.697	C13H22O4	242.152	(Z)-2-octylpent-2-enedioic acid	0.00731957	1455	1620	1375	1429	1305	1406	1079	719	1178	1187	1142	1348	2016	1885	1944	1850	1813	2018	0.741581	0.443827	0.856727	0.830651	0.875096	0.958748	1.38557	1.16358	1.41382	1.29461	1.38927	1.43528
2566	359.229	[M+H]+	1.291	C20H32O4	336.23	(Z)-5-[(1S,2R,4aR,8aR)-5-(hydroxymethyl)-1,2,4a-trimethyl-2,3,4,7,8,8a-hexahydronaphthalen-1-yl]-3-(hydroxymethyl)pent-2-enoic acid	0.000251646	737	701	558	944	1395	1613	4066	3911	3707	5015	4812	8298	3156	1077	1163	603	1162	1094	5.51696	5.57917	6.64337	5.3125	3.44946	5.14445	4.28223	1.53638	2.08423	0.638771	0.832975	0.678239
2435	353.235	[M+H]+	1.944	C20H32O5	352.225	[(1R,2S,3S,4R,4aS)-2,3-dihydroxy-3,4a,8,8-tetramethyl-4-[(E)-3-oxobut-1-enyl]-2,4,5,6,7,8a-hexahydro-1H-naphthalen-1-yl] acetate	0.000941551	23296	10511	9593	9326	25783	9420	84	90	144	100	80	79	189	130	126	175	131	161	0.00360577	0.00856246	0.0150109	0.0107227	0.00310282	0.00838641	0.00811298	0.012368	0.0131346	0.0187647	0.00508087	0.0170913
15271	813.308	[M+H]+	0.9	#VALUE!		[(1S,4aS,6S,7R,7aS)-4-methoxycarbonyl-7-methyl-1-[(2S,3R,4S,5S,6R)-3,4,5-trihydroxy-6-(hydroxymethyl)oxan-2-yl]oxy-1,4a,5,6,7,7a-hexahydrocyclopenta[c]pyran-6-yl] (1S,4aS,6S,7R,7aS)-6-acetyloxy-7-methyl-1-[(2S,3R,4S,5S,6R)-3,4,5-trihydroxy-6-(hydroxymethyl)oxan-2-yl]oxy-1,4a,5,6,7,7a-hexahydrocyclopenta[c]pyran-4-carboxylate	0.0014216	22	64	23	15	13	32	199	147	103	90	74	94	88	75	127	159	50	37	9.04545	2.29688	4.47826	6	5.69231	2.9375	4	1.17188	5.52174	10.6	3.84615	1.15625
8219	643.176	[M+H]+	0.76	C27H40O15	604.237	[(1S,4aS,6S,7R,7aS)-6-acetyloxy-4-[[(2R,3R,4S,5S,6R)-3-acetyloxy-4,5-dihydroxy-6-(hydroxymethyl)oxan-2-yl]oxymethyl]-7-(acetyloxymethyl)-7-hydroxy-4a,5,6,7a-tetrahydro-1H-cyclopenta[c]pyran-1-yl] 3-methylbutanoate	2.27745e-11	392	681	689	914	747	502	4323	4301	4276	3863	3966	4271	1151	2151	1194	1014	1209	1289	11.0281	6.31571	6.2061	4.22648	5.30924	8.50797	2.93622	3.15859	1.73295	1.10941	1.61847	2.56773
20517	967.133	[M+H]+	0.886	C39H44O23S2	944.171	[(2R,3R,4S,5R,6S)-3,4,5-tris(acetyloxy)-6-[(1,4,7-trihydroxy-6-methyl-5,8-dioxo-3-{[(2S,3R,4S,5R,6R)-3,4,5-tris(acetyloxy)-6-[(acetyloxy)methyl]oxan-2-yl]sulfanyl}-5,8-dihydronaphthalen-2-yl)sulfanyl]oxan-2-yl]methyl acetate	1.59059e-12	9817	10285	10003	9447	9017	8871	56	56	47	84	117	96	54	29	74	78	69	60	0.00570439	0.00544482	0.00469859	0.00889171	0.0129755	0.0108218	0.00550066	0.00281964	0.00739778	0.00825659	0.00765221	0.00676361
10158	692.733	[M+H]+	14.822	C34H60O14	692.398	[(2R,3R,4S,5S,6R)-3-acetyloxy-2-(acetyloxymethyl)-5-hexanoyloxy-6-[(2S,3R)-2,3,4-trihydroxybutoxy]oxan-4-yl] 14-hydroxytetradecanoate	0.0275336	4910	5288	437	355	610	4629	130	143	134	168	35	76	303	236	199	143	178	340	0.0264766	0.0270424	0.306636	0.473239	0.057377	0.0164182	0.0617108	0.0446293	0.455378	0.402817	0.291803	0.07345
22561	1179.47	[M+H]+	13.443	#VALUE!		[(2R,3R,4S,6S)-6-[(2R,3S,4R)-6-[(2R,3R,4R,6S)-6-[[(2S,3S)-3-[(1S,3S,4R)-3,4-dihydroxy-1-methoxy-2-oxopentyl]-6-[(2S,4R,5R,6R)-4-[(2S,4R,5S,6R)-4,5-dihydroxy-6-methyloxan-2-yl]oxy-5-methoxy-6-methyloxan-2-yl]oxy-8,9-dihydroxy-7-methyl-1-oxo-3,4-dihydro-2H-anthracen-2-yl]oxy]-3-hydroxy-2-methyloxan-4-yl]oxy-3-hydroxy-2-methyloxan-4-yl]oxy-4-hydroxy-2,4-dimethyloxan-3-yl] acetate	0.00402823	109	80	61	50	175	117	36	28	18	25	43	17	82	82	56	39	66	69	0.330275	0.35	0.295082	0.5	0.245714	0.145299	0.752294	1.025	0.918033	0.78	0.377143	0.589744
14381	795.135	[M+H]+	13.17	C36H36O18	756.19	[(2R,3S,4S,5R,6S)-6-[(2S,4R,5R,6S)-2-[2-(3,4-dihydroxyphenyl)-5,7-dihydroxy-4-oxochromen-3-yl]oxy-4,5-dihydroxy-6-methyloxan-3-yl]oxy-3,4,5-trihydroxyoxan-2-yl]methyl (E)-3-(4-hydroxyphenyl)prop-2-enoate	0.0114189	154	127	81	12	124	183	46	33	48	25	30	38	47	55	35	57	135	135	0.298701	0.259843	0.592593	2.08333	0.241935	0.20765	0.305195	0.433071	0.432099	4.75	1.08871	0.737705
17840	878.17	[M+H]+	18.752	C37H32O24	860.128	[(2S,3R,4S,5R,6R)-5-hydroxy-2,4-bis[(3,4,5-trihydroxybenzoyl)oxy]-6-[(3,4,5-trihydroxybenzoyl)oxymethyl]oxan-3-yl] 3,4,5-trihydroxy-2-(2-methoxy-2-oxoethyl)benzoate	0.0129562	4353	3636	2182	3768	50	132	20	34	50	10	10	7	44	22	1384	1225	1544	1257	0.00459453	0.00935094	0.0229148	0.00265393	0.2	0.0530303	0.010108	0.00605061	0.63428	0.325106	30.88	9.52273
10087	691.235	[M+H]+	13.39	#VALUE!		[(2S,3R,4S,5R,6S)-6-[[(1aS,1bS,2S,5aR,6S,6aS)-1a-(hydroxymethyl)-2-[(2S,3R,4S,5S,6R)-3,4,5-trihydroxy-6-(hydroxymethyl)oxan-2-yl]oxy-2,5a,6,6a-tetrahydro-1bH-oxireno[5,6]cyclopenta[1,3-c]pyran-6-yl]oxy]-4,5-dihydroxy-2-methyloxan-3-yl] (E)-3-(4-methoxyphenyl)prop-2-enoate	0.0906558	381	2437	176	1797	10	43	7	13	1	15	19	7	16	11	8	3	28	12	0.0183727	0.00533443	0.00568182	0.00834725	1.9	0.162791	0.0419948	0.00451375	0.0454545	0.00166945	2.8	0.27907
3417	425.18	[M+H]+	0.904	C21H28O9	424.173	[(2S,3R,4S,5S,6R)-3,4,5-trihydroxy-6-(hydroxymethyl)oxan-2-yl] (3aS,6Z,10E,11aR)-10-methyl-3-methylidene-2-oxo-3a,4,5,8,9,11a-hexahydrocyclodeca[b]furan-6-carboxylate	9.14914e-08	2533	3173	2767	3411	3681	3393	782	558	835	643	534	685	1187	1034	946	517	1290	996	0.308725	0.175859	0.301771	0.188508	0.145069	0.201886	0.468614	0.325875	0.341887	0.151568	0.350448	0.293546
14838	805.484	[M+H]+	0.738	#VALUE!		[(2S,3R,4S,5S,6R)-3,4,5-trihydroxy-6-(hydroxymethyl)oxan-2-yl] (4aS,6aS,6bR,9R,10R,11S,12aR)-11-hydroxy-9-(hydroxymethyl)-2,2,6a,6b,9,12a-hexamethyl-10-[(2S,3R,4S,5R)-3,4,5-trihydroxyoxan-2-yl]oxy-1,3,4,5,6,6a,7,8,8a,10,11,12,13,14b-tetradecahydropicene-4a-carboxylate	9.43046e-11	257506	256755	229284	229897	284213	249311	20119	18357	18770	19233	18442	24401	57121	48301	47354	45453	42957	42452	0.0781302	0.0714962	0.0818635	0.0836592	0.064888	0.0978737	0.221824	0.188121	0.20653	0.19771	0.151144	0.170277
12737	761.184	[M+H]+	13.064	#VALUE!		[(2S,3S,4R,5R,6S)-6-[[(1aS,1bS,2S,5aR,6S,6aS)-1a-(hydroxymethyl)-2-[(2S,3R,4S,5S,6R)-3,4,5-trihydroxy-6-(hydroxymethyl)oxan-2-yl]oxy-2,5a,6,6a-tetrahydro-1bH-oxireno[5,6]cyclopenta[1,3-c]pyran-6-yl]oxy]-4,5-diacetyloxy-2-methyloxan-3-yl] (E)-3-phenylprop-2-enoate	0.00944314	3069	3141	2725	144	2937	7982	6	5	3	3	1	3	56	38	15	29	44	27	0.00195503	0.00159185	0.00110092	0.0208333	0.000340483	0.000375846	0.018247	0.0120981	0.00550459	0.201389	0.0149813	0.00338261
4568	508.943	[M+H]+	14.743	C26H36O10	508.231	[(3R,3aS,4R,6R,8S,9bR)-6-acetyloxy-4-butanoyloxy-3,3a-dihydroxy-3,6,9-trimethyl-2-oxo-4,5,6a,7,8,9b-hexahydroazuleno[4,5-b]furan-8-yl] (E)-2-methylbut-2-enoate	0.000648059	4283	5025	4689	4631	42	5633	21	25	19	54	72	44	79	58	91	61	46	94	0.00490311	0.00497512	0.00405204	0.0116605	1.71429	0.00781111	0.018445	0.0115423	0.0194071	0.0131721	1.09524	0.0166874
9152	666.652	[M+H]+	16.321	#VALUE!		[(3S,10S,11S,12S,13S,14S)-17-acetyl-11-acetyloxy-14-hydroxy-3-[5-[5-[5-[3-hydroxy-4-methoxy-6-methyl-5-[3,4,5-trihydroxy-6-(hydroxymethyl)oxan-2-yl]oxyoxan-2-yl]oxy-4-methoxy-6-methyloxan-2-yl]oxy-4-methoxy-6-methyloxan-2-yl]oxy-4-methoxy-6-methyloxan-2-yl]oxy-10,13-dimethyl-1,2,3,4,5,6,7,8,9,11,12,15,16,17-tetradecahydrocyclopenta[a]phenanthren-12-yl] (E)-3-phenylprop-2-enoate	0.00576972	22244	62494	54299	55616	143	20441	133	139	256	61	67	63	214	64	71	68	74	70	0.00597914	0.00222421	0.00471464	0.00109681	0.468531	0.00308204	0.00962057	0.0010241	0.00130757	0.00122267	0.517483	0.00342449
19054	911.586	[M+H]+	4.753	C48H72O14	872.492	[(4R,4aR,5S,6aS,6bR,10S,12aR)-10-[3,5-dihydroxy-4-[3,4,5-trihydroxy-6-(hydroxymethyl)oxan-2-yl]oxyoxan-2-yl]oxy-5-hydroxy-4a-(hydroxymethyl)-2,2,6a,6b,9,9,12a-heptamethyl-1,3,4,5,6,6a,7,8,8a,10,11,12,13,14b-tetradecahydropicen-4-yl] benzoate	0.0165353	9731	16583	4900	3581	148	14850	90	134	526	568	658	1606	62	263	34	69	40	50	0.00924879	0.00808056	0.107347	0.158615	4.44595	0.108148	0.00637139	0.0158596	0.00693878	0.0192684	0.27027	0.003367
2642	365.129	[M+H]+	0.707	C16H22O8	342.131	[(E)-3-acetyloxy-6,7-dihydroxy-7-(6-oxo-2,3-dihydropyran-2-yl)hept-4-en-2-yl] acetate	5.64806e-08	8990	9217	8986	10241	8055	8485	24836	30394	30210	26145	22967	28702	20148	24982	26271	25430	19303	29056	2.76263	3.2976	3.3619	2.55297	2.85127	3.38268	2.24116	2.71043	2.92355	2.48316	2.3964	3.4244
12641	759.331	[M+H]+	9.47	#VALUE!		[(E,6R)-6-hydroxy-6-[(2S,8S,9R,10R,13R,14S,16R)-16-hydroxy-4,4,9,13,14-pentamethyl-3,11-dioxo-2-[(2S,3R,4S,5S,6R)-3,4,5-trihydroxy-6-(hydroxymethyl)oxan-2-yl]oxy-2,7,8,10,12,15,16,17-octahydro-1H-cyclopenta[a]phenanthren-17-yl]-2-methyl-5-oxohept-3-en-2-yl] acetate	0.168184	22	7	6	2	40	53	74	45	37	27	34	17	584	125	1476	5885	2918	1288	3.36364	6.42857	6.16667	13.5	0.85	0.320755	26.5455	17.8571	246	2942.5	72.95	24.3019
4439	503.17	[M+H]+	0.825	C21H36O8S2	480.185	[3-(13-methyltetradecyl)-5-sulfooxyphenyl] hydrogen sulfate	0.231751	390	92	161	162	341	151	176	174	303	525	194	748	38527	46751	44440	31242	31596	32483	0.451282	1.8913	1.88199	3.24074	0.568915	4.95364	98.7872	508.163	276.025	192.852	92.6569	215.119
3367	419.03	[M+H]+	28.011	C21H22O9	418.126	[3,4,5-trihydroxy-6-(hydroxymethyl)oxan-2-yl] 2,4-dihydroxy-6-[(E)-2-phenylethenyl]benzoate	1.20836e-05	4442	4418	3900	4132	4007	4294	2894	3484	3219	3091	3379	3089	3870	4022	4217	4180	3914	3993	0.651508	0.788592	0.825385	0.748064	0.843274	0.719376	0.871229	0.910367	1.08128	1.01162	0.976791	0.929902
1489	292.901	[M+H]+	0.753	C16H20O5	292.131	[4-(1-acetyloxyprop-2-enyl)-2-methoxyphenyl] 2-methylpropanoate	1.60104e-08	710	736	691	655	674	626	206	302	276	144	213	203	1607	1541	1540	1539	1602	1658	0.290141	0.410326	0.399421	0.219847	0.316024	0.324281	2.26338	2.09375	2.22865	2.34962	2.37685	2.64856
3844	462.334	[M+H]+	1.978	C21H32O10	444.2	[4,5,8-trihydroxy-5-(hydroxymethyl)-3-(3-methoxy-3-oxoprop-1-en-2-yl)-8a-methyl-1,2,3,4,4a,6,7,8-octahydronaphthalen-2-yl] 3,4-dihydroxy-2-methylidenebutanoate	0.0943764	214	164	1260	453	223	210	3683	5080	341	2437	199	324	10414	3040	5122	4220	3302	3308	17.2103	30.9756	0.270635	5.37969	0.892377	1.54286	48.6636	18.5366	4.06508	9.31567	14.8072	15.7524
2968	385.257	[M+H]+	14.137	C21H36O6	384.251	[4,5-dihydroxy-3,4-bis(hydroxymethyl)-4a,8,8-trimethyl-5,6,7,8a-tetrahydro-1H-naphthalen-1-yl] hexanoate	0.183811	294	275	105	187	836	919	195	195	1732	1673	1663	9513	121	141	171	218	279	221	0.663265	0.709091	16.4952	8.94652	1.98923	10.3515	0.411565	0.512727	1.62857	1.16578	0.333732	0.240479
1684	307.149	[M+H]+	0.877	C15H24O5	284.162	[5-hydroxy-3-(hydroxymethyl)-2-oxo-6-propan-2-ylcyclohex-3-en-1-yl] 3-methylbutanoate	1.39885e-09	1245	1051	1161	919	1200	1208	32	37	18	64	34	102	15099	13905	13013	12719	11457	12530	0.0257028	0.0352046	0.0155039	0.0696409	0.0283333	0.0844371	12.1277	13.2303	11.2084	13.84	9.5475	10.3725
9213	667.824	[M+H]+	14.333	C34H50O12	650.33	[6-acetyloxy-4-butanoyloxy-3,3a-dihydroxy-3,6,9-trimethyl-8-[(E)-2-methylbut-2-enoyl]oxy-2-oxo-4,5,6a,7,8,9b-hexahydroazuleno[4,5-b]furan-7-yl] octanoate	0.139938	117	105	64	34	3264	2058	30	17	36	30	34	49	8	28	34	50	41	50	0.25641	0.161905	0.5625	0.882353	0.0104167	0.0238095	0.0683761	0.266667	0.53125	1.47059	0.0125613	0.0242954
4570	509.286	[M+H]+	0.913	C32H36N4O2	508.284	_120156	3.35929e-05	13546	6373	5679	11377	13072	12047	535	289	569	288	350	319	177	432	249	341	257	283	0.0394951	0.0453476	0.100194	0.0253142	0.0267748	0.0264796	0.0130666	0.067786	0.0438457	0.0299728	0.0196603	0.0234913
17704	874.529	[M+H]+	5.457	C44H71N7O11	873.521	_130099	0.0562356	74	66	52	40	33	87	85	140	208	57	94	79	41	53	153	114	132	152	1.14865	2.12121	4	1.425	2.84848	0.908046	0.554054	0.80303	2.94231	2.85	4	1.74713
6203	579.273	[M+H]+	0.758	C30H42O11	578.273	_130131	2.91582e-12	3394	3607	3279	3325	3027	3286	206	238	165	151	80	232	324	249	368	262	387	368	0.0606953	0.0659828	0.0503202	0.0454135	0.0264288	0.0706026	0.0954626	0.0690324	0.112229	0.078797	0.127849	0.11199
17986	881.755	[M+H]+	15.313	#VALUE!		1-((3R,10S,13S)-10,13-dimethyl-17-octyl-2,3,4,7,8,9,10,11,12,13,14,15,16,17-tetradecahydro-1H-cyclopenta[a]phenanthren-3-yl) 4-((3S,10R,13R)-10,13-dimethyl-17-octyl-2,3,4,7,8,9,10,11,12,13,14,15,16,17-tetradecahydro-1H-cyclopenta[a]phenanthren-3-yl) 2,3-dimethylfumarate	0.00281395	3089	4621	1920	2267	257	3731	229	120	165	139	118	381	3000	2175	680	569	611	634	0.074134	0.0259684	0.0859375	0.0613145	0.459144	0.102117	0.971188	0.470677	0.354167	0.250993	2.37743	0.169928
5045	532.225	[M+H]+	0.776	C28H29N5O6	531.212	1-((S)-2-((S)-2-(2-hydroxy-4-oxoquinazolin-3(4H)-yl)-3-(1H-indol-3-yl)propanamido)propanoyl)piperidine-4-carboxylic acid	4.39963e-08	3285	3106	2670	2681	3767	2922	413	365	352	342	692	533	1773	1736	1655	1501	1423	1403	0.125723	0.117514	0.131835	0.127564	0.183701	0.182409	0.539726	0.558918	0.61985	0.559866	0.377754	0.480151
982	261.138	[M+H]+	0.877	C12H20O6	260.126	1-(1-hydroxybutyl)-1,3,4,5,6,7-hexahydro-2-benzofuran-4,5,6,7-tetrol	0.0565473	2113	1806	1495	1170	1420	1910	1060	1045	1267	1046	996	1899	209002	184909	186858	173666	170873	171917	0.501656	0.578627	0.847492	0.894017	0.701408	0.994241	98.9124	102.386	124.989	148.432	120.333	90.0089
1019	262.948	[M+H]+	0.742	C15H18O4	262.121	1-(5,8-dimethoxy-2,2-dimethylchromen-6-yl)ethanone	3.584e-06	982	1029	1025	1054	1176	1017	1970	2015	1904	1745	1562	1611	1902	1938	1977	1843	1847	1954	2.00611	1.95821	1.85756	1.6556	1.32823	1.58407	1.93686	1.88338	1.92878	1.74858	1.57058	1.92134
974	259.275	[M+H]+	28.012	C16H34O2	258.256	1,16-Hexadecanediol	2.81892e-05	2502	2761	2563	2019	4167	2908	725	692	734	513	682	635	1140	1056	1298	1057	986	750	0.289768	0.250634	0.286383	0.254086	0.163667	0.218363	0.455635	0.38247	0.506438	0.523526	0.236621	0.257909
18531	897.708	[M+H]+	15.258	C26H52NO7P	521.348	1,2-Dierucoyl-sn-glycero-3-phosphocholine	2.34426e-05	7210	3727	4130	3396	4901	5924	336	485	371	607	419	613	706	497	513	534	673	664	0.0466019	0.130131	0.0898305	0.17874	0.0854928	0.103477	0.0979196	0.133351	0.124213	0.157244	0.137319	0.112086
2016	329.274	[M+H]+	3.694	C19H36O4	328.261	1,2-dihydroxyheptadec-16-en-4-yl acetate	0.000890994	131183	120978	89341	89570	108	102701	78	87	160	269	151	99	292	139	183	140	154	221	0.000594589	0.000719139	0.00179089	0.00300324	1.39815	0.000963963	0.0022259	0.00114897	0.00204833	0.00156302	1.42593	0.00215188
1995	327.252	[M+H]+	2.664	C19H34O4	326.246	1,2-dihydroxyheptadec-16-yn-4-yl acetate	0.218772	284	562	457	458	319	404	1907	365	463	429	316	1033	457	312	1224	315	309	3759	6.71479	0.649466	1.01313	0.936681	0.990596	2.55693	1.60915	0.55516	2.67834	0.687773	0.968652	9.30446
5160	537.359	[M+H]+	3.502	C27H53O8P	536.348	1,2-Dilauroyl-sn-glycero-3-phosphate	0.617861	177	89	103	77	242	97	406	103	182	99	64	110	7720	5600	6791	10686	10818	11131	2.29379	1.1573	1.76699	1.28571	0.264463	1.13402	43.6158	62.9213	65.932	138.779	44.7025	114.753
11293	723.5	[M+H]+	0.716	C38H75O10P	722.51	1,2-Dipalmitoyl-sn-glycero-3-phospho-rac-(1-glycerol) sodium salt	6.18964e-11	8056	8304	7911	8427	9538	8626	1393	1473	1509	1482	1394	1769	1719	1837	1764	1829	1791	1767	0.172915	0.177384	0.190747	0.175863	0.146152	0.205078	0.213381	0.221219	0.222981	0.21704	0.187775	0.204846
14623	801.573	[M+H]+	1.033	C45H78O10	778.559	1,2-O-Dilinoleoyl-3-O-beta-D-galactopyranosylracglycerol	1.69876e-05	9112	3899	8644	8788	8259	7324	1671	1111	1247	726	560	2263	9254	9596	8550	8790	8466	3557	0.183385	0.284945	0.144262	0.0826127	0.0678048	0.308984	1.01558	2.46114	0.989125	1.00023	1.02506	0.485664
981	261.04	[M+H]+	0.7	C13H8O6	260.032	1,3,5,8-Tetrahydroxyxanthone	9.79306e-10	686	785	673	730	492	550	4080	4542	4770	4313	4422	5313	1327	1190	1314	1240	1294	1588	5.94752	5.78599	7.08767	5.90822	8.9878	9.66	1.9344	1.51592	1.95245	1.69863	2.63008	2.88727
788	230.202	[M+H]+	0.721	C8H10N4O3	210.075	1,3,7-Trimethyluric acid	1.14364e-08	2421	2280	1962	1990	2962	2627	6577	6194	6261	5849	5733	6800	5792	5644	5632	5090	5137	5135	2.71665	2.71667	3.19113	2.9392	1.93552	2.5885	2.3924	2.47544	2.87054	2.55779	1.7343	1.9547
796	233.108	[M+H]+	0.705	C16H12N2	232.1	1,3-diaminopyrene	7.49249e-07	364	914	288	415	400	404	1487	1454	1483	1502	1614	1445	518	630	609	642	769	730	4.08516	1.59081	5.14931	3.61928	4.035	3.57673	1.42308	0.689278	2.11458	1.54699	1.9225	1.80693
4175	489.215	[M+H]+	2.59	C23H38N4O6	466.279	1-[(2E,4E)-6,7-Dihydroxy-2,4-octadienoyl]prolyl-N-methylvalyl-N2-methylalaninamide	0.0667561	37	61	32	23	50	48	122	120	100	47	29	50	2717	2061	1758	1768	2623	2497	3.2973	1.96721	3.125	2.04348	0.58	1.04167	73.4324	33.7869	54.9375	76.8696	52.46	52.0208
4154	487.256	[M+H]+	7.487	C28H36N2O4	464.268	1-[[(2S,3R,11bR)-3-ethyl-9,10-dimethoxy-2,3,4,6,7,11b-hexahydro-1H-benzo[a]quinolizin-2-yl]methyl]-7-methoxy-3,4-dihydro-2H-isoquinolin-6-one	0.0649105	63	232	118	147	94	56	36	24	108	64	51	64	74	61	89	91	77	126	0.571429	0.103448	0.915254	0.435374	0.542553	1.14286	1.1746	0.262931	0.754237	0.619048	0.819149	2.25
5364	548.991	[M+H]+	0.771	C33H40O7	548.277	1-[2,4,6-trihydroxy-3-[7-hydroxy-2-(4-hydroxyphenyl)-3,4-dihydro-2H-chromen-4-yl]phenyl]dodecan-1-one	9.59684e-07	511	379	394	521	285	44	3092	4866	4943	4843	3231	3834	2275	2560	2971	2887	2080	2190	6.05088	12.8391	12.5457	9.29559	11.3368	87.1364	4.45205	6.75462	7.54061	5.54127	7.29825	49.7727
10348	698.491	[M+H]+	0.722	C38H61NO9	675.435	10-[3-acetamido-4,5-dihydroxy-6-(hydroxymethyl)oxan-2-yl]oxy-5-hydroxy-2,2,6a,6b,9,9,12a-heptamethyl-1,3,4,5,6,6a,7,8,8a,10,11,12,13,14b-tetradecahydropicene-4a-carboxylic acid	7.32838e-12	14889	14505	14218	14458	16333	15806	2328	2359	2325	2361	2485	2810	2870	2991	3042	3132	2920	3036	0.156357	0.162634	0.163525	0.163301	0.152146	0.177781	0.19276	0.206205	0.213954	0.216627	0.178779	0.192079
16178	834.329	[M+H]+	14.629	C45H49NO13	811.32	10-Deacetyltaxol	0.00543497	69026	144236	35455	105477	147	88837	45	39	68	53	41	33	534	165	138	22	82	84	0.000651928	0.00027039	0.00191792	0.000502479	0.278912	0.000371467	0.00773622	0.00114396	0.00389226	0.000208576	0.557823	0.000945552
2375	351.25	[M+H]+	2.16	C21H34O4	350.246	10-Gingerol	0.00145124	265	454	508	592	765	505	293	6072	6137	6586	6105	9278	384	834	253	275	336	213	1.10566	13.3744	12.0807	11.125	7.98039	18.3723	1.44906	1.837	0.498031	0.464527	0.439216	0.421782
3935	467.282	[M+H]+	4.488	C30H34N4O	466.273	10-hydroxyusambarine	0.0670297	1488	1113	572	192	7698	3363	46	36	40	40	35	50	18	45	37	23	34	16	0.030914	0.032345	0.0699301	0.208333	0.00454664	0.0148677	0.0120968	0.0404313	0.0646853	0.119792	0.00441673	0.00475766
2849	373.249	[M+H]+	1.819	C23H32O4	372.23	11A-Acetoxyprogesterone	5.71949e-09	55944	54421	50888	51396	37113	48388	85	71	66	39	73	131	622	762	98	283	104	272	0.00151938	0.00130464	0.00129697	0.000758814	0.00196697	0.00270728	0.0111183	0.0140019	0.0019258	0.00550627	0.00280225	0.00562123
8157	641.408	[M+H]+	1.244	C36H58O8	618.413	12-deoxy-6R,7R-epoxy-5beta-hydroxy-phorbol-13-hexadecanoate	0.0187441	1434	584	3341	1023	1129	3719	8903	4331	6834	4200	4087	16062	1444	704	787	741	1022	644	6.20851	7.4161	2.0455	4.10557	3.62002	4.3189	1.00697	1.20548	0.235558	0.72434	0.905226	0.173165
5310	545.446	[M+H]+	2.734	C34H56O5	544.413	12-Desoxydiacetylpyxinol	0.00639295	4188	2915	1184	1761	505	1249	103	47	133	48	41	52	112	124	90	88	91	77	0.0245941	0.0161235	0.112331	0.0272572	0.0811881	0.0416333	0.0267431	0.0425386	0.0760135	0.0499716	0.180198	0.0616493
894	251.074	[M+H]+	12.697	C15H10N2O2	250.074	13-methoxy-1,6-diazatetracyclo[7.6.1.0?,??.0??,??]hexadeca-3,5,7,9(16),10,12,14-heptaen-2-one	0.108961	834	11038	9142	719	23	25	0	0	10	0	0	0	0	0	11	0	0	0	0	0	0.00109385	0	0	0	0	0	0.00120324	0	0	0
5329	547.39	[M+H]+	0.716	C32H50O7	546.356	13-Oxyingenol dodecanoat	5.23847e-13	40234	41421	40429	43442	45165	43473	4631	4779	5028	4832	4715	5178	3759	4253	4132	4152	4244	4660	0.115102	0.115376	0.124366	0.111229	0.104395	0.119108	0.0934284	0.102677	0.102204	0.0955757	0.0939666	0.107193
1925	322.301	[M+H]+	2.093	C20H32O2	304.24	14-(hydroxymethyl)-5,9-dimethyltetracyclo[11.2.1.0?,??.0?,?]hexadecane-5-carbaldehyde	2.50457e-10	26138	26086	22313	23435	29325	24491	118	124	100	174	149	290	273	311	295	205	167	301	0.0045145	0.00475351	0.00448169	0.00742479	0.00508099	0.0118411	0.0104446	0.0119221	0.013221	0.0087476	0.0056948	0.0122902
3270	413.378	[M+H]+	0.753	C29H48O	412.371	14-Demethyllanosterol; 4,4-Dimethyl-5alpha-cholesta-8,24-dien-3beta-ol; 4,4-Dimethyl-8,24-cholestadienol	5.93018e-08	3943	4434	3851	3247	4671	4914	597	600	564	636	705	555	828	865	916	828	881	894	0.151408	0.135318	0.146455	0.195873	0.150931	0.112943	0.209992	0.195083	0.23786	0.255005	0.188611	0.181929
4572	509.415	[M+H]+	16.845	C30H46O4	470.34	15-formyl-16-hydroxy-1,2,14,17,17-pentamethyl-8-(prop-1-en-2-yl)pentacyclo[11.7.0.0?,??.0?,?.0??,??]icosane-5-carboxylic acid	0.0088868	5202	2908	2208	1032	225	2792	76	139	136	91	91	136	86	78	89	37	76	61	0.0146098	0.0477992	0.0615942	0.0881783	0.404444	0.0487106	0.0165321	0.0268226	0.040308	0.0358527	0.337778	0.0218481
12486	755.475	[M+H]+	1.583	C39H63NO12	737.435	16-{[(2R,3R,4S,5S,6R)-4,5-dihydroxy-6-(hydroxymethyl)-3-{[(2S,3R,4R,5R,6S)-3,4,5-trihydroxy-6-methyloxan-2-yl]oxy}oxan-2-yl]oxy}-5',7,9,13-tetramethyl-5-oxaspiro[pentacyclo[10.8.0.0?,?.0?,?.0??,??]icosane-6,2'-piperidine]-3-one	6.33779e-05	9042	4156	5553	4105	4824	3876	45	33	19	30	2	31	44	54	53	46	62	61	0.00497678	0.00794033	0.00342157	0.00730816	0.000414594	0.00799794	0.00486618	0.0129933	0.00954439	0.0112058	0.0128524	0.0157379
5254	540.529	[M+H]+	7.343	0	0	18:1(2S-OH) Ceramide	0.129244	32280	7569	5960	654	1653	1249	34	36	63	62	17	102	3205	1023	199	89	211	122	0.00105328	0.00475624	0.0105705	0.0948012	0.0102843	0.0816653	0.0992875	0.135157	0.0333893	0.136086	0.127647	0.0976781
142	102.063	[M+H]+	0.714	C4H7NO2	101.048	1-AMINOCYCLOPROPANE-1-CARBOXYLATE	0.000390041	427	492	406	479	448	14	751	788	807	784	744	735	766	774	892	861	890	928	1.75878	1.60163	1.98768	1.63674	1.66071	52.5	1.79391	1.57317	2.19704	1.79749	1.98661	66.2857
548	202.121	[M+H]+	0.701	C13H15NO	201.115	1-Cinnamoylpyrrolidine	2.10265e-11	17863	19347	19632	21659	13396	16829	74690	76654	77515	76510	76671	84883	38081	39131	41718	39322	41046	42763	4.18127	3.96206	3.9484	3.53248	5.72342	5.04385	2.13184	2.02259	2.125	1.8155	3.06405	2.54103
971	259.152	[M+H]+	1.15	C15H18N2O2	258.137	1-isopropyl-1,2,3,4,-tetrahydro-beta-carboline-3-carboxylic acid	7.80327e-10	6620	6728	5545	5437	6890	6037	273	48	114	602	123	14	461	444	426	378	376	402	0.0412387	0.00713436	0.0205591	0.110723	0.017852	0.00231903	0.0696375	0.0659929	0.076826	0.0695236	0.0545718	0.0665894
2294	342.318	[M+H]+	18.648	C23H35NO	341.272	1-methyl-2-tridecylquinolin-4-one	0.135003	1013	628	281	284	4538	1489	304	521	215	354	147	225	397	393	411	360	225	390	0.300099	0.829618	0.765125	1.24648	0.0323931	0.151108	0.391905	0.625796	1.46263	1.26761	0.0495813	0.261921
420	176.021	[M+H]+	0.751	C6H9NOS2	175.013	1-Methylsulfinylbutenyl isothiocyante; PlaSMA ID-426	0.00153744	4283	2633	3978	4260	5044	2819	4599	6146	5797	5952	6249	5997	10006	8101	9934	8064	10418	7904	1.07378	2.33422	1.45726	1.39718	1.2389	2.12735	2.33621	3.07672	2.49723	1.89296	2.06542	2.80383
4346	496.378	[M+H]+	1.809	C25H54NO6P	495.369	1-O-hexadecyl-2-C-methyl-3-phosphatidylcholine; LC-ESI-ITFT; MS2; HCD; CE 30 eV; [M+H]+	0.000307192	5924	4998	6006	8273	6279	5134	269871	116719	129028	116080	129447	265400	218690	48656	82317	69390	75383	77597	45.5555	23.3531	21.4832	14.0312	20.6159	51.6946	36.9159	9.73509	13.7058	8.38753	12.0056	15.1143
17913	879.756	[M+H]+	13.89	C55H100O6	856.752	1-Palmitoyl-2-oleoyl-3-linoleoyl-rac-glycerol; MALDI-TOFTOF; MS2; CE	2.66545e-06	338	240	362	229	319	248	76	48	81	43	41	19	2512	135	2346	1754	2801	2219	0.224852	0.2	0.223757	0.187773	0.128527	0.0766129	7.43195	0.5625	6.48066	7.65939	8.78056	8.94758
12685	760.562	[M+H]+	8.212	C42H82NO8P	759.578	1-palmitoyl-2-oleoyl-sn-glycero-3-phosphocholine; MALDI-TOFTOF; MS2; CE	0.0196037	16318	6834	2603	1353	8534	18757	14	27	27	54	3501	1459	5037	1648	9456	8606	2663	2584	0.000857948	0.00395083	0.0103726	0.0399113	0.410241	0.0777843	0.308678	0.241147	3.63273	6.36068	0.312046	0.137762
4492	506.335	[M+H]+	0.928	C26H45NO7	483.32	2-((4R)-4-((3R,5S,7R,8R,9S,12S,14S,17R)-3,7,12-trihydroxy-10,13-dimethylhexadecahydro-1H-cyclopenta[a]phenanthren-17-yl)pentanamido)acetic acid hydrate	4.16676e-09	11561	9218	10326	10339	13337	11732	149	85	115	77	58	187	154	84	38	149	70	97	0.0128882	0.00922109	0.0111369	0.00744753	0.0043488	0.0159393	0.0133206	0.00911261	0.00368003	0.0144115	0.00524856	0.00826798
10743	707.339	[M+H]+	8.009	C37H44N6O7	684.327	2-((7-acetamido-1,2,3-trimethoxy-9-oxo-5,6,7,9-tetrahydrobenzo[a]heptalen-10-yl)amino)-N-(4-(5-(methoxymethyl)-1H-1,2,4-triazol-3-yl)phenyl)-3-methylpentanamide	0.148225	31	20	14	39	39	30	11	11	15	10	7284	6626	12	13	28	11	4	16	0.354839	0.55	1.07143	0.25641	186.769	220.867	0.387097	0.65	2	0.282051	0.102564	0.533333
5105	536.463	[M+H]+	3.998	C28H57NO8	535.408	2-(21-amino-3,20-dihydroxydocosan-2-yl)oxy-6-(hydroxymethyl)oxane-3,4,5-triol	1.58134e-06	2768	5494	5283	5798	4563	3984	10	19	23	3	14	39	100	208	65	56	39	72	0.00361272	0.00345832	0.00435359	0.00051742	0.00306816	0.00978916	0.0361272	0.0378595	0.0123036	0.0096585	0.00854701	0.0180723
3116	397.177	[M+H]+	0.856	C22H30O4	358.214	2-(2-hydroxy-6-methylhept-5-en-2-yl)-7-(3-methylbut-2-enyl)-2,3-dihydro-1-benzofuran-5-carboxylic acid	0.000128085	1654	3625	1634	2155	2037	3585	190	32	233	124	130	332	134	143	68	330	70	210	0.114873	0.00882759	0.142595	0.0575406	0.0638193	0.0926081	0.0810157	0.0394483	0.0416157	0.153132	0.0343643	0.0585774
2332	347.163	[M+H]+	0.763	C18H28O4	308.199	2-(3-(8-hydroxyoctyl)phenoxy)-2-methylpropanoic acid	0.00247457	4108	3921	3760	2516	4450	3495	2194	2202	1242	2169	2226	3223	4616	3317	3386	2699	3126	3018	0.53408	0.561591	0.330319	0.862083	0.500225	0.922175	1.12366	0.845958	0.900532	1.07273	0.702472	0.863519
14384	795.174	[M+H]+	13.727	C33H40O20	756.211	2-(3,4-dihydroxyphenyl)-3-[(2S,3R,4S,5S,6R)-4,5-dihydroxy-3-[(2R,3R,4R,5R,6S)-3,4,5-trihydroxy-6-methyloxan-2-yl]oxy-6-[[(2R,3R,4R,5R,6S)-3,4,5-trihydroxy-6-methyloxan-2-yl]oxymethyl]oxan-2-yl]oxy-5,7-dihydroxychromen-4-one	0.00130518	4065	3263	2745	2843	61	1988	44	11	23	31	11	2	35	71	43	26	52	66	0.0108241	0.00337113	0.00837887	0.010904	0.180328	0.00100604	0.00861009	0.0217591	0.0156648	0.00914527	0.852459	0.0331992
4690	516.996	[M+H]+	0.767	C22H22O12	478.111	2-(3,4-dihydroxyphenyl)-5,8-dihydroxy-7-methoxy-3-[(2S,3R,4R,5R,6S)-3,4,5-trihydroxy-6-methyloxan-2-yl]oxychromen-4-one	8.72594e-07	642	690	676	998	653	787	5775	6716	5538	4420	5379	3800	1287	1617	2626	1536	1627	1862	8.99533	9.73333	8.19231	4.42886	8.23737	4.82846	2.00467	2.34348	3.88462	1.53908	2.49158	2.36595
3062	393.019	[M+H]+	0.786	C19H14O7	354.074	2-(3,5-dihydroxy-1,4-dioxo-1,4-dihydronaphthalen-2-yl)-3-methoxy-5-methylbenzoic acid	5.40072e-10	143	377	67	94	107	192	7234	6173	5835	5912	5453	6593	574	752	749	862	853	754	50.5874	16.374	87.0896	62.8936	50.9626	34.3385	4.01399	1.99469	11.1791	9.17021	7.97196	3.92708
4382	501.028	[M+H]+	28.011	C22H22O12	478.111	2-(3,5-dihydroxy-4-methoxyphenyl)-5,7-dihydroxy-3-[(2S,3R,4R,5R,6S)-3,4,5-trihydroxy-6-methyloxan-2-yl]oxychromen-4-one	0.000674219	4058	3649	3775	3496	3375	3697	2799	3179	3101	3286	3188	3049	3988	3832	3907	3911	4228	3962	0.689749	0.871198	0.821457	0.939931	0.944593	0.824723	0.98275	1.05015	1.03497	1.11871	1.25274	1.07168
395	169.089	[M+H]+	2.199	C9H12O3	168.079	2-(3-oxobutyl)cyclopentane-1,3-dione	6.86913e-11	7248	7238	5948	6328	7391	6633	12	11	0	0	0	12	0	14	0	0	12	5	0.00165563	0.00151976	0	0	0	0.00180914	0	0.00193424	0	0	0.0016236	0.000753807
1228	281.079	[M+H]+	14.084	C15H14O4	258.089	2-(7-methoxy-2-oxochromen-8-yl)-3-methylbut-2-enal	0.00338467	44633	35036	3835	29078	16902	61629	22	18	63	55	155	221	194	32	23	79	27	67	0.000492909	0.000513757	0.0164276	0.00189146	0.00917051	0.00358597	0.00434656	0.000913346	0.00599739	0.00271683	0.00159744	0.00108715
316	144.997	[M+H]+	28.024	C6H8O4	144.042	2-(hydroxymethyl)-3-methoxy-2H-furan-5-one	0.0065022	2477	2394	1090	2315	1967	2295	3110	3012	2933	2742	2616	2757	2692	2394	3188	1442	2797	3112	1.25555	1.25815	2.69083	1.18445	1.32994	1.20131	1.0868	1	2.92477	0.622894	1.42196	1.35599
1076	265.058	[M+H]+	0.767	C9H10F2N2O5	264.056	2',2'-Difluoro-2'-deoxyuridine; LC-ESI-ITFT; MS2; CE	0.000191571	6792	7288	6457	9331	6779	6356	5005	4010	4843	4185	4261	4008	9309	12060	9706	9758	11231	9836	0.736896	0.55022	0.750039	0.448505	0.628559	0.630585	1.37058	1.65477	1.50317	1.04576	1.65673	1.54751
1213	281.075	[M+H]+	14.727	C15H14O4	258.089	2,2-dimethyl-5-oxo-2,3,4,5-tetrahydroindeno[1,2-b]pyran-6-carboxylic acid	0.0629286	5504	17681	67	197	23589	4667	171	399	227	504	313	110	92	30	44	91	316	254	0.0310683	0.0225666	3.38806	2.55838	0.0132689	0.0235697	0.0167151	0.00169674	0.656716	0.461929	0.0133961	0.0544247
1389	284.991	[M+H]+	0.767	C13H10O5	246.053	2,3',4,6-Tetrahydroxybenzophenone	6.52157e-13	8717	8874	11104	11940	5888	7274	149582	155912	161173	158043	163313	172888	32830	41627	40213	44366	45643	46959	17.1598	17.5695	14.5149	13.2364	27.7366	23.7679	3.7662	4.69089	3.62149	3.71575	7.75187	6.45573
3316	415.081	[M+H]+	14.037	C19H20O8	376.116	2,3,9,10-tetramethoxy-6a,11a-dihydro-6H-[1]benzofuro[3,2-c]chromene-4,8-diol	0.0643105	5647	19431	2020	14793	42	30	0	15	0	10	0	14	120	14	19	12	13	8	0	0.000771962	0	0.000675995	0	0.466667	0.0212502	0.000720498	0.00940594	0.000811194	0.309524	0.266667
15011	807.716	[M+H]+	13.824	C51H98O6	806.736	2,3-bis(palmitoyloxy)propyl palmitate	0.00050573	433878	429167	404395	402895	4036	429627	353	30	46	38	20	14	2432	1482	3475	1413	138	89	0.000813593	6.99029e-05	0.00011375	9.43174e-05	0.0049554	3.25864e-05	0.00560526	0.0034532	0.00859308	0.00350712	0.0341923	0.000207156
116	91.0612	[M+H]+	1.868	C4H10O2	90.0681	2,3-Butanediol	2.77386e-10	9471	10186	8489	8653	10765	8773	100	47	98	48	115	142	147	111	86	91	91	94	0.0105585	0.00461418	0.0115444	0.00554721	0.0106828	0.016186	0.0155211	0.0108973	0.0101308	0.0105166	0.00845332	0.0107147
13212	772.667	[M+H]+	13.9	C39H67N5O9	749.494	2,3-dihydromicrocolin A	0.000223466	178789	188904	171250	171807	17327	167007	140	108	79	84	135	104	21870	30604	31364	29054	21422	7066	0.000783046	0.000571719	0.000461314	0.000488921	0.00779131	0.000622728	0.122323	0.162008	0.183147	0.169108	1.23634	0.0423096
11530	730.591	[M+H]+	6.921	C37H65N5O8	707.483	2,3-dihydromicrocolin D	0.00157432	380	387	152	136	52	165	35327	9746	9640	19335	11020	21423	282	206	297	214	769	4728	92.9658	25.1835	63.4211	142.169	211.923	129.836	0.742105	0.5323	1.95395	1.57353	14.7885	28.6545
2931	381.323	[M+H]+	3.444	C21H42O4	358.308	2,3-dihydroxypropyl stearate	0.353137	2221	2222	1190	1936	1807	3295	3454	767	615	1386	39627	3657	1943	1910	847	1811	1751	1461	1.55516	0.345185	0.516807	0.715909	21.9297	1.10986	0.874831	0.859586	0.711765	0.935434	0.969009	0.443399
217	122.084	[M+H]+	0.715	C8H11N	121.089	2,4,6-Trimethylpyridine	0.489313	1322	1201	1034	1041	2149	1877	1452	1268	1438	1256	1158	1204	4297	4341	4063	3971	3962	3972	1.09834	1.05579	1.39072	1.20653	0.538855	0.641449	3.25038	3.61449	3.9294	3.8146	1.84365	2.11614
3298	414.255	[M+H]+	0.9	C21H32O7	396.215	2,4-dihydroxy-5-methoxy-1'',6'',8''-trimethyldispiro[bis(oxolane)-3,2':5',7''-[3]oxatricyclo[6.3.1.0?,??]dodecane]-2''-one	4.14756e-05	148563	187336	137760	143316	132826	121387	61511	54620	59744	55433	56443	99743	103245	65117	63676	56041	54197	54708	0.41404	0.291562	0.433682	0.386789	0.424939	0.821694	0.694958	0.347595	0.462224	0.391031	0.40803	0.450691
3248	409.209	[M+H]+	1.05	C23H30O4	370.214	2,4-dihydroxy-6-methyl-3-[(2E,4E)-3-methyl-5-[(1R,2R,6R)-1,2,6-trimethyl-3-oxocyclohexyl]penta-2,4-dienyl]benzaldehyde	4.57668e-06	29050	42566	23003	23197	42617	34701	98	81	416	43	64	121	1476	798	803	491	659	670	0.00337349	0.00190293	0.0180846	0.00185369	0.00150175	0.00348693	0.050809	0.0187474	0.0349085	0.0211665	0.0154633	0.0193078
1444	288.319	[M+H]+	1.621	C16H14O4	270.089	2',5'-Dihydroxy-4-Methoxychalcone	1.63472e-07	158122	178260	142145	153133	164829	170335	54846	40249	37860	30365	389	914	124723	71966	67921	67166	61454	59794	0.346859	0.225788	0.266348	0.198292	0.00236002	0.0053659	0.788777	0.403714	0.477829	0.438612	0.372835	0.351038
1674	305.155	[M+H]+	4.317	C18H24O4	304.167	2,6-dihydroxy-7-methoxy-1,1,4a-trimethyl-3,4,10,10a-tetrahydro-2H-phenanthren-9-one	0.000994445	6851	6866	2376	988	7104	6058	50	52	44	30	63	73	81	82	79	66	66	45	0.0072982	0.00757355	0.0185185	0.0303644	0.00886824	0.0120502	0.0118231	0.0119429	0.0332492	0.0668016	0.00929054	0.00742819
2937	382.284	[M+H]+	0.863	C25H32O2	364.24	2-[(2E)-3,7-dimethylocta-2,6-dienyl]-3-methoxy-5-(2-phenylethyl)phenol	0.309251	354	524	319	282	284	1220	364	303	395	386	308	258	228	313	139	335	275	257	1.02825	0.578244	1.23824	1.36879	1.08451	0.211475	0.644068	0.597328	0.435737	1.18794	0.96831	0.210656
4356	497.305	[M+H]+	10.441	C29H40N2O5	496.294	2-[(6,7-dimethoxy-1,2,3,4-tetrahydroisoquinolin-1-yl)methyl]-3-ethyl-9,10-dimethoxy-5-oxido-2,3,4,6,7,11b-hexahydro-1H-benzo[a]quinolizin-5-ium	0.298832	49	35	53	34	155	27	90	62	79	127	409	5960	10	13	38	31	42	22	1.83673	1.77143	1.49057	3.73529	2.63871	220.741	0.204082	0.371429	0.716981	0.911765	0.270968	0.814815
11415	727.441	[M+H]+	1.284	C38H63NO11	709.44	2-[[5-[[2,12-dihydroxy-4,4,10,13,14-pentamethyl-17-(1,5,6-trihydroxy-6-methylheptan-2-yl)-2,3,5,6,7,11,12,15,16,17-decahydro-1H-cyclopenta[a]phenanthren-3-yl]oxy]-3-hydroxy-3-methyl-5-oxopentanoyl]amino]acetic acid	0.000489196	68127	19984	54332	116271	74711	56796	52	47	67	48	49	59	61	41	68	67	43	48	0.00076328	0.00235188	0.00123316	0.000412829	0.000655861	0.00103881	0.000895387	0.00205164	0.00125156	0.00057624	0.000575551	0.00084513
3055	392.22	[M+H]+	0.723	C18H30O8	374.194	2-[2-[(Z)-pent-2-enyl]-3-[3,4,5-trihydroxy-6-(hydroxymethyl)oxan-2-yl]oxycyclopentyl]acetic acid	2.72474e-07	1842	1955	1672	1374	2355	2041	202	254	126	167	127	284	333	273	223	271	63	219	0.109663	0.129923	0.0753589	0.121543	0.0539278	0.139147	0.180782	0.139642	0.133373	0.197234	0.0267516	0.1073
3497	429.13	[M+H]+	15.211	C20H22O8	390.131	2-[3-hydroxy-5-[(E)-2-(4-hydroxyphenyl)ethenyl]phenoxy]-6-(hydroxymethyl)oxane-3,4,5-triol	0.00370267	24302	12985	3419	17914	7135	30641	51	48	385	272	329	140	81	47	40	17	57	24	0.00209859	0.00369657	0.112606	0.0151837	0.0461107	0.00456904	0.00333306	0.00361956	0.0116993	0.000948978	0.00798879	0.000783264
5859	568.202	[M+H]+	0.865	C26H30O13	550.169	2-[4-[3-[3,4-dihydroxy-4-(hydroxymethyl)oxolan-2-yl]oxy-4,5-dihydroxy-6-(hydroxymethyl)oxan-2-yl]oxyphenyl]-7-hydroxy-2,3-dihydrochromen-4-one	4.52547e-05	49	76	51	59	65	69	1054	1094	1591	1138	929	2117	282920	299532	358428	321622	339397	345181	21.5102	14.3947	31.1961	19.2881	14.2923	30.6812	5773.88	3941.21	7028	5451.22	5221.49	5002.62
2361	349.242	[M+H]+	2.047	C21H32O4	348.23	2-[4a-methyl-8-methylidene-4-(3-methylpentanoyloxy)-1,2,3,4,5,6,7,8a-octahydronaphthalen-2-yl]prop-2-enoic acid	2.85768e-10	41439	39597	36610	37342	47307	37794	91	133	148	89	97	284	437	404	527	629	617	364	0.002196	0.00335884	0.00404261	0.00238338	0.00205044	0.00751442	0.0105456	0.0102028	0.014395	0.0168443	0.0130425	0.00963116
22513	1169.46	[M+H]+	16.625	#VALUE!		2-[6-[2-[(2E,6E,10E)-12-[4-[3,4-dihydroxy-6-methyl-5-(3,4,5-trihydroxy-6-methyloxan-2-yl)oxyoxan-2-yl]oxy-3,5-dihydroxy-6-(hydroxymethyl)oxan-2-yl]oxy-3,7,11-trimethyldodeca-2,6,10-trienoxy]-3,5-dihydroxy-6-(hydroxymethyl)oxan-4-yl]oxy-4,5-dihydroxy-2-methyloxan-3-yl]oxy-6-methyloxane-3,4,5-triol	0.000308934	46208	78901	28676	69749	20797	55201	61	58	87	40	77	46	83	88	52	54	77	75	0.00132012	0.000735098	0.0030339	0.000573485	0.00370246	0.000833318	0.00179623	0.00111532	0.00181336	0.000774205	0.00370246	0.00135867
4214	493.411	[M+H]+	0.935	C30H52O5	492.381	20(S),24(R)-Ocotillol	8.8444e-05	10349	8163	10237	6257	12261	11201	3410	2921	2973	5189	3366	4299	8349	8710	8402	8263	7975	8004	0.3295	0.357834	0.290417	0.829311	0.274529	0.383805	0.806745	1.06701	0.820748	1.3206	0.650436	0.714579
1253	419.03	[M+H]+	28.011	C27H46O3	418.345	20alpha,22beta-Dihydroxycholesterol; (22R)-20alpha,22-Dihydroxycholesterol	1.2568e-19	2197	2175	2171	2106	2234	2299	9814	9900	9847	9860	9987	9878	12211	12145	12103	12274	12160	12239	4.467	4.55172	4.5357	4.68186	4.47046	4.29665	5.55803	5.58391	5.57485	5.82811	5.44315	5.32362
4276	495.319	[M+H]+	13.25	C28H46O7	494.324	24-epimakisterone A	0.0363907	11624	2416	2584	928	2853	5760	459	517	907	384	291	557	359	873	864	407	771	839	0.0394873	0.21399	0.351006	0.413793	0.101998	0.0967014	0.0308844	0.361341	0.334365	0.438578	0.270242	0.14566
296	403.357	[M+H]+	0.708	C27H46O2	402.35	24-hydroxycholesterol	4.37765e-13	10220	9688	10702	10692	9254	9803	29783	31161	30608	29317	29190	29097	19521	19122	22077	22761	29657	29828	2.91419	3.21645	2.86003	2.74196	3.15431	2.96817	1.91008	1.97378	2.06289	2.12879	3.20478	3.04274
1181	403.357	[M+H]+	1.575	C27H46O2	402.35	25-hydroxycholesterol	1.72798e-07	71	81	74	75	75	75	169	191	142	155	159	158	350	336	315	314	316	312	2.38028	2.35802	1.91892	2.06667	2.12	2.10667	4.92958	4.14815	4.25676	4.18667	4.21333	4.16
3187	403.336	[M+H]+	2.089	C27H46O2	402.35	27-Hydroxycholesterol	0.167295	1297	1251	1193	1137	1254	1192	4133	41136	4294	4290	4295	4136	3608	3721	3361	3696	3818	3612	3.18658	32.8825	3.59933	3.77309	3.42504	3.4698	2.7818	2.97442	2.81727	3.25066	3.04466	3.0302
1713	311.207	[M+H]+	0.85	C15H28O5	288.194	2-decyl-3-hydroxypentanedioic acid	0.000255398	6247	4531	5455	3781	6542	4356	2667	1610	2321	1717	1430	3301	5525	4723	4635	1887	2539	3067	0.426925	0.35533	0.425481	0.454113	0.218588	0.757805	0.884425	1.04237	0.849679	0.499074	0.388108	0.704086
921	255.256	[M+H]+	1.377	C17H34O	254.261	2-heptadecanone	7.58295e-08	6836	6619	5741	6013	6924	6401	1853	517	1934	1572	1703	2649	10660	6866	5457	5070	7759	5125	0.271065	0.0781085	0.336875	0.261434	0.245956	0.413842	1.55939	1.03732	0.950531	0.843173	1.1206	0.800656
501	185.136	[M+H]+	6.167	C9H16N2O2	184.121	2-hydroxy-1-isopentyl-4-methyl-1H-imidazol-5(4H)-one	0.0279361	56835	15465	12840	7456	18084	18884	1632	3005	2193	1983	2745	5876	510	389	304	229	206	89	0.0287147	0.19431	0.170794	0.26596	0.151792	0.311163	0.00897334	0.0251536	0.023676	0.0307135	0.0113913	0.00471298
4656	515.31	[M+H]+	1.122	C27H46O9	514.314	2-hydroxy-3-{[3,4,5-trihydroxy-6-(hydroxymethyl)oxan-2-yl]oxy}propyl (9Z,12Z,15Z)-octadeca-9,12,15-trienoate	1.86188e-05	2746	8766	7417	5886	6646	7722	34	46	22	52	39	34	96	36	27	68	30	42	0.0123816	0.00524755	0.00296616	0.00883452	0.00586819	0.004403	0.0349599	0.00410678	0.00364029	0.0115528	0.00451399	0.00543901
668	213.054	[M+H]+	0.702	C10H10N2O2	190.074	2-hydroxy-4-methyl-3H-benzo[e][1,4]diazepin-5(4H)-one	0.206578	1103	1213	1111	1372	1249	1237	1499	706	1399	897	590	932	1543	1597	1664	1455	1699	1683	1.35902	0.582028	1.25923	0.65379	0.472378	0.753436	1.39891	1.31657	1.49775	1.0605	1.36029	1.36055
332	149.037	[M+H]+	1.353	C5H8O5	148.037	2-Hydroxyglutaric acid	4.24908e-07	16593	15153	15806	14406	15864	15686	1974	2088	8257	2009	2096	1771	44206	35633	37897	27571	32585	30038	0.118966	0.137794	0.522397	0.139456	0.132123	0.112903	2.66414	2.35155	2.39763	1.91386	2.05402	1.91496
351	153.108	[M+H]+	17.067	C8H12N2O	152.095	2-Isopropyl-6-methyl-pyrimidin-4-ol	5.47603e-05	5201	5251	2960	2195	5028	5232	712	703	321	641	611	281	260	295	304	287	603	337	0.136897	0.133879	0.108446	0.292027	0.121519	0.053708	0.0499904	0.0561798	0.102703	0.130752	0.119928	0.0644113
3280	413.3	[M+H]+	3.683	C25H42O3	390.313	2-methyl-2-(3-pentadecylphenoxy)propanoic acid	2.1608e-06	4183	3478	3678	3421	3858	4466	2219	2360	2101	2130	2052	1961	388000	278648	288620	301257	284153	282994	0.530481	0.678551	0.571234	0.622625	0.531882	0.439095	92.7564	80.1173	78.472	88.0611	73.6529	63.3663
645	209.033	[M+H]+	18.676	C10H8O3S	208.019	2-Naphthalenesulfonic acid; LC-ESI-ITFT; MS2; CE	0.000316594	6644	7304	5392	6159	578	5907	39	45	29	27	32	36	14	11	12	0	1	26	0.00586996	0.00616101	0.00537834	0.00438383	0.0553633	0.00609446	0.00210716	0.00150602	0.00222552	0	0.0017301	0.00440156
780	226.046	[M+H]+	0.771	C13H7NO3	225.043	2-nitro-9-fluorenone	0.226273	25936	27148	25741	24703	24626	24782	37406	18355	18267	17663	17234	18820	50676	78950	78369	49272	48531	49107	1.44224	0.676109	0.709646	0.715014	0.699829	0.759422	1.95389	2.90813	3.04452	1.99458	1.97072	1.98156
390	167.049	[M+H]+	3.869	C7H6N2O3	166.038	2-Nitrobenzamide	1.82888e-11	15868	15210	13633	13857	16166	13963	174	79	71	140	152	79	266	274	122	245	190	121	0.0109655	0.00519395	0.00520795	0.0101032	0.00940245	0.00565781	0.0167633	0.0180145	0.00894887	0.0176806	0.0117531	0.00866576
4724	520.088	[M+H]+	0.767	C29H20FNO6	497.127	3-(2-fluorophenyl)-10-(7-methoxy-1-methyl-2-oxo-1,2-dihydroquinolin-3-yl)-9,10-dihydropyrano[2,3-f]chromene-4,8-dione	3.01959e-11	2402	2586	2992	3143	1588	2036	20308	20984	21562	20594	20879	24103	9385	10306	11237	10873	11849	12723	8.45462	8.11446	7.20655	6.55234	13.148	11.8384	3.90716	3.98531	3.75568	3.45943	7.46159	6.24902
2370	350.034	[M+H]+	0.694	C14H14Cl2O5	332.022	3-(3,3-dichloro-2-hydroxypropyl)-6,8-dimethoxyisochromen-1-one	1.53675e-05	953	1057	827	836	910	802	1569	1604	1709	1531	1462	2075	603	570	518	471	501	577	1.64638	1.5175	2.06651	1.83134	1.60659	2.58728	0.632739	0.539262	0.62636	0.563397	0.550549	0.719451
5612	552.046	[M+H]+	0.771	C28H16ClNO8	529.056	3-(4-chlorophenyl)-5-hydroxy-10-(6-hydroxy-[1,3]dioxolo[4,5-g]quinolin-7-yl)-9,10-dihydropyrano[2,3-f]chromene-4,8-dione	0.315491	578	133	108	641	451	545	368	623	267	507	693	789	1357	1403	2345	2428	2707	2650	0.636678	4.68421	2.47222	0.790952	1.53659	1.44771	2.34775	10.5489	21.713	3.78783	6.00222	4.86239
4992	530.162	[M+H]+	0.876	C31H25NO6	507.168	3-(4-hydroxyphenyl)-10-(1-isobutyl-2-oxo-1,2-dihydroquinolin-3-yl)-9,10-dihydropyrano[2,3-f]chromene-4,8-dione	0.000305095	181	111	67	53	122	43	600	488	582	691	515	1184	6953	4305	3568	2718	3832	1761	3.31492	4.3964	8.68657	13.0377	4.22131	27.5349	38.4144	38.7838	53.2537	51.283	31.4098	40.9535
7868	631.371	[M+H]+	1.622	C32H58N2O8S	630.391	3-(dimethyl(3-((4R)-4-((3R,7R,12S,17R)-3,7,12-trihydroxy-10,13-dimethylhexadecahydro-1H-cyclopenta[a]phenanthren-17-yl)pentanamido)propyl)ammonio)-2-hydroxypropane-1-sulfonate	4.52326e-09	13723	13898	10603	11227	13763	10730	28	28	33	46	11	20	78	88	76	54	52	50	0.00204037	0.00201468	0.00311233	0.00409727	0.000799244	0.00186393	0.00568389	0.00633185	0.00716778	0.00480983	0.00377825	0.00465983
7136	611.565	[M+H]+	8.968	C36H70N2O5	610.528	3-(myristoyloxy)palmitoyl lysine from Cohen et al Nature 549 48 53 2017	0.00254722	329	103	67	206	210	234	76	6	4	35	49	15	8073	1778	1056	1069	862	714	0.231003	0.0582524	0.0597015	0.169903	0.233333	0.0641026	24.538	17.2621	15.7612	5.18932	4.10476	3.05128
5841	567.308	[M+H]+	0.78	[C38H39N4O]+	0	3',4',5',6'-tetradehydrolongicaudatine Y	4.09002e-05	2210	2230	1795	918	2873	1956	182	164	181	225	142	160	429	440	208	286	430	159	0.0823529	0.0735426	0.100836	0.245098	0.0494257	0.0817996	0.194118	0.197309	0.115877	0.311547	0.149669	0.0812883
9784	685.44	[M+H]+	1.221	C36H60O12	684.408	3,4,5-trihydroxy-6-(hydroxymethyl)oxan-2-yl 4,6-dihydroxy-7,12,16-trimethyl-15-(4,5,6-trihydroxy-6-methylheptan-2-yl)pentacyclo[9.7.0.0?,?.0?,?.0??,??]octadecane-7-carboxylate	0.000552972	680	898	507	801	888	646	8281	7701	8068	4602	7058	16060	1112	670	648	524	614	719	12.1779	8.57572	15.9132	5.74532	7.9482	24.8607	1.63529	0.746102	1.27811	0.654182	0.691441	1.113
5308	545.049	[M+H]+	0.747	C23H22O13	506.106	3,4,5-trihydroxy-6-[5-hydroxy-2-(4-hydroxy-3-methoxyphenyl)-3-methoxy-4-oxochromen-7-yl]oxyoxane-2-carboxylic acid	7.53882e-12	981	1579	1162	1730	1458	925	11558	10562	10981	11059	11097	9890	3074	3491	3323	3236	3356	3651	11.7819	6.68904	9.45009	6.39249	7.61111	10.6919	3.13354	2.21089	2.85972	1.87052	2.30178	3.94703
5462	550.441	[M+H]+	2.854	C40H54O	550.417	3,4-Dehydroxy-3'-deoxycapsanthin; FAB-EBEB; MS2; m/z	2.28574e-09	18351	19962	14818	14689	16316	16348	28	19	65	35	42	40	343	257	216	190	228	230	0.0015258	0.000951808	0.00438656	0.00238274	0.00257416	0.00244678	0.0186911	0.0128745	0.0145769	0.0129348	0.013974	0.014069
825	237.09	[M+H]+	0.817	C14H14O2	214.099	3,4-dihydro-2,2-dimethyl-indeno[1,2-b]-pyran-5(2H)-one	0.000238391	8877	8544	4161	4200	6172	5218	1318	1757	1500	1248	1385	1397	7325	6035	6020	5043	4716	4699	0.148474	0.205641	0.36049	0.297143	0.224401	0.267727	0.825166	0.706344	1.44677	1.20071	0.764096	0.900537
6614	598.482	[M+H]+	4.878	C42H62O2	598.475	3,4-Dihydrospirilloxanthin; FAB-EBEB; MS2; m/z	0.081653	99	4905	5385	7154	117	170	77	554	574	593	479	335	75	34	28	52	19	78	0.777778	0.112946	0.106592	0.0828907	4.09402	1.97059	0.757576	0.0069317	0.00519963	0.00726866	0.162393	0.458824
596	205.144	[M+H]+	0.932	C10H20O4	204.136	3,5-dihydroxydecanoic acid	2.20101e-07	5528	4584	3481	3983	4975	5893	32	212	77	86	108	143	152	108	91	46	91	51	0.00578871	0.0462478	0.0221201	0.0215918	0.0217085	0.0242661	0.0274964	0.0235602	0.0261419	0.0115491	0.0182915	0.00865434
4994	530.319	[M+H]+	2.437	C29H32N6O3	512.254	3,6-dibenzyl-9-[(2,3-diamino-1,2-dihydroindol-3-yl)methyl]-1,4,7-triazonane-2,5,8-trione	7.02098e-10	6278	6351	5097	5460	6851	5782	38	31	85	86	86	98	17	37	29	23	34	18	0.00605288	0.00488112	0.0166765	0.0157509	0.0125529	0.0169492	0.00270787	0.00582585	0.00568962	0.00421245	0.00496278	0.00311311
868	246.968	[M+H]+	0.74	C10H8O5	208.037	3-[(1-Carboxyvinyl)oxy]benzoic acid	1.35906e-07	768	574	605	457	920	662	2324	2157	2383	1968	1787	2118	1136	1406	1299	1171	1222	1262	3.02604	3.75784	3.93884	4.30635	1.94239	3.1994	1.47917	2.44948	2.14711	2.56236	1.32826	1.90634
3817	459.069	[M+H]+	0.77	C17H24O12	420.127	3-[(2S,3R,4S,5S,6R)-6-[[(2R,3R,4R)-3,4-dihydroxy-4-(hydroxymethyl)oxolan-2-yl]oxymethyl]-3,4,5-trihydroxyoxan-2-yl]oxy-2-methylpyran-4-one	5.13056e-06	453	489	409	244	597	294	1221	1187	1335	1226	1007	909	1285	1142	1263	1081	608	1109	2.69536	2.4274	3.26406	5.02459	1.68677	3.09184	2.83664	2.33538	3.08802	4.43033	1.01843	3.77211
5271	543.387	[M+H]+	1.866	C29H54N2O7	542.393	3-[(3-OH-myristoyl)oxy]decanoyl glutamine	1.1345e-10	375831	381486	336798	335517	426430	366343	68	144	130	143	78	141	56482	37720	22872	25028	26185	27424	0.000180932	0.000377471	0.000385988	0.000426208	0.000182914	0.000384885	0.150286	0.0988765	0.0679101	0.0745953	0.0614052	0.0748588
2353	347.293	[M+H]+	16.277	C23H38O2	346.287	3-[(Z)-heptadec-10-enyl]benzene-1,2-diol	0.0301111	99392	10997	12090	13708	28825	91567	24	64	69	122	42	59	15	11	6	0	16	8	0.000241468	0.00581977	0.0057072	0.00889991	0.00145707	0.000644337	0.000150918	0.00100027	0.000496278	0	0.000555074	8.73677e-05
293	136.075	[M+H]+	0.779	C8H9NO	135.068	3`-Aminoacetophenone	0.0296756	6218	3399	3908	4683	4812	7119	7169	6996	7001	7651	5699	5697	14387	13868	13597	14901	23414	12414	1.15294	2.05825	1.79145	1.63378	1.18433	0.800253	2.31377	4.08002	3.47927	3.18193	4.86575	1.74378
531	197.094	[M+H]+	16.292	C9H12N2O3	196.085	3-Aminotyrosine	0.0392627	21024	22421	2943	1543	5272	21406	22061	40645	39933	40770	11317	17243	174	267	294	130	135	332	1.04932	1.81281	13.5688	26.4226	2.14662	0.805522	0.00827626	0.0119085	0.0998981	0.0842515	0.025607	0.0155097
2964	385.215	[M+H]+	1.551	C22H34O3	346.251	3Beta-Hydroxy-23,24-Bisnorchol-5-Enic Acid	5.5559e-06	23535	28633	19991	19146	21783	11010	29	13	11	10	18	12	200	105	68	46	57	42	0.00123221	0.000454022	0.000550248	0.000522302	0.000826332	0.00108992	0.00849798	0.0036671	0.00340153	0.00240259	0.00261672	0.00381471
5860	568.396	[M+H]+	1.336	C40H56O2	568.428	3'-Deoxycapsanthin; FAB-EBEB; MS2; m/z	0.349047	651	884	692	729	645	621	403	858	873	536	351	619	5792	1115	1244	1020	1005	1004	0.619048	0.970588	1.26156	0.735254	0.544186	0.996779	8.89708	1.26131	1.79769	1.39918	1.55814	1.61675
3977	473.197	[M+H]+	0.841	C24H34O7	434.23	3-Deoxycaryoptinol	2.36524e-06	5228	5455	4684	4730	4780	8206	174	203	262	184	141	316	1311	631	1096	873	1062	1144	0.0332823	0.0372136	0.0559351	0.0389006	0.0294979	0.0385084	0.250765	0.115674	0.233988	0.184567	0.222176	0.13941
3666	444.422	[M+H]+	2.788	C30H50O	426.386	3-Epilupeol	0.0381275	105	93	148	194	92	137	710	500	539	132	159	178	1546	473	4656	4320	1286	4094	6.7619	5.37634	3.64189	0.680412	1.72826	1.29927	14.7238	5.08602	31.4595	22.268	13.9783	29.8832
2034	331.156	[M+H]+	1.057	C19H22O5	330.147	3-Heptanone, 7-(3,4-dihydroxyphenyl)-5-hydroxy-1-(4-hydroxyphenyl)-	1.61672e-08	29991	32273	23438	23048	32678	27438	208	8	32	35	3	26	335	548	843	337	624	282	0.00693541	0.000247885	0.0013653	0.00151857	9.18049e-05	0.000947591	0.01117	0.0169801	0.0359672	0.0146217	0.0190954	0.0102777
1021	263.156	[M+H]+	0.932	C12H22O6	262.142	3-Hexen-1-ol O-b-D-glucopyranoside	5.53848e-08	5822	4985	4806	4423	6966	5429	180	64	90	49	125	124	944	647	2026	2087	572	1063	0.0309172	0.0128385	0.0187266	0.0110785	0.0179443	0.0228403	0.162144	0.129789	0.421556	0.471852	0.0821131	0.1958
990	261.171	[M+H]+	3.869	C13H24O5	260.162	3-hydroxy-2-octylpentanedioic acid	2.57038e-12	5650	5533	5096	5020	5803	5222	216	133	116	220	208	119	317	302	166	281	304	139	0.0382301	0.0240376	0.022763	0.0438247	0.0358435	0.0227882	0.0561062	0.0545816	0.0325746	0.0559761	0.0523867	0.0266182
19224	917.587	[M+H]+	7.79	C47H74O16	894.498	3-hydroxy-6-[(9-hydroxy-4,4,6a,6b,8a,11,11,14b-octamethyl-1,2,3,4a,5,6,7,8,9,10,12,14a-dodecahydropicen-3-yl)oxy]-4-(3,4,5-trihydroxy-6-methyloxan-2-yl)oxy-5-(3,4,5-trihydroxyoxan-2-yl)oxyoxane-2-carboxylic acid	0.00341562	96	84	146	144	256	132	49	77	34	46	37	8	338	306	340	185	175	103	0.510417	0.916667	0.232877	0.319444	0.144531	0.0606061	3.52083	3.64286	2.32877	1.28472	0.683594	0.780303
7129	611.355	[M+H]+	0.917	C31H50N2O10	610.347	3-methyl-2-(4-methyl-2-(4-oxo-4-(((5aS,6R,12S)-3,6,9-trimethyldecahydro-3H-3,12-epoxy[1,2]dioxepino[4,3-i]isochromen-10-yl)oxy)butanamido)pentanamido)pentanoic acid	4.19771e-11	30630	27790	26727	26132	31751	26862	109	87	96	144	72	112	195	159	185	162	145	74	0.0035586	0.00313062	0.00359187	0.00551049	0.00226765	0.00416946	0.00636631	0.00572148	0.00692184	0.0061993	0.00456679	0.00275482
342	150.071	[M+H]+	0.699	C6H7N5	149.07	3-Methyladenine; LC-ESI-QTOF; MS2; CE	0.0785664	2251	2573	2158	2374	1841	2148	1894	1578	2067	1336	1899	2415	4690	4198	4789	4167	4269	4305	0.841404	0.613292	0.957831	0.562763	1.0315	1.1243	2.08352	1.63156	2.21918	1.75527	2.31885	2.00419
16809	850.137	[M+H]+	18.194	C26H42N7O17P3S	849.157	3-METHYLCROTONYL-COA	0.0121369	4185	5318	5709	3906	10	35	18	27	16	23	5	9	775	1253	642	271	119	149	0.00430108	0.0050771	0.00280259	0.00588838	0.5	0.257143	0.185185	0.235615	0.112454	0.0693804	11.9	4.25714
7677	627.064	[M+H]+	0.745	C30H26O15	626.127	3-O-??-(6???-trans-caffeoyl)-galactopyranosyl quercetin	2.76632e-07	714	512	548	401	267	439	2422	2564	3515	2553	3379	3136	1102	1184	854	1197	1278	1310	3.39216	5.00781	6.41423	6.36658	12.6554	7.14351	1.54342	2.3125	1.55839	2.98504	4.78652	2.98405
255	131.162	[M+H]+	28.016	C8H18O	130.136	3-Octanol	0.00083766	8068	7806	7047	6991	6556	6434	14799	11424	12601	8356	10061	12504	7798	9788	8332	6862	9309	7376	1.83428	1.46349	1.78814	1.19525	1.53462	1.94343	0.966534	1.25391	1.18235	0.981548	1.41992	1.14641
473	184.093	[M+H]+	14.397	C9H10O3	166.063	3-phenyllactic acid	0.000370324	901421	943459	803264	820179	63704	847647	39734	30753	13880	10278	11912	15132	95808	86184	32396	27944	24488	11979	0.0440793	0.032596	0.0172795	0.0125314	0.18699	0.0178518	0.106286	0.091349	0.0403305	0.0340706	0.384403	0.0141321
508	187.011	[M+H]+	28.012	C3H7O7P	185.993	3-Phospho-D-glycerate; LC-ESI-ITFT; MS2; m/z	0.0439964	25651	25329	25973	24600	23537	24434	24858	24309	24250	23541	22471	22626	25596	26588	26837	26033	26148	27571	0.969085	0.95973	0.933662	0.956951	0.95471	0.926005	0.997856	1.04971	1.03327	1.05825	1.11093	1.12839
4854	523.303	[M+H]+	1.493	C29H46O8	522.319	4-({5-[5-hydroxy-3-({[(2Z)-2-methylbut-2-enoyl]oxy}methyl)pentyl]-8a-(hydroxymethyl)-5,6-dimethyl-3,4,4a,5,6,7,8,8a-octahydronaphthalen-1-yl}methoxy)-4-oxobutanoic acid	8.00308e-08	61823	60780	52936	43735	62289	48837	12088	5094	5156	5458	8981	10980	247	232	972	228	235	296	0.195526	0.0838105	0.0974006	0.124797	0.144183	0.22483	0.00399528	0.00381705	0.0183618	0.00521322	0.00377274	0.00606098
222	123.103	[M+H]+	23.271	C7H10N2	122.084	4-(Dimethylamino)pyridine	2.08331e-05	4660	7126	6958	3759	4292	8019	262	253	271	508	570	261	277	337	556	269	437	571	0.0562232	0.0355038	0.038948	0.135142	0.132805	0.0325477	0.0594421	0.0472916	0.079908	0.0715616	0.101817	0.0712059
6816	603.337	[M+H]+	0.899	C26H46N6O10	602.328	4,15,26-trihydroxy-1-oxa-4,9,15,20,26,31-hexazacyclotritriacontane-5,8,16,19,27,30-hexone	6.34476e-07	319	595	299	193	425	255	2451	2329	1793	2859	1839	2287	1473	2089	1813	1850	1791	2084	7.68339	3.91429	5.99666	14.8135	4.32706	8.96863	4.61755	3.51092	6.06355	9.58549	4.21412	8.17255
17244	861.555	[M+H]+	0.921	C50H72N2O10	860.519	4,4'-((9S,9'S,10R,10'R,17S,17'S)-((1E,1'E)-(butane-1,4-diylbis(azanylylidene))bis(methanylylidene))bis(3,5,14-trihydroxy-13-methylhexadecahydro-1H-cyclopenta[a]phenanthrene-17,10-diyl))bis(furan-2(5H)-one)	7.05246e-05	396	343	790	1023	375	664	15206	12654	14539	14532	14639	29128	118	255	221	1579	860	957	38.399	36.8921	18.4038	14.2053	39.0373	43.8675	0.29798	0.74344	0.279747	1.5435	2.29333	1.44127
4566	508.923	[M+H]+	14.303	C30H52O6	508.376	4,4,10,13,14-pentamethyl-17-(1,5,6-trihydroxy-6-methylheptan-2-yl)-2,3,5,6,7,11,12,15,16,17-decahydro-1H-cyclopenta[a]phenanthrene-2,3,12-triol	0.0142792	27	13	34	48	28	12	8230	6981	5349	4301	134	64	30	32	12	23	13	18	304.815	537	157.324	89.6042	4.78571	5.33333	1.11111	2.46154	0.352941	0.479167	0.464286	1.5
2310	411.362	[M+H]+	0.713	C29H46O	410.355	4,4-Dimethyl-5alpha-cholesta-8,14,24-trien-3beta-ol	8.16129e-11	739	726	721	696	699	702	1770	1663	1771	1679	1718	1910	1922	1818	1864	1978	1853	1861	2.39513	2.29063	2.45631	2.41236	2.4578	2.7208	2.60081	2.50413	2.5853	2.84195	2.65093	2.651
3024	415.393	[M+H]+	0.846	C29H50O	414.386	4,4-Dimethyl-5alpha-cholesta-8-en-3beta-ol	4.62427e-09	15256	15431	19231	19025	17893	17395	4506	4442	4355	4293	4094	4533	7322	7561	7560	7153	7811	7906	0.295359	0.287862	0.226457	0.22565	0.228805	0.260592	0.479942	0.489988	0.393115	0.375979	0.436539	0.454498
4152	487.027	[M+H]+	28.011	C17H9F9O5	464.031	4,9-dimethoxy-7-(perfluorobutyl)-5H-furo[3,2-g]chromen-5-one	2.11161e-07	2819	2683	2709	2759	3038	2978	1842	2069	2015	1928	1796	1904	2654	2537	2510	2524	2664	2461	0.653423	0.771152	0.743817	0.698804	0.591178	0.639355	0.941469	0.945583	0.926541	0.914824	0.876893	0.826394
3043	389.235	[M+H]+	0.712	C20H30O6	366.204	4-[2-(6,7-dihydroxy-1,2,4a-trimethylspiro[3,4,6,7,8,8a-hexahydro-2H-naphthalene-5,2'-oxirane]-1-yl)ethyl]-2-hydroxy-2H-furan-5-one	0.000322584	487	634	576	634	317	504	1014	1861	1268	1092	1803	1186	935	1133	1263	859	693	793	2.08214	2.93533	2.20139	1.7224	5.6877	2.35317	1.91992	1.78707	2.19271	1.35489	2.18612	1.57341
345	151.092	[M+H]+	16.784	C8H10N2O	150.079	4`-Aminoacetanilide	0.0227792	858	1898	3946	2640	168	324	18	12	14	20	16	35	16	43	12	10	30	11	0.020979	0.00632244	0.0035479	0.00757576	0.0952381	0.108025	0.018648	0.0226554	0.00304105	0.00378788	0.178571	0.0339506
363	158.107	[M+H]+	1.618	C8H15NO2	157.11	4-Aminomethylcyclohexanecarboxylic acid	3.46233e-05	42	49	76	99	127	82	21679	11914	12038	20824	20719	29781	17	12	15	0	0	13	516.167	243.143	158.395	210.343	163.142	363.183	0.404762	0.244898	0.197368	0	0	0.158537
2547	357.187	[M+H]+	1.208	C20H30O4	334.214	4'-ethenyl-2'-hydroxy-1,4',4a-trimethyl-5-oxospiro[2,3,4,7,8,8a-hexahydronaphthalene-6,1'-cyclopentane]-1-carboxylic acid	1.31692e-06	27117	30500	13674	23789	28551	25123	26	9	2	8	10	8	336	246	228	116	73	70	0.000958808	0.000295082	0.000146263	0.00033629	0.00035025	0.000318433	0.0123908	0.00806557	0.016674	0.0048762	0.00255683	0.00278629
3117	397.326	[M+H]+	3.036	C22H30O5	374.209	4-hydroxy-3-[(2E)-4-hydroxy-3,7-dimethylocta-2,6-dienyl]-5-[(E)-4-hydroxy-3-methylbut-2-enyl]benzoic acid	1.22317e-06	5213	9807	8462	6555	6218	6768	145	139	193	139	145	230	277	345	218	174	201	195	0.0278151	0.0141735	0.0228078	0.0212052	0.0233194	0.0339835	0.0531364	0.035179	0.0257622	0.0265446	0.0323255	0.0288121
3352	417.083	[M+H]+	0.78	C18H18O9	378.095	4-hydroxy-5-[(2S,3R,4S,5S,6R)-3,4,5-trihydroxy-6-(hydroxymethyl)oxan-2-yl]oxy-1H-benzo[f][2]benzofuran-3-one	0.00038716	1952	1131	1724	1547	2837	2422	663	833	654	424	381	477	2715	2363	2008	1774	2032	2291	0.339652	0.736516	0.37935	0.274079	0.134297	0.196945	1.39088	2.0893	1.16473	1.14674	0.71625	0.945912
1843	315.211	[M+H]+	1.39	C18H28O3	292.204	4-hydroxy-6-[2-(2-methyl-1,2,4a,5,6,7,8,8a-octahydronaphthalen-1-yl)ethyl]oxan-2-one	4.79158e-05	6644	5793	2051	5062	6999	4689	177	221	330	417	284	118	8953	5829	3507	2903	5099	2667	0.0266406	0.0381495	0.160897	0.0823785	0.0405772	0.0251653	1.34753	1.00621	1.7099	0.573489	0.728533	0.568778
3786	456.188	[M+H]+	0.77	C21H26O10	438.153	4-hydroxy-7-methyl-2-[2-[3,4,5-trihydroxy-6-(hydroxymethyl)oxan-2-yl]oxypropan-2-yl]-2,3-dihydrofuro[3,2-g]chromen-5-one	0.320523	3572	3569	2757	2520	5944	3757	3596	2671	3787	2310	2356	3794	1840	1907	1620	2573	1926	1415	1.00672	0.748389	1.37359	0.916667	0.396366	1.00985	0.515118	0.534323	0.587595	1.02103	0.324024	0.37663
418	175.031	[M+H]+	0.925	C8H8O3	152.047	4-hydroxyphenylacetic acid	7.51797e-14	5677	5409	5274	5277	5744	5286	203	42	289	213	221	177	385	364	476	258	436	460	0.0357583	0.00776484	0.0547971	0.0403638	0.0384749	0.0334847	0.0678175	0.0672952	0.0902541	0.0488914	0.0759053	0.0870223
1518	294.168	[M+H]+	0.819	C14H25NO4	271.178	4-oxo-4-(3-oxodecan-2-ylamino)butanoic acid	4.85842e-05	10748	13455	9961	9125	16156	10157	4244	3188	3869	3295	5256	3463	18744	7768	9100	6296	6172	7658	0.394864	0.236938	0.388415	0.361096	0.325328	0.340947	1.74395	0.577332	0.913563	0.689973	0.382025	0.753963
2312	343.261	[M+H]+	0.907	C20H32O3	320.235	5-(1,2,4a,5-tetramethyl-7-oxo-3,4,8,8a-tetrahydro-2H-naphthalen-1-yl)-3-methylpentanoic acid	0.0484007	3471	6021	2867	4335	3745	3478	2942	3403	3495	2060	1509	3036	4566	3130	2044	1555	2867	2817	0.847594	0.565189	1.21904	0.475202	0.402937	0.872915	1.31547	0.519847	0.71294	0.358708	0.765554	0.809948
3176	403.245	[M+H]+	3.683	C22H36O5	380.256	5-(4-acetyloxy-3-hydroxy-2,5,5,8a-tetramethyl-3,4,4a,6,7,8-hexahydronaphthalen-1-yl)-3-methylpentanoic acid	0.000410528	6893	7329	2032	2134	6139	6394	56	42	54	39	15	63	77	59	94	55	75	69	0.00812418	0.00573066	0.0265748	0.0182755	0.00244339	0.00985299	0.0111708	0.00805021	0.0462598	0.0257732	0.012217	0.0107914
2844	373.232	[M+H]+	1.191	C21H34O4	350.246	5-(5-methoxycarbonyl-5,8a-dimethyl-2-methylidene-3,4,4a,6,7,8-hexahydro-1H-naphthalen-1-yl)-3-methylpentanoic acid	6.78951e-11	9318	9902	8273	8328	10077	8839	167	148	169	130	116	168	233	67	194	125	191	156	0.0179223	0.0149465	0.0204279	0.01561	0.0115114	0.0190067	0.0250054	0.00676631	0.0234498	0.0150096	0.0189541	0.0176491
4851	523.288	[M+H]+	1.746	C31H38O7	522.262	5,15-Diacetyl-3-benzoyllathyrol	0.370525	3356	565	395	304	123554	2765	4590	3539	1555	5817	296	520	30172	684	22179	17840	16961	22378	1.3677	6.26372	3.93671	19.1349	0.00239571	0.188065	8.99046	1.21062	56.1494	58.6842	0.137276	8.09331
252	129.083	[M+H]+	1.147	C5H8N2O2	128.059	5,6-Dihydro-5-methyluracil	2.26907e-08	5699	5686	4696	5004	4773	3677	127	132	126	97	131	42	157	151	93	79	94	149	0.0222846	0.0232149	0.0268313	0.0193845	0.0274461	0.0114224	0.0275487	0.0265565	0.0198041	0.0157874	0.0196941	0.0405222
7293	617.106	[M+H]+	0.763	C27H30O14	578.164	5,7-dihydroxy-2-(4-hydroxyphenyl)-6-[(2S,3R,4R,5S,6R)-3,4,5-trihydroxy-6-(hydroxymethyl)oxan-2-yl]-8-[(2S,3R,4R,5R,6S)-3,4,5-trihydroxy-6-methyloxan-2-yl]chromen-4-one	2.08281e-05	1048	947	945	684	722	565	3009	2396	1963	1827	2121	2099	1701	1624	2080	1608	3047	3441	2.87118	2.5301	2.07725	2.67105	2.93767	3.71504	1.62309	1.71489	2.20106	2.35088	4.22022	6.09027
1673	305.151	[M+H]+	3.836	C15H22O5	282.147	5,9-dihydroxy-7-(hydroxymethyl)-5,7-dimethyl-4,5a,6,8,8a,9-hexahydro-1H-azuleno[5,6-c]furan-3-one	9.47488e-07	80	70	79	71	254	147	4612	4699	4926	4614	2574	3439	78	62	73	71	104	76	57.65	67.1286	62.3544	64.9859	10.1339	23.3946	0.975	0.885714	0.924051	1	0.409449	0.517007
1770	313.044	[M+H]+	28.03	C15H14O5	274.084	5-[(E)-2-(3,5-dihydroxyphenyl)ethenyl]-2-methoxybenzene-1,3-diol	0.0279992	928	1264	1422	1469	901	958	2406	2090	2118	1022	1935	1209	1655	1437	1036	2001	2069	2273	2.59267	1.65348	1.48945	0.695711	2.14761	1.262	1.78341	1.13687	0.728551	1.36215	2.29634	2.37265
3287	413.344	[M+H]+	14.201	C26H36O4	412.261	5-[(Z)-14-(3,5-dihydroxyphenyl)tetradec-8-enyl]benzene-1,3-diol	0.0349351	495	833	788	313	1145	527	561	459	221	192	371	330	771	703	403	1804	3660	802	1.13333	0.55102	0.280457	0.613419	0.324017	0.626186	1.55758	0.843938	0.511421	5.76358	3.19651	1.52182
14211	790.964	[M+H]+	13.738	C34H40O19	752.216	5-[[4,5-dihydroxy-6-[5-hydroxy-2-(4-hydroxyphenyl)-7-methoxy-4-oxochromen-3-yl]oxy-3-(3,4,5-trihydroxy-6-methyloxan-2-yl)oxyoxan-2-yl]methoxy]-3-hydroxy-3-methyl-5-oxopentanoic acid	0.000230206	2981	2232	6901	5602	4611	2843	50	43	58	11	19	6	82	75	31	41	46	49	0.0167729	0.0192652	0.00840458	0.00196358	0.00412058	0.00211045	0.0275075	0.0336022	0.0044921	0.00731881	0.00997614	0.0172353
3413	424.375	[M+H]+	5.215	C25H42O4	406.308	5-[1,2,4a-trimethyl-5-(3-methylbutanoyloxymethyl)-2,3,4,7,8,8a-hexahydronaphthalen-1-yl]-3-methylpentanoic acid	0.0142236	8648	9066	2630	2607	1062	1967	18	39	35	29	27	32	47	50	55	25	41	21	0.00208141	0.00430179	0.013308	0.0111239	0.0254237	0.0162684	0.00543478	0.00551511	0.0209125	0.00958957	0.0386064	0.0106762
3158	401.297	[M+H]+	2.046	C22H34O5	378.241	5-[5-(acetyloxymethyl)-1,2,4a-trimethyl-7-oxo-3,4,8,8a-tetrahydro-2H-naphthalen-1-yl]-3-methylpentanoic acid	0.200177	1549	5072	6429	8068	938	3408	3198	2458	4679	2881	1330	176	11698	8820	10210	9512	9046	24518	2.06456	0.484621	0.727796	0.35709	1.41791	0.0516432	7.55197	1.73896	1.58812	1.17898	9.64392	7.19425
2874	377.228	[M+H]+	2.808	C20H34O5	354.241	5-[5-hydroxy-3-(hydroxymethyl)pentyl]-8a-(hydroxymethyl)-5,6-dimethyl-3,4,4a,6,7,8-hexahydronaphthalene-1-carboxylic acid	0.0841577	6112	201	152	155	5762	1304	32	65	8	51	20	39	91	54	65	137	89	151	0.0052356	0.323383	0.0526316	0.329032	0.00347102	0.029908	0.0148887	0.268657	0.427632	0.883871	0.015446	0.115798
2527	355.203	[M+H]+	0.885	C21H32O2	316.24	5-{8(Z),11(Z)-pentadecadienyl}resorcinol	2.56938e-07	2655	2130	2314	2360	3528	2741	75	92	171	100	184	182	125	109	371	58	363	60	0.0282486	0.0431925	0.073898	0.0423729	0.0521542	0.0663991	0.047081	0.0511737	0.160328	0.0245763	0.102891	0.0218898
3179	403.26	[M+H]+	1.27	C27H46O2	402.35	5Alpha-Cholestan-3Beta-Ol-6-One	0.00589473	390	402	345	344	347	327	1504	2884	2407	1669	1780	5842	1396	379	351	272	542	485	3.85641	7.17413	6.97681	4.85174	5.12968	17.8654	3.57949	0.942786	1.01739	0.790698	1.56196	1.48318
3452	427.348	[M+H]+	1.386	C27H48O	388.371	5Alpha-Cholestanol	0.238072	10458	12395	8482	8630	11565	9638	18090	417	337	15250	209	319	18553	8184	7671	6490	8800	6436	1.72978	0.0336426	0.0397312	1.76709	0.0180718	0.0330982	1.77405	0.660266	0.904386	0.752028	0.760917	0.667773
5627	553.352	[M+H]+	0.794	C28H38N2O7	514.268	5-amino-2-(3,4'-dihydroxy-4,4,7,8a-tetramethyl-6'-oxospiro[2,3,4a,5,6,7-hexahydro-1H-naphthalene-8,2'-3,8-dihydrofuro[2,3-e]isoindole]-7'-yl)-5-oxopentanoic acid	0.00171525	945	935	628	345	1307	598	248	222	292	131	127	148	5028	435	245	342	304	458	0.262434	0.237433	0.464968	0.37971	0.0971691	0.247492	5.32063	0.465241	0.390127	0.991304	0.232594	0.765886
3044	389.28	[M+H]+	0.847	C20H20O8	388.116	5-Demethylnobiletin	0.461737	3070	2386	3045	3411	2245	3193	5022	1235	5373	2155	1390	6594	4115	3884	3031	3359	2838	2445	1.63583	0.517603	1.76453	0.63178	0.619154	2.06514	1.34039	1.62783	0.995402	0.984755	1.26414	0.765738
3690	447.134	[M+H]+	0.763	C22H22O10	446.121	5-hydroxy-3-(4-methoxyphenyl)-7-(((2S,3R,4S,5S,6R)-3,4,5-trihydroxy-6-(hydroxymethyl)tetrahydro-2H-pyran-2-yl)oxy)-4H-chromen-4-one	0.000149589	1797	1868	1549	1614	1547	1491	1038	1065	860	1142	861	1368	3280	3018	3101	1660	2872	3114	0.577629	0.570128	0.555197	0.707559	0.556561	0.917505	1.82526	1.61563	2.00194	1.0285	1.8565	2.08853
1187	274.101	[M+H]+	0.699	C10H15N3O6	273.096	5-Hydroxymethylcytidine	0.624939	2633	2811	2510	2712	2104	2382	2402	2538	2461	2593	2481	3136	1170	1141	1187	1133	1187	1234	0.912267	0.902882	0.980478	0.956121	1.17918	1.31654	0.44436	0.405905	0.472908	0.417773	0.564163	0.518052
676	217.124	[M+H]+	0.779	C12H18O2	194.131	5-isopropenyl-2-methyl-2-cyclohexen-1-yl acetate	0.00141982	10326	9833	8125	6758	7158	11696	5823	5884	5725	3208	4747	5042	1678	1102	1036	898	1926	854	0.563916	0.598393	0.704615	0.474697	0.663174	0.431088	0.162502	0.112072	0.127508	0.13288	0.26907	0.0730164
7035	607.133	[M+H]+	0.771	C26H32O14	568.179	5-methoxy-3-methyl-4-[(2S,3R,4S,5S,6R)-3,4,5-trihydroxy-6-[[(2R,3R,4S,5S,6R)-3,4,5-trihydroxy-6-(hydroxymethyl)oxan-2-yl]oxymethyl]oxan-2-yl]oxy-3H-benzo[f][2]benzofuran-1-one	0.12518	684	767	750	813	347	275	1090	659	1140	619	496	1281	2032	1964	2347	1208	2144	2382	1.59357	0.859192	1.52	0.761378	1.42939	4.65818	2.97076	2.56063	3.12933	1.48585	6.17867	8.66182
249	126.068	[M+H]+	0.915	C5H7N3O	125.059	5-Methylcytosine; LC-ESI-QTOF; MS2; CE	0.00168677	8085	10040	6486	5118	8697	5538	4160	3739	2465	4127	2766	4688	5143	3880	3866	3733	3484	3477	0.514533	0.37241	0.380049	0.80637	0.318041	0.846515	0.636116	0.386454	0.596053	0.729386	0.400598	0.627844
5671	559.222	[M+H]+	0.815	C28H34N2O10	558.221	5-oxodolichantoside	0.0013894	246	353	261	378	238	148	87	162	48	76	49	154	1777	2828	2828	2430	1410	1622	0.353659	0.458924	0.183908	0.201058	0.205882	1.04054	7.22358	8.01133	10.8352	6.42857	5.92437	10.9595
5970	575.188	[M+H]+	0.763	C30H32O10	552.2	6,18-bis(1-hydroxy-3-methylbut-2-en-1-yl)-11,22-dimethyl-5,10,17,21-tetraoxaheptacyclo[11.7.2.0?,?.0?,??.0?,?.0??,??.0??,??]docosa-8,14(20)-diene-3,7,15,19-tetrone	3.06256e-11	1185	933	1419	1405	558	1049	6621	6991	6889	6489	6478	7275	1795	3138	1869	2927	2201	2259	5.58734	7.49303	4.85483	4.61851	11.6093	6.93518	1.51477	3.36334	1.31712	2.08327	3.94444	2.15348
1320	283.292	[M+H]+	1.88	C17H14O4	282.089	6,3'-Dimethoxyflavone	0.0086917	7427	9733	10015	7952	8896	6522	11290	492	676	454	404	515	46532	31331	35180	31751	27388	31453	1.52013	0.0505497	0.0674988	0.0570926	0.0454137	0.0789635	6.26525	3.21905	3.51273	3.99283	3.07869	4.8226
3481	429.124	[M+H]+	0.761	C26H18N2O3	406.132	6,7-dimethoxy-1-phenyl-8H-benzo[c]indolo[3,2,1-ij][1,5]naphthyridin-8-one	0.0106127	5376	5463	5147	5193	4875	4712	3980	5153	4870	4079	3632	4035	10138	10258	10098	8931	9047	10470	0.740327	0.943255	0.946182	0.78548	0.745026	0.856324	1.88579	1.87772	1.96192	1.71982	1.85579	2.22199
3681	445.16	[M+H]+	0.765	C25H26O6	422.173	6,8-Diprenylorobol	0.0204158	8365	8639	7902	8032	7420	6541	18719	18753	9344	10502	9718	10667	16025	13653	14095	12846	13544	14153	2.23778	2.17074	1.18249	1.30752	1.3097	1.63079	1.91572	1.58039	1.78373	1.59935	1.82534	2.16374
3360	417.295	[M+H]+	4.319	C22H34O5	378.241	6-[[5-(hydroxymethyl)-2,5,8a-trimethyl-1,4,4a,6,7,8-hexahydronaphthalen-1-yl]methyl]-3-methylidene-7-oxabicyclo[4.1.0]heptane-2,4,5-triol	0.000561199	26918	26633	22644	265	28148	24267	9	7	7	14	2	9	21	11	21	4	7	11	0.000334349	0.000262832	0.000309133	0.0528302	7.1053e-05	0.000370874	0.000780147	0.000413021	0.000927398	0.0150943	0.000248686	0.00045329
16182	834.563	[M+H]+	8.109	C46H77NO13	851.539	6-hydroxy-7-methyoxyscytophycin E	0.236904	1265	571	471	222	1651	1318	1054	683	467	1331	2602	3088	333	285	645	752	988	932	0.833202	1.19615	0.991507	5.9955	1.57601	2.34294	0.263241	0.499124	1.36943	3.38739	0.598425	0.707132
277	133.079	[M+H]+	2.769	C6H12O3	132.079	6-Hydroxycaproic acid	0.0490617	5900	8637	2054	404	409	1761	81	125	150	271	84	119	210	137	317	256	486	404	0.0137288	0.0144726	0.0730282	0.670792	0.205379	0.0675752	0.0355932	0.015862	0.154333	0.633663	1.18826	0.229415
980	260.954	[M+H]+	0.744	C15H16O4	260.105	6-methoxy-7-(3-methylbut-2-enoxy)chromen-2-one	8.62503e-06	2484	2305	2468	2426	2248	2152	4620	4267	4011	3491	3461	4420	5196	5793	5666	4377	5747	4705	1.8599	1.85119	1.6252	1.43899	1.53959	2.0539	2.09179	2.51323	2.29579	1.8042	2.55649	2.18634
5864	569.282	[M+H]+	3.525	C32H38N2O6	546.273	7,15-bis(3,4-dimethoxyphenyl)-19-oxa-4,18-diazahexacyclo[10.6.1.0?,?.0?,?.0??,??.0??,??]nonadec-8-en-12-ol	0.0583648	234	105	170	104	213	84	79	54	156	87	78	79	1840	91	1679	1512	1815	2457	0.337607	0.514286	0.917647	0.836538	0.366197	0.940476	7.86325	0.866667	9.87647	14.5385	8.52113	29.25
5645	556.497	[M+H]+	1.884	C40H60O	556.464	7',8',9',10'-Tetrahydro-beta-cryptoxanthin; FAB-EBEB; MS2; m/z	5.22528e-10	12914	14583	11390	11154	13340	11787	42	38	52	61	31	33	121	165	42	91	358	82	0.00325228	0.00260577	0.00456541	0.00546889	0.00232384	0.00279969	0.00936968	0.0113145	0.00368745	0.00815851	0.0268366	0.00695682
5900	572.442	[M+H]+	1.86	C40H60O2	572.459	7,8-Dihydroparasiloxanthin; FAB-EBEB; MS2; m/z	2.10355e-07	32797	33853	26706	26369	44017	32262	164	86	148	170	103	153	1711	2493	2688	1278	359	284	0.00500046	0.0025404	0.00554183	0.00644696	0.00234	0.00474242	0.0521694	0.0736419	0.100652	0.048466	0.00815594	0.00880293
2670	367.233	[M+H]+	1.836	C24H30O3	366.219	7-{[(2E,6E)-3,7,11-trimethyldodeca-2,6,10-trien-1-yl]oxy}chromen-2-one	2.96199e-07	6066	5664	3708	4096	5203	4206	139	98	118	141	226	190	138	123	104	98	132	77	0.0229146	0.0173023	0.0318231	0.0344238	0.0434365	0.0451736	0.0227498	0.0217161	0.0280475	0.0239258	0.02537	0.0183072
10134	692.406	[M+H]+	0.69	C36H55N5O7	669.41	7-benzyl-11,14,20-trimethyl-16-(2-methylpropyl)-10,13-di(propan-2-yl)-17-oxa-1,5,8,11,14-pentazabicyclo[17.3.0]docosane-2,6,9,12,15,18-hexone	1.34853e-08	3347	3314	2844	3020	3344	2915	458	591	41	40	216	888	658	576	669	42	258	57	0.136839	0.178334	0.0144163	0.013245	0.0645933	0.304631	0.196594	0.173808	0.235232	0.0139073	0.0771531	0.019554
10204	694.516	[M+H]+	0.801	C35H53N5O7	655.394	7-benzyl-11,14-dimethyl-16-(2-methylpropyl)-10,13-di(propan-2-yl)-17-oxa-1,5,8,11,14-pentazabicyclo[17.3.0]docosane-2,6,9,12,15,18-hexone	5.6604e-05	1063	1164	877	825	1741	1066	270	254	93	112	185	291	947	244	578	369	260	291	0.253998	0.218213	0.106043	0.135758	0.106261	0.272983	0.890875	0.209622	0.659065	0.447273	0.149339	0.272983
2374	351.212	[M+H]+	1.866	C20H30O5	350.209	7-beta-Hydroxylathyrol	1.78273e-09	8167	8225	6841	6820	8810	7165	862	385	444	295	192	241	187	205	247	105	92	91	0.105547	0.0468085	0.0649028	0.0432551	0.0217934	0.0336357	0.022897	0.024924	0.0361058	0.0153959	0.0104427	0.0127006
1113	385.312	[M+H]+	13.338	C27H44O	384.339	7-Dehydrocholesterol	3.93074e-08	15505	18571	14593	14815	16253	14793	6672	6319	6478	6405	6219	6896	6374	6689	6185	6460	6155	6197	0.430313	0.340262	0.443911	0.432332	0.382637	0.466166	0.411093	0.360185	0.423833	0.436045	0.378699	0.418914
554	203.068	[M+H]+	0.694	C12H10O3	202.063	7-hydroxy-2,3-dihydrocyclopenta[c]chromen-4(1H)-one	0.00101854	3128	3408	2954	3284	2854	2927	1456	2568	1647	2423	2541	1648	1541	1408	1686	1234	1501	1602	0.465473	0.753521	0.557549	0.73782	0.890329	0.563034	0.492647	0.413146	0.570752	0.375761	0.525929	0.547318
516	191.062	[M+H]+	0.699	C11H10O3	190.063	7-Methoxy-4-methylcoumarin	3.52308e-10	3483	3338	3566	3817	3366	3413	8106	9206	9337	8955	9071	8265	5483	6616	6447	6982	6980	7409	2.3273	2.75794	2.61834	2.34608	2.69489	2.42162	1.57422	1.98203	1.80791	1.82919	2.07368	2.17082
1547	295.136	[M+H]+	16.093	C15H18O6	294.11	7-methoxy-6-(1,2,3-trihydroxy-3-methylbutyl)chromen-2-one	0.0618568	697	939	5178	6215	141	1003	13	143	134	130	127	127	228	141	76	73	76	141	0.0186514	0.15229	0.0258787	0.0209171	0.900709	0.12662	0.327116	0.15016	0.0146775	0.0117458	0.539007	0.140578
719	221.107	[M+H]+	18.699	C15H12N2	220.1	7-methyl-2-phenylquinoxaline	0.0118727	44337	47891	4011	4445	13991	40334	106	35	82	115	53	104	92	46	79	51	102	191	0.00239078	0.000730826	0.0204438	0.0258718	0.00378815	0.00257847	0.00207502	0.000960515	0.0196958	0.0114736	0.0072904	0.00473546
3162	401.325	[M+H]+	1.987	C27H44O2	400.334	7-Oxocholesterol	0.00761929	60	159	1219	2765	76	120	3780	2305	3339	2313	4672	8297	9038	6579	23064	6741	6737	6600	63	14.4969	2.73913	0.836528	61.4737	69.1417	150.633	41.3774	18.9204	2.43797	88.6447	55
3772	453.246	[M+H]+	0.751	C22H38O8	430.257	8-[2-(3,4-dihydroxy-2,5-dimethoxyoxolan-3-yl)ethyl]-4a,7,8-trimethylspiro[2,3,5,6,7,8a-hexahydro-1H-naphthalene-4,2'-oxirane]-2,3-diol	6.94379e-10	640698	661247	604085	614773	699601	664381	291154	276236	268083	241465	278505	299390	181254	236144	157687	225977	224328	212604	0.454433	0.41775	0.443784	0.392771	0.398091	0.45063	0.282901	0.357119	0.261034	0.367578	0.320651	0.320003
3510	429.132	[M+H]+	16.624	C17H26O11	406.148	8-Acetylharpagide	0.00101444	31489	60247	18534	50341	11434	37211	268	584	230	239	129	52	1113	81	51	25	50	35	0.00851091	0.00969343	0.0124096	0.00474762	0.0112821	0.00139744	0.0353457	0.00134447	0.0027517	0.000496613	0.00437292	0.000940582
1356	284.319	[M+H]+	2.994	C15H18O3	246.126	9,10-alpha-Epoxy-eremanthin	7.07579e-09	86323	72391	61091	61103	76706	78173	480	234	230	460	233	262	2074	299	244	851	213	274	0.00556051	0.00323245	0.00376488	0.00752827	0.00303757	0.00335154	0.024026	0.00413035	0.00399404	0.0139273	0.00277684	0.00350505
5226	539.295	[M+H]+	1.602	C30H44O7	516.309	9-hydroxy-5b,8,11a-trimethyl-1-prop-1-en-2-yl-1,2,3,4,5,6,7,7a,9,10,11,11b,12,13,13a,13b-hexadecahydrocyclopenta[a]chrysene-3a,5a,8-tricarboxylic acid	0.00707272	5347	6619	5804	3519	269	854	65	69	37	65	64	72	6842	2819	2179	1223	1706	1867	0.0121563	0.0104245	0.00637491	0.0184712	0.237918	0.0843091	1.2796	0.425895	0.375431	0.347542	6.34201	2.18618
5610	551.918	[M+H]+	18.925	C29H42O9	534.283	9-hydroxy-9-[[(E)-2-(hydroxymethyl)-3-[3-(hydroxymethyl)-6-propan-2-ylcyclohex-2-en-1-yl]prop-2-enoyl]oxymethyl]-1-oxo-6-propan-2-yl-3,5a,6,7,8,9a-hexahydro-2-benzoxepine-4-carboxylic acid	0.0436105	4668	4583	107	63	166	4720	19	40	41	20	49	57	41	38	46	55	36	39	0.00407027	0.00872791	0.383178	0.31746	0.295181	0.0120763	0.0087832	0.00829151	0.429907	0.873016	0.216867	0.00826271
446	184.086	[M+H]+	13.179	C11H9N3	183.08	A alpha C	4.68249e-05	1002720	762398	332464	667118	653865	569960	50046	60357	31791	54801	53235	55017	188806	161225	170644	162474	176668	199040	0.0499102	0.0791673	0.0956224	0.0821459	0.0814159	0.0965278	0.188294	0.211471	0.513271	0.243546	0.27019	0.349217
1657	303.101	[M+H]+	0.768	C15H20O4	264.136	abscisic acid	0.00140454	1422	1202	2514	1923	1908	1722	1020	1257	715	812	781	698	4170	1735	3157	2688	2197	2649	0.7173	1.04576	0.284407	0.422257	0.409329	0.405343	2.93249	1.44343	1.25577	1.39782	1.15147	1.53833
15117	809.591	[M+H]+	3.152	C23H38N7O17P3S	809.126	Acetyl coenzyme A	0.0590564	2852	111	78	165	4688	2276	38	61	37	33	40	36	39	37	51	73	68	55	0.013324	0.54955	0.474359	0.2	0.00853242	0.0158172	0.0136746	0.333333	0.653846	0.442424	0.0145051	0.0241652
324	147.128	[M+H]+	0.922	[C7H16NO2]+	0	ACETYLCHOLINE	0.00043102	3744	1866	1637	1582	3249	1817	535	212	481	237	209	300	452	480	415	533	340	476	0.142895	0.113612	0.29383	0.14981	0.0643275	0.165107	0.120726	0.257235	0.253513	0.336915	0.104648	0.26197
8964	663.441	[M+H]+	1.25	C37H58O10	662.403	Acetylcimigenol arabinoside	3.70953e-09	32890	33659	27362	28088	38809	32354	52	62	68	49	55	82	81	59	63	57	77	90	0.00158103	0.001842	0.0024852	0.00174452	0.0014172	0.00253446	0.00246275	0.00175287	0.00230246	0.00202934	0.00198408	0.00278173
1490	292.981	[M+H]+	28.036	C17H24O4	292.167	acetylvalerenolic acid	0.0835183	3047	2766	2682	2744	2481	2647	2435	2915	2702	2347	1966	1692	2665	3182	3124	3269	3186	3214	0.799147	1.05387	1.00746	0.855321	0.792422	0.639214	0.874631	1.1504	1.1648	1.19133	1.28416	1.2142
519	192.055	[M+H]+	0.768	C6H6O6	174.016	Aconitic Acid	0.0429547	15406	25143	24157	28588	24351	13738	46258	45935	26778	25780	25124	28333	93885	89783	57159	89638	90879	59283	3.0026	1.82695	1.1085	0.901777	1.03174	2.06238	6.09405	3.57089	2.36615	3.13551	3.73204	4.31526
3183	403.316	[M+H]+	2.535	C19H35N3O5	385.258	ACTINONIN	0.000541735	7063	7707	7382	7977	8832	8180	4515	414	505	3832	4295	5614	620	451	708	719	273	662	0.639247	0.0537174	0.0684096	0.480381	0.4863	0.686308	0.0877814	0.0585182	0.095909	0.0901341	0.0309103	0.0809291
1107	267.255	[M+H]+	8.357	C10H13N5O4	267.097	Adenosine	0.132351	4985	767	375	99	224	1509	111	79	110	74	59	47	94	71	90	79	65	105	0.0222668	0.102999	0.293333	0.747475	0.263393	0.0311465	0.0188566	0.0925684	0.24	0.79798	0.290179	0.0695825
6419	590.062	[M+H]+	0.781	C16H25N5O15P2	589.082	Adenosine 5'-diphospho-glucose; LC-ESI-QTOF; MS2; CE	0.000567713	833	332	461	652	885	382	1547	2447	1800	2549	2378	4121	1321	1166	1165	1272	1512	1158	1.85714	7.37048	3.90456	3.90951	2.68701	10.788	1.58583	3.51205	2.52711	1.95092	1.70847	3.03141
6465	1006.65	[M+H]+	0.931	C59H88O12	988.628	ADGGA 18:5_14:1_18:5	0.00013345	1794	2203	1480	1316	1474	3427	10	21	14	18	12	25	22	28	20	13	20	37	0.00557414	0.00953246	0.00945946	0.0136778	0.00814111	0.00729501	0.0122631	0.0127099	0.0135135	0.00987842	0.0135685	0.0107966
6181	964.71	[M+H]+	16.262	C55H94O12	946.675	ADGGA 22:4_12:0_12:0	1.19144e-07	4316	5116	4905	4867	7093	4922	20	8	10	11	5	7	9	33	14	19	4	6	0.00463392	0.00156372	0.00203874	0.00226012	0.00070492	0.00142219	0.00208526	0.00645035	0.00285423	0.00390384	0.000563936	0.00121902
6525	1016.74	[M+H]+	0.903	C59H98O12	998.706	ADGGA 22:6_12:0_16:0	3.59989e-05	154	74	80	232	371	415	2331	2030	4369	3161	2381	4059	183	312	445	316	417	462	15.1364	27.4324	54.6125	13.625	6.41779	9.78072	1.18831	4.21622	5.5625	1.36207	1.12399	1.11325
6656	1062.73	[M+H]+	7.16	C63H96O12	1044.69	ADGGA 22:6_12:0_20:5	0.339702	19	11	17	8	17	21	21	14	17	12	50	16929	3	7	5	10	6	7	1.10526	1.27273	1	1.5	2.94118	806.143	0.157895	0.636364	0.294118	1.25	0.352941	0.333333
6716	1114.78	[M+H]+	14.031	C67H100O12	1096.72	ADGGA 22:6_14:1_22:6	9.02302e-05	3989	3619	5908	2861	8052	6672	9	16	6	8	6	57	7747	7875	44	20	48	48	0.0022562	0.00442111	0.00101557	0.00279623	0.000745156	0.00854317	1.94209	2.17602	0.00744753	0.00699056	0.00596125	0.00719424
6722	1146.82	[M+H]+	13.684	C69H108O12	1128.78	ADGGA 22:6_16:0_22:5	3.39325e-05	24	11	11	4	57	36	6414	6139	6599	3777	6451	10923	13	6	11	6	34	25	267.25	558.091	599.909	944.25	113.175	303.417	0.541667	0.545455	1	1.5	0.596491	0.694444
6712	1112.76	[M+H]+	13.432	C67H98O12	1094.71	ADGGA 22:6_16:3_20:5	0.000706858	6202	5716	5696	5294	38	6393	132	209	152	140	166	121	53	6070	3610	51	42	14	0.0212835	0.036564	0.0266854	0.026445	4.36842	0.018927	0.00854563	1.06193	0.633778	0.00963355	1.10526	0.0021899
6650	1056.7	[M+H]+	16.027	C63H90O12	1038.64	ADGGA 22:6_16:4_16:4	0.0274353	25	6	5	9	22	28	6	3	1	6	8	4	1529	21	15	12	32	9	0.24	0.5	0.2	0.666667	0.363636	0.142857	61.16	3.5	3	1.33333	1.45455	0.321429
6730	1174.86	[M+H]+	14.334	C71H112O12	1156.82	ADGGA 22:6_18:0_22:5	4.43717e-05	803	586	195	126	60	497	15380	14639	8137	15748	15173	25250	32	50	35	14	34	30	19.1532	24.9812	41.7282	124.984	252.883	50.8048	0.0398506	0.0853242	0.179487	0.111111	0.566667	0.0603622
3798	458.308	[M+H]+	0.907	C26H40ClN5	457.297	Agelasine (Stereochemistry Of Diterpene Unknown)	3.04344e-06	627	666	907	689	1122	917	10655	10849	11054	5806	9974	13385	143	18	132	23	131	31	16.9936	16.2898	12.1874	8.42671	8.88948	14.5965	0.22807	0.027027	0.145535	0.0333817	0.116756	0.0338059
5557	892.685	[M+H]+	13.656	C52H93NO10	891.68	AHexCer (O-16:3)16:1;2O/14:0;O	0.00443814	8244	9190	3807	3902	10873	620	290	229	337	211	252	186	5226	1106	4801	3955	4788	5599	0.0351771	0.0249184	0.0885211	0.0540748	0.0231767	0.3	0.633916	0.120348	1.2611	1.01358	0.440357	9.03065
5506	886.645	[M+H]+	13.294	C52H87NO10	885.633	AHexCer (O-16:5)16:1;2O/14:1;O	0.00401787	5	8	9	12	43	15	1547	1232	5648	5169	1268	5215	19	35	50	33	236	538	309.4	154	627.556	430.75	29.4884	347.667	3.8	4.375	5.55556	2.75	5.48837	35.8667
5623	900.662	[M+H]+	7.67	C53H89NO10	899.649	AHexCer (O-16:5)17:1;2O/14:1;O	0.0024431	16	11	9	12	19	12	17277	14162	8846	7427	7168	1169	6	8	14	13	21	7	1079.81	1287.45	982.889	618.917	377.263	97.4167	0.375	0.727273	1.55556	1.08333	1.10526	0.583333
5749	910.74	[M+H]+	15.827	C53H99NO10	909.727	AHexCer (O-17:1)16:1;2O/14:0;O	0.176236	34	20	14	10	74	28	1425	41	35	47	28	3052	12	11	12	13	19	25	41.9118	2.05	2.5	4.7	0.378378	109	0.352941	0.55	0.857143	1.3	0.256757	0.892857
5990	938.768	[M+H]+	14.147	C55H103NO10	937.758	AHexCer (O-17:1)16:1;2O/16:0;O	0.0591575	21	16434	9114	12861	16	31	5	3	5	4	13	4	39	15	28	23	14	31	0.238095	0.000182548	0.000548607	0.000311018	0.8125	0.129032	1.85714	0.000912742	0.0030722	0.00178835	0.875	1
5841	920.724	[M+H]+	14.327	C54H97NO10	919.711	AHexCer (O-18:3)16:1;2O/14:0;O	0.00131145	390	1436	3188	1930	3410	2715	134	84	51	95	91	159	365	252	4022	359	350	367	0.34359	0.0584958	0.0159975	0.0492228	0.0266862	0.0585635	0.935897	0.175487	1.26161	0.18601	0.102639	0.135175
5802	916.688	[M+H]+	13.623	C54H93NO10	915.68	AHexCer (O-18:5)16:1;2O/14:0;O	0.00278291	1280	2204	1444	1229	38	913	45	52	54	36	57	34	23	52	42	32	53	156	0.0351562	0.0235935	0.0373961	0.0292921	1.5	0.0372399	0.0179687	0.0235935	0.0290859	0.0260374	1.39474	0.170865
6685	1080.95	[M+H]+	14.001	C65H125NO10	1079.93	AHexCer (O-26:0)16:1;2O/17:0;O	0.00369307	4374	4074	2292	2052	727	843	22	2	4	9	2	4	9	13	22	15	11	14	0.00502972	0.000490918	0.0017452	0.00438596	0.00275103	0.00474496	0.00205761	0.00319097	0.0095986	0.00730994	0.0151307	0.0166074
6661	1066.92	[M+H]+	13.998	C64H123NO10	1065.91	AHexCer (O-28:0)16:1;2O/14:0;O	1.88431e-07	22929	18148	14876	15521	23907	20239	6	4	2	8	4	9	14	13	5	6	11	7	0.000261677	0.00022041	0.000134445	0.000515431	0.000167315	0.000444686	0.00061058	0.000716332	0.000336112	0.000386573	0.000460116	0.000345867
4719	519.097	[M+H]+	0.765	C23H28O11	480.163	albiflorin	2.97758e-06	324	151	639	269	269	526	1455	1409	1484	2007	1431	1341	1395	626	1253	765	1266	1114	4.49074	9.33113	2.32238	7.46097	5.3197	2.54943	4.30556	4.1457	1.96088	2.84387	4.70632	2.11787
1676	305.159	[M+H]+	4.124	C16H32O5	304.225	Aleuretic Acid	0.00263956	116	181	155	90	255	129	46	90	49	39	56	51	5746	2540	4369	1357	1037	1611	0.396552	0.497238	0.316129	0.433333	0.219608	0.395349	49.5345	14.0331	28.1871	15.0778	4.06667	12.4884
4663	515.38	[M+H]+	3.666	C32H50O5	514.366	Alisol B Acetate	4.09234e-11	27936	28114	23843	23285	24912	24545	26	55	52	33	27	9	174	120	187	156	274	150	0.000930699	0.00195632	0.00218093	0.00141722	0.00108382	0.000366673	0.00622852	0.00426834	0.00784297	0.00669959	0.0109987	0.00611122
835	240.993	[M+H]+	28.01	C14H8O4	240.042	alizarin	1.46631e-06	3288	3699	3053	3226	3299	3541	2243	2331	2007	2411	2264	2187	3252	2828	3327	2910	2971	2986	0.682178	0.63017	0.657386	0.747365	0.686269	0.617622	0.989051	0.764531	1.08975	0.902046	0.900576	0.843265
433	181.022	[M+H]+	0.749	C4H6N4O3	158.044	allantoin	6.19032e-06	3996	3409	3560	2482	4065	3901	5984	6079	6093	6004	5295	6224	5942	5970	3926	5897	5853	5887	1.4975	1.78322	1.71152	2.41902	1.30258	1.59549	1.48699	1.75125	1.10281	2.37591	1.43985	1.5091
421	176.078	[M+H]+	0.761	C4H6N4O3	158.044	allantonin	9.32001e-06	23412	23553	43742	24310	21683	22328	76735	77526	77852	113663	76190	79851	51710	80859	51729	50380	79117	79907	3.27759	3.29156	1.7798	4.67557	3.51381	3.57627	2.2087	3.43307	1.18259	2.0724	3.6488	3.57878
2820	370.159	[M+H]+	18.993	C21H23NO5	369.158	Allocryptopine	0.0149874	5015	2512	3907	5784	85	169	9	9	16	16	10	15	158	55	24	9	10	11	0.00179462	0.0035828	0.00409521	0.00276625	0.117647	0.0887574	0.0315055	0.0218949	0.00614282	0.00155602	0.117647	0.0650888
842	241.15	[M+H]+	3.699	C15H22O	218.167	Alpha Cyperone	0.0497599	80	17633	13463	14527	160	51	18	12	1	22	6	10	22	34	13	14	7	13	0.225	0.000680542	7.42776e-05	0.00151442	0.0375	0.196078	0.275	0.0019282	0.000965609	0.000963723	0.04375	0.254902
330	149.036	[M+H]+	3.869	C5H8O3S	148.019	alpha-Keto-gamma-(methylthio)butyric acid	5.41895e-07	344851	194603	307923	314765	218620	319890	2953	1689	1577	3312	3170	1610	4306	3991	2028	4184	3915	2047	0.00856312	0.00867921	0.00512141	0.0105221	0.0145	0.00503298	0.0124866	0.0205084	0.00658606	0.0132925	0.0179078	0.00639907
3773	453.4	[M+H]+	1.418	C29H50O2	430.381	Alpha-Tocopherol	0.0734605	206	178	145	226	133	137	178	86	102	68	87	188	168	94	165	88	108	197	0.864078	0.483146	0.703448	0.300885	0.654135	1.37226	0.815534	0.52809	1.13793	0.389381	0.81203	1.43796
1210	281.034	[M+H]+	0.771	C14H10O5	258.053	Alternariol	0.00062929	2906	4831	4629	2845	2087	4195	1660	923	1501	1331	1116	1157	6178	6183	5631	5618	6129	6023	0.571232	0.191058	0.32426	0.467838	0.534739	0.275805	2.12595	1.27986	1.21646	1.97469	2.93675	1.43576
3771	453.2	[M+H]+	0.904	C26H29ClN2O3	452.187	Ambiguine D isonitrile	1.9792e-06	15713	19561	15491	18972	20371	20279	32716	27939	35639	33744	35276	36521	27647	32727	35237	30982	28138	29883	2.0821	1.4283	2.30063	1.77862	1.73168	1.80093	1.7595	1.67307	2.27468	1.63304	1.38128	1.47359
349	153.069	[M+H]+	0.698	C7H8N2O2	152.059	Amino-nitro-toluene; PlaSMA ID-244	0.250294	2898	3181	3016	3256	2526	2828	3020	4408	2674	3111	4095	2726	5399	5387	5441	4743	5247	5195	1.0421	1.38573	0.886605	0.955467	1.62114	0.963932	1.86301	1.69349	1.80405	1.4567	2.0772	1.83699
4625	513.329	[M+H]+	2.491	[C27H50N2O5P]+	0	Anandamide O phosphorylcholine from Mulder Biochemistry 2006 45 38 11267 11277	0.01618	89	210	120	114	230	205	3627	492	1328	1997	1146	602	2	33	36	22	33	22	40.7528	2.34286	11.0667	17.5175	4.98261	2.93659	0.0224719	0.157143	0.3	0.192982	0.143478	0.107317
1494	293.244	[M+H]+	17.298	C19H32O2	292.24	Androstane-3,17-diol	0.0820095	4626	4742	823	1743	419	1064	1368	2794	2173	9625	9498	13506	261	215	171	338	371	226	0.29572	0.589203	2.64034	5.52209	22.6683	12.6936	0.0564202	0.0453395	0.207776	0.193919	0.885442	0.212406
1182	273.109	[M+H]+	0.863	C16H16O4	272.105	angolensin (r)	0.000741058	2355	2283	2076	1751	2085	3778	4095	3978	4171	4208	4029	5901	6942	6184	6262	5957	5776	5693	1.73885	1.74244	2.00915	2.4032	1.93237	1.56194	2.94777	2.70872	3.01638	3.40206	2.77026	1.50688
119	94.0338	[M+H]+	25.278	C6H7N	93.0579	Aniline	0.104199	575	64	30	37	2318	1106	46	20	39	16	19	30	16	15	16	17	35	40	0.08	0.3125	1.3	0.432432	0.00819672	0.0271248	0.0278261	0.234375	0.533333	0.459459	0.0150992	0.0361664
4720	519.163	[M+H]+	0.794	C28H32O7	480.215	Anthothecol	4.73548e-05	255	197	317	198	314	539	1006	1898	1033	1181	1247	1270	1285	1097	2552	1297	1729	1329	3.9451	9.63452	3.25868	5.96465	3.97134	2.35622	5.03922	5.56853	8.05047	6.55051	5.50637	2.46568
4504	507.251	[M+H]+	0.696	C25H34N2O9	506.226	Antimycin A4	4.27842e-10	1680	1909	1571	1573	1584	1595	326	176	201	122	178	121	200	245	272	155	265	177	0.194048	0.0921949	0.127944	0.0775588	0.112374	0.0758621	0.119048	0.128339	0.173138	0.0985378	0.167298	0.110972
1677	305.164	[M+H]+	4.261	C15H26N2O2	266.199	Aphyllic Acid	0.0259387	1880	3242	5771	6156	146	130	41	67	59	44	66	56	66	63	68	44	64	94	0.0218085	0.0206663	0.0102235	0.0071475	0.452055	0.430769	0.0351064	0.0194324	0.0117831	0.0071475	0.438356	0.723077
6710	601.099	[M+H]+	0.762	C27H30O14	578.164	Apigenin 7-??-rutinoside	4.84137e-08	306	417	229	156	561	291	1995	2477	2905	2159	2625	2426	760	732	611	1108	786	741	6.51961	5.94005	12.6856	13.8397	4.67914	8.33677	2.48366	1.7554	2.66812	7.10256	1.40107	2.54639
1633	299.221	[M+H]+	2.006	C17H14O5	298.084	APIGENIN DIMETHYL ETHER	3.20642e-07	6648	11860	10348	11153	13101	11020	146	120	45	20	32	38	783	877	516	507	477	517	0.0219615	0.010118	0.00434867	0.00179324	0.00244256	0.00344828	0.11778	0.073946	0.0498647	0.0454586	0.0364094	0.0469147
964	258.012	[M+H]+	0.763	C8H14BrNO2	235.021	Arecoline hydrobromide	0.300312	514	401	939	583	1055	821	940	679	945	828	746	929	1812	3748	3698	1783	3578	3705	1.82879	1.69327	1.00639	1.42024	0.707109	1.13155	3.52529	9.34663	3.93823	3.05832	3.39147	4.51279
4569	509.255	[M+H]+	4.437	C23H36N6O5S	508.247	Argatroban	0.0933159	59	67	30	10	72	44	157	53	49	77	55	116	4815	1278	554	464	274	173	2.66102	0.791045	1.63333	7.7	0.763889	2.63636	81.6102	19.0746	18.4667	46.4	3.80556	3.93182
1857	316.055	[M+H]+	0.753	C17H11NO4	293.069	Aristololactam	6.70877e-07	562	537	727	596	418	879	2125	2100	2043	2062	1467	2152	2166	2391	1693	2259	1885	1884	3.78114	3.91061	2.81018	3.45973	3.50957	2.44824	3.85409	4.45251	2.32875	3.79027	4.50957	2.14334
6573	597.381	[M+H]+	0.794	C40H52O4	596.387	Astaxanthin	0.00014943	1129	797	626	515	1138	923	200	217	266	293	186	185	5610	396	656	470	451	336	0.177148	0.272271	0.42492	0.568932	0.163445	0.200433	4.969	0.496863	1.04792	0.912621	0.396309	0.36403
565	203.148	[M+H]+	6.161	C8H18N4O2	202.143	Asymmetric dimethylarginine; CE0; YDGMGEXADBMOMJ-LURJTMIESA-N	0.116873	14624	2961	2187	1029	872	1768	35	77	156	178	191	487	6	9	19	10	11	35	0.00239333	0.0260047	0.0713306	0.172983	0.219037	0.275452	0.000410284	0.00303951	0.0086877	0.00971817	0.0126147	0.0197964
3170	402.166	[M+H]+	0.821	C23H25NO4	379.178	Atalaphylline	3.14745e-08	29189	19117	24754	25120	21737	20304	464	177	254	297	297	617	136	509	294	582	385	374	0.0158964	0.00925877	0.010261	0.0118232	0.0136633	0.0303881	0.00465929	0.0266255	0.0118769	0.0231688	0.0177117	0.01842
3960	471.218	[M+H]+	0.836	C21H36O10	448.231	atractyloside A	0.00066008	2753	1253	1126	1172	1975	1300	82	160	422	284	474	258	447	188	176	415	728	461	0.0297857	0.127694	0.374778	0.242321	0.24	0.198462	0.162368	0.15004	0.156306	0.354096	0.368608	0.354615
401	170.109	[M+H]+	1.612	C6H11N5O	169.096	Atrazine-desethyl-2-hydroxy; LC-ESI-ITFT; MS2; CE	0.0250703	122	327	139	274	191	293	1569	2988	1410	2236	1427	7877	98	66	57	48	59	131	12.8607	9.13761	10.1439	8.16058	7.4712	26.884	0.803279	0.201835	0.410072	0.175182	0.308901	0.447099
1753	312.163	[M+H]+	0.798	C17H23NO3	289.168	atropine	0.000145997	1235	679	1241	796	974	954	487	410	325	421	115	324	1170	1587	862	753	751	1024	0.394332	0.603829	0.261886	0.528894	0.11807	0.339623	0.947368	2.33726	0.694601	0.94598	0.771047	1.07338
1679	305.199	[M+H]+	1.157	C18H26NO3+	0	atropine methyl bromide	4.37974e-11	11996	12015	10932	10739	13408	11715	112	185	291	221	193	227	154	195	174	168	152	105	0.00933645	0.0153974	0.0266191	0.0205792	0.0143944	0.0193769	0.0128376	0.0162297	0.0159166	0.0156439	0.0113365	0.00896287
1858	316.19	[M+H]+	0.71	C19H22O3	298.157	aurapten	7.49578e-07	422	49	416	410	207	52	1173	1059	1110	1121	1010	1152	2256	2373	2639	2511	2468	2715	2.77962	21.6122	2.66827	2.73415	4.87923	22.1538	5.34597	48.4286	6.34375	6.12439	11.9227	52.2115
17116	856.771	[M+H]+	14.735	C44H75N5O10	833.551	Aurilide B	1.54161e-05	12576	6738	4945	9776	10440	11393	110	114	213	89	76	80	421	246	101	193	207	242	0.00874682	0.016919	0.0430738	0.00910393	0.00727969	0.00702186	0.0334765	0.0365093	0.0204247	0.0197422	0.0198276	0.0212411
6696	600.437	[M+H]+	1.866	C40H56O4	600.418	Auroxanthin; FAB-EBEB; MS2; m/z	1.80274e-06	8323	8667	6913	5877	11899	8613	201	166	87	224	50	91	1366	854	684	544	419	376	0.0241499	0.0191531	0.012585	0.0381147	0.00420203	0.0105654	0.164124	0.0985347	0.098944	0.0925642	0.035213	0.0436549
1999	327.259	[M+H]+	2.886	C19H34O4	326.246	Avocadyne Acetate	0.000789005	88585	42893	73460	78434	5511	82644	169	160	135	118	133	146	1256	991	933	607	744	496	0.00190777	0.00373021	0.00183773	0.00150445	0.0241336	0.00176661	0.0141785	0.023104	0.0127008	0.00773899	0.135003	0.00600165
598	206.133	[M+H]+	0.712	C9H16O4	188.105	AZELAIC ACID	4.84716e-05	93	12	25	57	84	41	229	133	240	177	239	185	68	205	136	188	237	113	2.46237	11.0833	9.6	3.10526	2.84524	4.5122	0.731183	17.0833	5.44	3.29825	2.82143	2.7561
13949	787.473	[M+H]+	13.073	C38H72N2O12	748.509	Azithromycin - Dark Web Drugs	0.024895	5322	3138	8990	10173	77	346	58	60	90	121	58	33	5389	5619	229	330	115	118	0.0108982	0.0191205	0.0100111	0.0118942	0.753247	0.0953757	1.01259	1.79063	0.0254727	0.0324388	1.49351	0.34104
1520	295.127	[M+H]+	18.402	C18H24O	256.183	bakuchiol	0.137703	1204	806	57	378	9690	2608	23	13	40	105	46	78	42	36	40	104	64	106	0.019103	0.016129	0.701754	0.277778	0.00474716	0.029908	0.0348837	0.044665	0.701754	0.275132	0.00660475	0.0406442
1097	267.027	[M+H]+	14.657	C12H8Cl2N2O	266.001	Bauerine C	0.0190647	5757	14705	651	11598	127	7460	93	116	93	97	63	41	34	10	17	32	98	104	0.0161542	0.00788847	0.142857	0.00836351	0.496063	0.00549598	0.00590585	0.000680041	0.0261137	0.0027591	0.771654	0.013941
384	166.965	[M+H]+	0.746	C8H7NS	149.03	Benzyl Isothiocyanate	3.57708e-05	1649	1812	1517	1636	2867	2196	479	434	560	452	313	537	6960	7079	6696	6577	6563	6948	0.290479	0.239514	0.36915	0.276284	0.109173	0.244536	4.22074	3.90673	4.41397	4.02017	2.28915	3.16393
319	147.081	[M+H]+	14.052	C10H10O	146.073	Benzylidenacetone	0.14965	560	6568	431	1059	373	627	37	17	59	56	32	72	160	105	109	81	125	188	0.0660714	0.00258831	0.136891	0.0528801	0.0857909	0.114833	0.285714	0.0159866	0.2529	0.0764873	0.335121	0.299841
5673	559.441	[M+H]+	1.325	C40H56	536.438	beta,beta-carotene	0.0519125	16027	18077	12309	14713	5623	15191	23331	625	790	573	720	638	13714	12355	9441	8366	10241	12379	1.45573	0.0345743	0.0641807	0.0389452	0.128046	0.0419986	0.855681	0.683465	0.767	0.568613	1.82127	0.81489
3250	409.402	[M+H]+	0.76	C30H50O	426.386	beta-amyrin-H2O	0.000319887	5786	7660	4617	6121	9656	6100	3004	2885	3142	1617	2489	2579	911	730	705	289	652	612	0.519184	0.376632	0.680528	0.264173	0.257767	0.422787	0.157449	0.0953003	0.152697	0.0472145	0.0675228	0.100328
5616	552.442	[M+H]+	0.877	C40H56O	552.433	beta-Carotene-5,6-epoxide; FAB-EBEB; MS2; m/z	0.00106261	163	79	100	59	147	147	52	26	17	16	35	47	5876	4884	4921	3952	4063	4245	0.319018	0.329114	0.17	0.271186	0.238095	0.319728	36.0491	61.8228	49.21	66.9831	27.6395	28.8776
3338	416.311	[M+H]+	2.202	C28H42O2	410.318	beta-Tocotrienol; FAB-EBEB; MS2; m/z	2.63793e-12	57525	57986	53894	55442	63537	54408	203	150	110	233	52	147	114	94	132	106	107	135	0.0035289	0.00258683	0.00204104	0.00420259	0.000818421	0.00270181	0.00198175	0.00162108	0.00244925	0.00191191	0.00168406	0.00248125
1989	327.11	[M+H]+	12.953	C15H18O8	326.1	bilobalide	0.294262	5568	1102	127	180	15588	251211	50	41	41	39	35	39	60	64	35	58	47	16	0.00897989	0.0372051	0.322835	0.216667	0.00224532	0.000155248	0.0107759	0.0580762	0.275591	0.322222	0.00301514	6.36915e-05
858	244.285	[M+H]+	1.239	C10H16N2O3S	244.088	Biotin	0.00898727	1374	1615	4330	1555	1647	5113	355	336	434	315	540	490	1122	661	639	605	1050	569	0.25837	0.20805	0.100231	0.202572	0.327869	0.0958341	0.816594	0.409288	0.147575	0.389068	0.637523	0.111285
2053	337.248	[M+H]+	3.377	C21H28N4	336.231	bis(2-(pyridin-3-yl)piperidin-1-yl)methane	1.29598e-05	5867	5885	5144	7291	10788	6714	194	253	632	434	481	355	150	135	203	178	131	117	0.0330663	0.0429907	0.122862	0.0595254	0.0445866	0.0528746	0.0255667	0.0229397	0.0394635	0.0244137	0.0121431	0.0174263
3302	415.076	[M+H]+	14.087	C22H16O7	392.09	Bisanhydrorutilantinone	0.00152237	7009	8123	332	6571	4079	10066	1	7	20	7	16	60	31	12	3	9	9	3	0.000142674	0.000861751	0.060241	0.00106529	0.00392253	0.00596066	0.00442288	0.00147729	0.00903614	0.00136965	0.00220642	0.000298033
7681	627.461	[M+H]+	0.893	C34H52O9	604.361	Biselyngbyaside	5.01007e-05	123	323	201	305	371	360	902	1644	1748	1555	1022	1073	509	462	384	482	316	500	7.33333	5.08978	8.69652	5.09836	2.75472	2.98056	4.13821	1.43034	1.91045	1.58033	0.851752	1.38889
21056	990.958	[M+H]+	19.822	C20H9F34O4P	989.97	Bisperfluorodecyl phosphate; LC-ESI-ITFT; MS2; CE	0.00731362	121786	130359	112293	137019	2094	11224	777	569	907	617	1284	1821	14486	16010	16237	69023	52011	50009	0.00638004	0.00436487	0.00807708	0.00450303	0.613181	0.162242	0.118946	0.122815	0.144595	0.503748	24.8381	4.45554
3094	395.226	[M+H]+	1.218	C25H30O4	394.214	Bixin	0.000824328	6394	6119	1614	1917	7546	6304	40	112	89	103	35	144	143	111	157	61	153	63	0.00625586	0.0183036	0.0551425	0.0537298	0.00463822	0.0228426	0.0223647	0.0181402	0.0972739	0.0318206	0.0202756	0.00999365
4793	824.545	[M+H]+	4.039	C45H75O10P	806.51	BMP 17:1_22:6	0.51924	14	25	27	18	15	17	25	18	16	8	9	25	10	23	9	16	28	11	1.78571	0.72	0.592593	0.444444	0.6	1.47059	0.714286	0.92	0.333333	0.888889	1.86667	0.647059
5624	900.666	[M+H]+	8.236	C50H91O10P	882.635	BMP 18:0_26:4	0.0214483	15	6	9	4	30	15	5	1	4	3	0	2	58	31	107	49	57	33	0.333333	0.166667	0.444444	0.75	0	0.133333	3.86667	5.16667	11.8889	12.25	1.9	2.2
1673	516.289	[M+H]+	0.689	C22H43O10P	498.259	BMP 2:0_14:0	2.51209e-11	5100	5170	4292	4714	5321	4762	43	31	85	25	40	20	87	49	87	61	45	100	0.00843137	0.00599613	0.0198043	0.00530335	0.00751738	0.00419992	0.0170588	0.00947776	0.0202703	0.0129402	0.00845706	0.0209996
1982	556.314	[M+H]+	0.703	C25H47O10P	538.291	BMP 2:0_17:1	7.21002e-11	139	202	131	172	244	183	1738	1837	2064	1848	1948	2119	488	652	720	851	790	814	12.5036	9.09406	15.7557	10.7442	7.98361	11.5792	3.51079	3.22772	5.49618	4.94767	3.2377	4.44809
2183	582.307	[M+H]+	0.702	C27H49O10P	564.306	BMP 2:0_19:2	3.4729e-08	1497	1548	1131	1097	1346	1225	45	112	111	139	72	190	94	101	95	83	61	57	0.0300601	0.0723514	0.0981432	0.126709	0.0534918	0.155102	0.0627923	0.0652455	0.0839965	0.0756609	0.0453195	0.0465306
2589	628.418	[M+H]+	2.706	C30H59O10P	610.385	BMP 2:0_22:0	0.069627	454	1690	338	367	22	165	5	4	5	14	14	6	3935	81	33	92	62	35	0.0110132	0.00236686	0.0147929	0.0381471	0.636364	0.0363636	8.6674	0.047929	0.0976331	0.250681	2.81818	0.212121
2796	648.376	[M+H]+	0.689	C32H55O10P	630.353	BMP 2:0_24:4	1.9475e-11	2958	3036	2726	2850	3150	2558	25	45	48	39	27	64	74	49	86	16	57	45	0.00845166	0.0148221	0.0176082	0.0136842	0.00857143	0.0250195	0.0250169	0.0161397	0.0315481	0.00561404	0.0180952	0.0175919
976	362.121	[M+H]+	0.702	C11H21O10P	344.087	BMP 2:0_3:0	0.000290531	1255	1395	1126	1455	750	941	294	486	494	230	470	705	1370	1147	1239	985	1269	1261	0.234263	0.348387	0.438721	0.158076	0.626667	0.749203	1.09163	0.822222	1.10036	0.676976	1.692	1.34006
6363	990.814	[M+H]+	14.515	C56H109O10P	972.776	BMP 24:0_26:1	0.210204	555	367	225	122	141	355	4029	2147	647	155	23	71	4	2	2	13	9	18	7.25946	5.85014	2.87556	1.27049	0.163121	0.2	0.00720721	0.00544959	0.00888889	0.106557	0.0638298	0.0507042
6350	988.799	[M+H]+	13.731	C56H107O10P	970.76	BMP 24:0_26:2	0.0054704	27	11	18	13	78	27	83	2073	1986	2291	1254	4209	16	25	45	21	33	41	3.07407	188.455	110.333	176.231	16.0769	155.889	0.592593	2.27273	2.5	1.61538	0.423077	1.51852
6322	984.768	[M+H]+	13.847	C56H103O10P	966.729	BMP 24:0_26:4	6.55026e-06	26	83	12	14	11	31	17792	16883	18321	17593	10330	26400	16	6	12	20	6	6	684.308	203.41	1526.75	1256.64	939.091	851.613	0.615385	0.0722892	1	1.42857	0.545455	0.193548
6501	1012.79	[M+H]+	14.486	C58H107O10P	994.76	BMP 26:0_26:4	7.58191e-05	425	166	166	206	483	439	24009	35231	35430	37369	21570	59367	39	10	28	26	29	35	56.4918	212.235	213.434	181.403	44.6584	135.232	0.0917647	0.060241	0.168675	0.126214	0.0600414	0.0797267
6411	998.777	[M+H]+	14.154	C57H105O10P	980.745	BMP 27:0_24:4	3.42592e-05	18	23	1	8	26	23	8349	7243	7670	4281	7560	12832	12	10	14	4657	26	23	463.833	314.913	7670	535.125	290.769	557.913	0.666667	0.434783	14	582.125	1	1
3259	692.456	[M+H]+	0.904	C35H63O10P	674.416	BMP 7:0_22:3	2.73989e-06	1333	1053	1725	869	1048	1110	35	39	30	22	25	24	58	20	19	21	22	43	0.0262566	0.037037	0.0173913	0.0253165	0.023855	0.0216216	0.0435109	0.0189934	0.0110145	0.0241657	0.0209924	0.0387387
3154	401.261	[M+H]+	3.412	C21H36O7	400.246	bonactin	5.66788e-06	6216	5253	3907	5401	7134	3211	121	69	52	10	50	50	13	51	13	41	24	33	0.0194659	0.0131354	0.0133094	0.00185151	0.00700869	0.0155715	0.00209138	0.00970874	0.00332736	0.00759119	0.00336417	0.0102772
2936	381.337	[M+H]+	3.892	C28H46O	398.355	Brassicasterol; LC-APPI-QQ; MS2; CE	0.000624316	71757	55124	64163	63089	2450	52994	3283	3477	750	907	255	341	2121	2078	571	543	2050	1595	0.0457516	0.063076	0.011689	0.0143765	0.104082	0.00643469	0.0295581	0.0376968	0.00889921	0.00860689	0.836735	0.0300977
4441	503.358	[M+H]+	0.723	C28H48O6	480.345	brassinolide	5.25343e-12	44273	46264	47617	47925	50682	51452	6841	7254	7765	6897	7558	7404	4678	5246	5130	5297	5335	5435	0.154519	0.156796	0.163072	0.143912	0.149126	0.143901	0.105663	0.113393	0.107735	0.110527	0.105264	0.105632
367	160.046	[M+H]+	0.745	C20H23BrN2O4	434.084	Brompheniramine	6.2701e-10	3985	3460	3934	3051	5013	3601	16762	17172	16172	14279	16741	15029	10944	12800	11651	12274	12769	12635	4.20627	4.96301	4.11083	4.6801	3.33952	4.17356	2.7463	3.69942	2.96162	4.02294	2.54718	3.50875
3445	427.159	[M+H]+	0.769	C20H26O10	426.153	Bruceine H	0.738044	8968	9252	8675	8805	7523	7420	7765	7889	8087	11557	7389	9431	22257	20244	20746	19535	19357	20101	0.865856	0.852681	0.932219	1.31255	0.982188	1.27102	2.48182	2.18807	2.39147	2.21863	2.57304	2.70903
7761	628.357	[M+H]+	0.767	C35H49NO9	627.341	Bulleyaconitine A	1.02142e-06	2469	2214	2296	1660	3091	1979	377	87	118	137	95	135	633	145	186	235	190	175	0.152693	0.0392954	0.0513937	0.0825301	0.0307344	0.0682163	0.256379	0.0654923	0.0810105	0.141566	0.0614688	0.0884285
110	89.0446	[M+H]+	1.612	C4H8O2	88.0524	Butanoic acid	0.00171796	101	146	26	42	224	56	1846	2064	1643	1722	3438	5424	38	87	55	21	54	41	18.2772	14.137	63.1923	41	15.3482	96.8571	0.376238	0.59589	2.11538	0.5	0.241071	0.732143
1519	295.053	[M+H]+	0.76	C15H12O5	272.068	Butin	6.17107e-07	437	871	588	597	498	551	1974	2009	2708	2260	1997	2662	1192	1356	1672	1734	1345	2418	4.51716	2.30654	4.60544	3.78559	4.01004	4.83122	2.72769	1.55683	2.84354	2.90452	2.7008	4.38838
111	89.0673	[M+H]+	0.719	C4H8O2	88.0524	Butyric acid	1.26429e-13	11661	11516	11431	11834	12393	12153	3061	2933	3091	3214	3079	3318	2148	2243	2628	2250	2546	2750	0.262499	0.254689	0.270405	0.27159	0.248447	0.273019	0.184204	0.194772	0.229901	0.19013	0.205439	0.226282
434	181.121	[M+H]+	1.116	C11H16O2	180.115	C11H16O2; PlaSMA ID-503	8.93043e-08	7472	9784	8776	6186	6371	7673	1	22	18	18	4	11	34	3	5	12	13	2	0.000133833	0.00224857	0.00205105	0.0029098	0.000627845	0.0014336	0.00455032	0.000306623	0.000569736	0.00193986	0.0020405	0.000260654
760	223.103	[M+H]+	19.678	C12H14O4	222.089	C12H14O4; PlaSMA ID-846	0.0173593	3829	921	825	492	1015	1430	0	12	0	0	0	0	38	14	12	0	0	12	0	0.0130293	0	0	0	0	0.00992426	0.0152009	0.0145455	0	0	0.00839161
18089	884.596	[M+H]+	3.714	C40H77NO8	699.565	C16 Galactosyl(?) Ceramide (d18:1/16:0)	0.0321505	289	157	125	148	151	316	134	130	110	93	129	55	130	116	116	128	103	113	0.463668	0.828025	0.88	0.628378	0.854305	0.174051	0.449827	0.738854	0.928	0.864865	0.682119	0.357595
1194	275.202	[M+H]+	0.905	C18H26O2	274.193	C18H26O2; PlaSMA ID-1283	0.0032005	62905	76870	59942	81161	91040	87775	48794	45611	46096	43343	41873	72388	61943	61171	42757	36508	35510	34723	0.775678	0.593352	0.76901	0.534037	0.459941	0.8247	0.984707	0.795772	0.713306	0.449822	0.390048	0.395591
1963	325.237	[M+H]+	2.209	C19H32O4	324.23	C19H32O4; PlaSMA ID-1755	6.32877e-06	12796	12398	11890	7099	8409	6692	170	89	111	79	57	100	1926	1755	2356	859	1370	2056	0.0132854	0.00717858	0.00933558	0.0111283	0.00677845	0.0149432	0.150516	0.141555	0.19815	0.121003	0.162921	0.307233
2697	368.386	[M+H]+	1.963	C22H45N3O	367.356	C22H45N3O; PlaSMA ID-2054	5.02904e-10	20958	22584	17598	18162	21187	18691	1471	404	218	229	224	244	27014	36311	19648	16373	14112	13318	0.070188	0.0178888	0.0123878	0.0126087	0.0105725	0.0130544	1.28896	1.60782	1.11649	0.901498	0.666069	0.712535
11163	720.144	[M+H]+	22.275	C23H25N15O9S2	719.14	C23H25N15O9S2; PlaSMA ID-3215	1.11137e-08	30321	28652	22436	22251	29661	23542	39	10	8	11	14	10	32	20	9	16	30	31	0.00128624	0.000349016	0.00035657	0.00049436	0.000472	0.000424773	0.00105537	0.000698032	0.000401141	0.000719069	0.00101143	0.0013168
6458	592.164	[M+H]+	0.863	C27H29NO14	591.159	C27H29NO14; PlaSMA ID-2967	0.326124	47	85	63	62	56	49	141	66	27	93	93	49	4023	4909	5889	5526	5715	5765	3	0.776471	0.428571	1.5	1.66071	1	85.5957	57.7529	93.4762	89.129	102.054	117.653
3283	413.311	[M+H]+	3.84	C27H42O4	430.308	C27H42O4; PlaSMA ID-2245	2.79523e-09	275193	217563	224314	225784	281247	215477	1740	2006	1844	947	1760	1845	5240	4796	3567	3478	3078	2944	0.00632284	0.00922032	0.00822062	0.00419427	0.00625784	0.0085624	0.0190412	0.0220442	0.0159018	0.0154041	0.0109441	0.0136627
4210	493.281	[M+H]+	3.309	C28H36N4O4	492.274	C28H36N4O4; PlaSMA ID-2644	0.456686	177	186	197	141	202	104	60	74	81	76	112	2407	120	36	64	95	54	63	0.338983	0.397849	0.411168	0.539007	0.554455	23.1442	0.677966	0.193548	0.324873	0.673759	0.267327	0.605769
413	173.079	[M+H]+	0.842	C8H12O4	172.074	C8H12O4; PlaSMA ID-403	1.73527e-05	7287	6980	5076	2773	7398	5960	432	258	397	227	314	481	465	526	454	183	437	382	0.0592837	0.0369628	0.0782112	0.0818608	0.0424439	0.0807047	0.0638123	0.0753582	0.0894405	0.0659935	0.05907	0.064094
985	261.165	[M+H]+	3.427	C15H26O	222.198	Cadin-4-En-10-Ol	0.0217378	172	191	334	157	191	162	268	2851	2298	2737	1856	7582	150	137	302	135	141	138	1.55814	14.9267	6.88024	17.4331	9.71728	46.8025	0.872093	0.717277	0.904192	0.859873	0.73822	0.851852
523	194.971	[M+H]+	0.767	C8H10N4O2	194.08	Caffeine	0.0546617	725	332	755	410	342	364	720	652	729	558	644	740	1543	2236	1407	1997	836	2453	0.993103	1.96386	0.965563	1.36098	1.88304	2.03297	2.12828	6.73494	1.86358	4.87073	2.44444	6.73901
2346	347.219	[M+H]+	0.818	C22H26N4	346.216	Calycanthine	0.480148	1585	1846	1354	1286	1495	1036	1066	699	993	725	788	2798	2141	1310	1188	1319	923	558	0.672555	0.378657	0.733383	0.563764	0.52709	2.70077	1.35079	0.709642	0.8774	1.02566	0.617391	0.53861
3554	431.128	[M+H]+	0.823	C22H22O9	430.126	calycosin-7-O-beta-D-glucoside	0.0115105	14842	11012	12218	13491	28980	24513	7239	6692	6725	9627	6082	10867	14760	11724	11008	10215	9961	9883	0.487738	0.607701	0.550417	0.713587	0.209869	0.443316	0.994475	1.06466	0.900966	0.757171	0.34372	0.403174
3167	401.375	[M+H]+	4.173	C28H48O	400.371	Campesterol	0.00369077	16214	16612	3559	436	17220	14859	24	26	28	39	18	17	443	274	235	391	234	244	0.0014802	0.00156513	0.00786738	0.0894495	0.0010453	0.00114409	0.0273221	0.0164941	0.0660298	0.896789	0.0135889	0.016421
2958	383.356	[M+H]+	13.013	C28H48O	400.371	Campesterol; LC-APPI-QQ; MS2; CE	0.492481	88	101	107	133	5122	155	380	378	293	314	412	362	168	185	297	374	241	269	4.31818	3.74257	2.73832	2.3609	0.0804373	2.33548	1.90909	1.83168	2.7757	2.81203	0.0470519	1.73548
3631	441.167	[M+H]+	0.75	C24H20N6O3	440.16	Candesartan	0.0064952	4041	3948	1784	3356	4378	3610	2056	2120	1891	2125	2769	2005	6724	6103	6282	4661	2893	2998	0.508785	0.536981	1.05998	0.633194	0.632481	0.555402	1.66394	1.54585	3.5213	1.38886	0.660804	0.830471
5821	565.401	[M+H]+	0.725	C40H52O2	564.397	Canthaxanthin	2.1742e-12	59547	57624	59410	64184	64342	64214	10985	11693	11289	11099	11149	12094	8861	9029	9365	9513	9759	9921	0.184476	0.202919	0.190019	0.172925	0.173277	0.188339	0.148807	0.156688	0.157633	0.148215	0.151674	0.154499
731	316.263	[M+H]+	1.469	C17H34NO4	316.249	CAR 10:0	0.0444587	9542	11051	6638	8447	10362	9727	6905	5941	6607	6249	6081	10636	18037	11845	9367	9882	8137	7555	0.723643	0.537598	0.99533	0.739789	0.586856	1.09345	1.89027	1.07185	1.41112	1.16988	0.785273	0.776704
880	344.296	[M+H]+	1.978	C19H38NO4	344.28	CAR 12:0	0.0397851	111800	124119	88406	103556	114400	109225	85276	76674	84747	81545	79982	122678	144283	104033	105795	97835	96306	89887	0.762755	0.617746	0.958611	0.787448	0.699143	1.12317	1.29055	0.838171	1.19669	0.944755	0.841836	0.822953
1043	372.317	[M+H]+	2.625	C21H42NO4	372.311	CAR 14:0	4.28623e-07	58	18	7	4	202	101	182139	159626	181568	181534	178167	274852	14	4	18	7	18	9	3140.33	8868.11	25938.3	45383.5	882.015	2721.31	0.241379	0.222222	2.57143	1.75	0.0891089	0.0891089
1101	384.327	[M+H]+	2.982	C22H42NO4	384.311	CAR 15:1	0.000862159	7837	4189	3353	2348	3322	2571	100	66	77	71	53	86	24	35	32	34	43	26	0.01276	0.0157556	0.0229645	0.0302385	0.0159542	0.03345	0.0030624	0.00835522	0.00954369	0.0144804	0.012944	0.0101128
1088	382.284	[M+H]+	0.863	C22H40NO4	382.296	CAR 15:2	0.0497939	20	67	96	83	63	67	45	30	32	43	29	61	9	7	12	25	12	5	2.25	0.447761	0.333333	0.518072	0.460317	0.910448	0.45	0.104478	0.125	0.301205	0.190476	0.0746269
1166	398.338	[M+H]+	2.755	C23H44NO4	398.327	CAR 16:1	7.11591e-09	48700	51240	39592	43580	56368	41108	20	20	24	18	13	19	47	85	75	20	51	15	0.000410678	0.00039032	0.000606183	0.000413034	0.000230627	0.000462197	0.000965092	0.00165886	0.00189432	0.000458926	0.000904769	0.000364892
1222	412.355	[M+H]+	3	C24H46NO4	412.343	CAR 17:1	2.39707e-07	23760	20386	15186	15059	23506	18235	18	5	5	5	2	2	44	22	4	3	11	4	0.000757576	0.000245266	0.000329251	0.000332027	8.50847e-05	0.000109679	0.00185185	0.00107917	0.000263401	0.000199216	0.000467966	0.000219358
1216	410.316	[M+H]+	0.901	C24H44NO4	410.327	CAR 17:2	0.856855	467	307	363	318	625	408	307	456	440	363	513	473	11	16	3	10	4	25	0.657388	1.48534	1.21212	1.14151	0.8208	1.15931	0.0235546	0.0521173	0.00826446	0.0314465	0.0064	0.0612745
1208	408.327	[M+H]+	1.227	C24H42NO4	407.311	CAR 17:3	5.90171e-09	28	43	37	33	95	55	326935	313849	322814	322165	322722	434510	37	30	58	39	44	48	11676.2	7298.81	8724.7	9762.58	3397.07	7900.18	1.32143	0.697674	1.56757	1.18182	0.463158	0.872727
1280	426.36	[M+H]+	14.308	C25H48NO4	426.358	CAR 18:1	1.34415e-13	8632	8919	8441	8234	7803	8204	5	10	7	11	15	1	10166	10467	10881	9950	10358	10481	0.00057924	0.0011212	0.000829286	0.00133592	0.00192234	0.000121892	1.17771	1.17356	1.28907	1.2084	1.32744	1.27755
1260	422.343	[M+H]+	1.684	C25H44NO4	422.327	CAR 18:3	1.12072e-09	37827	40349	31533	33186	39327	33719	1956358	1828833	2052151	1890491	2219946	2450346	616	230	803	455	615	811	51.7186	45.3254	65.0795	56.9665	56.4484	72.6696	0.0162847	0.00570027	0.0254654	0.0137106	0.0156381	0.0240517
1348	442.393	[M+H]+	5.936	C26H52NO4	442.39	CAR 19:0	7.30269e-11	71479	71401	60846	62031	75738	66078	4	14	6	3	6	6	52272	39589	38775	35240	34407	33840	5.59605e-05	0.000196076	9.86096e-05	4.83629e-05	7.92205e-05	9.08018e-05	0.731292	0.55446	0.637265	0.568103	0.45429	0.512122
1334	438.34	[M+H]+	1.555	C26H48NO4	438.358	CAR 19:2	0.146982	80	32	15	18	15	29	8267	20	21	8129	9	15	22	0	9	4	2	1	103.338	0.625	1.4	451.611	0.6	0.517241	0.275	0	0.6	0.222222	0.133333	0.0344828
1379	452.377	[M+H]+	2.048	C27H50NO4	452.374	CAR 20:2	0.0229257	77214	78420	71320	70168	84510	74559	65285	63757	65359	63503	63284	80028	15	11	124	38	263	190	0.845507	0.81302	0.916419	0.905014	0.748834	1.07335	0.000194265	0.00014027	0.00173864	0.000541557	0.00311206	0.00254832
1430	466.378	[M+H]+	3.227	C28H52NO4	466.39	CAR 21:2	0.000358026	1239	3207	1923	2817	4306	1545	6	13	24	6	7	15	5244	303	50	74	55	421	0.00484262	0.00405363	0.0124805	0.00212993	0.00162564	0.00970874	4.23245	0.0944808	0.026001	0.0262691	0.0127729	0.272492
1424	464.36	[M+H]+	2.764	C28H50NO4	464.374	CAR 21:3	0.0126413	9203	9620	7332	7324	9672	7896	5299	4792	19	14	5348	8791	12367	8078	7814	7102	6688	6587	0.575791	0.498129	0.00259138	0.00191152	0.552936	1.11335	1.3438	0.839709	1.06574	0.969689	0.691481	0.83422
1502	484.433	[M+H]+	1.378	C29H58NO4	483.437	CAR 22:0	9.25628e-09	8944	10397	7219	7901	10097	8281	13	17	11	10	7	17	23	43	28	30	12	13	0.00145349	0.00163509	0.00152376	0.00126566	0.000693275	0.00205289	0.00257156	0.00413581	0.00387865	0.00379699	0.00118847	0.00156986
1495	482.415	[M+H]+	1.836	C29H56NO4	482.421	CAR 22:1	0.0336601	134	25	16	19	229	98	139	303	211	909	298	398	19	14	17	6	6	6	1.03731	12.12	13.1875	47.8421	1.30131	4.06122	0.141791	0.56	1.0625	0.315789	0.0262009	0.0612245
1476	480.401	[M+H]+	1.722	C29H54NO4	480.405	CAR 22:2	3.48261e-10	10787	11959	9143	9803	10261	10216	158975	176544	154499	158507	132064	147526	324	115	209	385	163	244	14.7376	14.7624	16.8981	16.1692	12.8705	14.4407	0.0300362	0.00961619	0.022859	0.0392737	0.0158854	0.0238841
1471	478.377	[M+H]+	1.845	C29H52NO4	478.39	CAR 22:3	0.0818024	10239	12176	8195	8494	10944	8802	82	6516	6566	6234	6580	12629	20557	11729	11864	9615	9641	9234	0.00800859	0.535151	0.80122	0.73393	0.601243	1.43479	2.00772	0.963288	1.44771	1.13198	0.880939	1.04908
1461	474.353	[M+H]+	3.289	C29H48NO4	474.358	CAR 22:5	2.48629e-10	4933	4858	3936	4389	5177	4422	15	12	17	17	8	15	4238	50	29	23	21	16	0.00304075	0.00247015	0.00431911	0.00387332	0.0015453	0.00339213	0.859112	0.0102923	0.00736789	0.00524037	0.0040564	0.00361827
1544	494.411	[M+H]+	4.143	C30H56NO4	494.421	CAR 23:2	1.44483e-09	11000	12334	9524	9388	10607	9189	6	15	5	27	6	8	14121	9966	10502	8381	9060	8998	0.000545455	0.00121615	0.00052499	0.00287601	0.000565664	0.000870606	1.28373	0.80801	1.10269	0.892735	0.854153	0.979214
1658	512.465	[M+H]+	1.927	C31H62NO4	512.468	CAR 24:0	3.60556e-09	12049	12980	9929	9670	12080	10441	546	417	731	514	528	894	306	85	29	107	67	58	0.045315	0.0321263	0.0736227	0.0531541	0.0437086	0.085624	0.0253963	0.00654854	0.00292074	0.0110651	0.00554636	0.00555502
1646	510.46	[M+H]+	1.664	C31H60NO4	510.452	CAR 24:1	3.71235e-06	15	12	18	16	15	14	6208	7039	6073	6163	10542	5421	9	2	1	14	12	9	413.867	586.583	337.389	385.188	702.8	387.214	0.6	0.166667	0.0555556	0.875	0.8	0.642857
1619	508.426	[M+H]+	2.911	C31H58NO4	508.437	CAR 24:2	0.00326264	41	99	57	139	49	57	14	11	9	22	15	13	13990	7633	6481	7790	4016	7022	0.341463	0.111111	0.157895	0.158273	0.306122	0.22807	341.22	77.101	113.702	56.0432	81.9592	123.193
1612	506.409	[M+H]+	2.538	C31H56NO4	506.421	CAR 24:3	0.383296	102	91	112	151	80	138	39	43	76	43	35	4488	6007	97	81	169	97	1985	0.382353	0.472527	0.678571	0.284768	0.4375	32.5217	58.8922	1.06593	0.723214	1.11921	1.2125	14.3841
1847	540.512	[M+H]+	6.209	C33H66NO4	540.499	CAR 26:0	1.49029e-08	10	19	14	24	22	18	20223	17894	18327	17805	16385	24458	4	19	6	5	0	2	2022.3	941.789	1309.07	741.875	744.773	1358.78	0.4	1	0.428571	0.208333	0	0.111111
1799	534.439	[M+H]+	3.741	C33H60NO4	534.452	CAR 26:3	9.59607e-05	14794	14498	10981	12035	25691	9879	10	5	0	6	6	6	12	35	7	7	25	4	0.00067595	0.000344875	0	0.000498546	0.000233545	0.000607349	0.00081114	0.00241413	0.000637465	0.000581637	0.000973103	0.000404899
383	246.178	[M+H]+	0.879	C12H24NO4	245.171	CAR 5:0	2.05647e-06	4462	4612	2476	3319	3845	3570	667	346	415	446	91	756	1964	903	1181	1304	502	816	0.149485	0.0750217	0.167609	0.134378	0.0236671	0.211765	0.440161	0.195794	0.476979	0.392889	0.130559	0.228571
427	260.178	[M+H]+	0.903	C13H26NO4	260.186	CAR 6:0	0.0213686	5769	10005	5365	7266	8467	7930	6413	5925	5890	4092	3796	5111	4515	2690	2183	2306	2248	2182	1.11163	0.592204	1.09786	0.563171	0.448329	0.644515	0.782631	0.268866	0.406897	0.317369	0.265501	0.275158
504	274.215	[M+H]+	0.906	C14H28NO4	274.202	CAR 7:0	0.280645	1641	2650	1508	1732	3330	2289	2727	1404	1469	1099	703	2684	1767	2304	1334	1009	1440	2120	1.66179	0.529811	0.974138	0.634527	0.211111	1.17256	1.07678	0.869434	0.884615	0.582564	0.432432	0.926169
652	302.216	[M+H]+	0.905	C16H32NO4	302.233	CAR 9:0	0.000245552	110929	135530	106194	104375	115734	111590	89030	83068	83260	78898	76087	94899	111502	108037	77726	66629	63970	61988	0.802585	0.612912	0.784037	0.755909	0.65743	0.850426	1.00517	0.797145	0.731925	0.638362	0.552733	0.555498
1457	290.971	[M+H]+	0.738	C15H14O6	290.079	Catechin	0.0169469	865	755	758	735	1012	891	715	669	791	561	509	715	1530	1609	1369	1308	1320	1281	0.82659	0.886093	1.04354	0.763265	0.502964	0.802469	1.76879	2.13113	1.80607	1.77959	1.30435	1.43771
2335	347.2	[M+H]+	14.263	C19H22O6	346.142	Catechin Tetramethylether	0.0451689	135	135	133	155	215	245	17139	16725	3496	3356	2289	487	11	8	22	26	10	18	126.956	123.889	26.2857	21.6516	10.6465	1.98776	0.0814815	0.0592593	0.165414	0.167742	0.0465116	0.0734694
3787	457.142	[M+H]+	0.765	C21H26N2O6S	434.151	Catharanthine Sulfate	1.94704e-08	2666	2419	2253	2006	2566	2156	702	664	625	442	616	588	3268	4443	2989	4054	2313	2480	0.263316	0.274494	0.277408	0.220339	0.240062	0.272727	1.22581	1.83671	1.32668	2.02094	0.901403	1.15028
2782	647.569	[M+H]+	5.283	C43H76O2	624.585	CE 16:0	1.78489e-13	416	405	413	418	419	398	119	122	120	112	122	144	52	57	57	59	59	54	0.286058	0.301235	0.290557	0.267943	0.291169	0.361809	0.125	0.140741	0.138015	0.141148	0.140811	0.135678
2758	645.59	[M+H]+	13.94	C43H74O2	622.569	CE 16:1	0.508859	1732	894	348	786	3783	1416	26276	187	174	152	120	72	318	1688	15188	31115	32168	31474	15.1709	0.209172	0.5	0.193384	0.0317209	0.0508475	0.183603	1.88814	43.6437	39.5865	8.5033	22.2274
2696	639.538	[M+H]+	6.004	C43H68O2	616.522	CE 16:4	2.28049e-09	120	80	30	40	40	33	24385	21897	18161	18378	20107	23336	51	67	22	24	35	91	203.208	273.712	605.367	459.45	502.675	707.152	0.425	0.8375	0.733333	0.6	0.875	2.75758
3086	675.609	[M+H]+	7.026	C45H80O2	652.616	CE 18:0	1.0178e-10	214651	231292	235398	201890	208249	184064	111	113	116	112	112	115	134	126	151	177	156	193	0.000517118	0.00048856	0.000492782	0.000554758	0.000537818	0.000624783	0.000624269	0.000544766	0.000641467	0.000876715	0.000749103	0.00104855
3071	673.594	[M+H]+	5.299	C45H78O2	650.6	CE 18:1	1.90545e-10	10447	11845	9074	9885	11163	11243	18	8	10	9	14	20	8633	6099	6136	5575	5238	5138	0.00172298	0.00067539	0.00110205	0.00091047	0.00125414	0.00177888	0.826362	0.514901	0.676218	0.563986	0.469229	0.456995
3090	675.698	[M+H]+	20.565	C45H71D7O2	572.459	CE 18:1(d7)	0.00124664	25238	24334	19906	12036	490	21709	131	73	79	98	90	86	6868	17664	18746	964	567	163	0.00519059	0.00299992	0.00396865	0.00814224	0.183673	0.00396149	0.272129	0.725898	0.941726	0.0800931	1.15714	0.00750841
3056	671.575	[M+H]+	8.082	C45H76O2	648.585	CE 18:2	0.12785	185	5273	357	6199	66	39	62	96	41	30	39	75	138	41	63	126	53	102	0.335135	0.018206	0.114846	0.00483949	0.590909	1.92308	0.745946	0.00777546	0.176471	0.0203259	0.80303	2.61538
3013	667.552	[M+H]+	12.381	C45H72O2	644.553	CE 18:4	0.302084	22	34	184	238	10558	719	187	94	83	82	25	35	0	19	12	9	22	21	8.5	2.76471	0.451087	0.344538	0.00236787	0.0486787	0	0.558824	0.0652174	0.0378151	0.00208373	0.0292072
3224	689.629	[M+H]+	8.177	C46H82O2	666.631	CE 19:0	6.58106e-12	345175	355047	303428	302055	342336	325442	8	7	12	15	17	14	157	101	67	24	17	21	2.31766e-05	1.97157e-05	3.95481e-05	4.96598e-05	4.96588e-05	4.30184e-05	0.000454842	0.000284469	0.00022081	7.94557e-05	4.96588e-05	6.45276e-05
3180	685.613	[M+H]+	7.966	C46H78O2	662.6	CE 19:2	0.132005	14	18	13	27	6	9	39	22	24	8093	1537	14492	21	22	28	21	17	11	2.78571	1.22222	1.84615	299.741	256.167	1610.22	1.5	1.22222	2.15385	0.777778	2.83333	1.22222
3352	703.631	[M+H]+	8.205	C47H84O2	680.647	CE 20:0	4.58608e-16	5233	5106	5207	5193	5400	5096	502	525	526	620	573	617	241	253	220	280	208	238	0.0959297	0.10282	0.101018	0.119391	0.106111	0.121075	0.0460539	0.0495495	0.0422508	0.0539187	0.0385185	0.0467033
3338	701.628	[M+H]+	7.297	C47H82O2	678.631	CE 20:1	7.10238e-10	260831	290144	217121	236707	272539	232392	16	9	8	5	5	24	475466	6054	2220	886	524	875	6.13424e-05	3.10191e-05	3.68458e-05	2.11232e-05	1.8346e-05	0.000103274	1.82289	0.0208655	0.0102247	0.00374302	0.00192266	0.00376519
3458	713.629	[M+H]+	9.107	C48H82O2	690.631	CE 21:2	0.0913777	246	3636	1109	1329	8	14	0	1	0	4	5	2	4	1	1	1	3	6	0	0.000275028	0	0.00300978	0.625	0.142857	0.0162602	0.000275028	0.000901713	0.000752445	0.375	0.428571
3621	731.671	[M+H]+	12.709	C49H88O2	708.678	CE 22:0	3.37617e-08	80625	74947	66948	76228	105561	86281	13	11	16	11	20	15	67	71	65	67	62	62	0.00016124	0.00014677	0.000238991	0.000144304	0.000189464	0.000173851	0.000831008	0.000947336	0.000970903	0.000878942	0.000587338	0.000718582
3599	729.652	[M+H]+	9.839	C49H86O2	706.663	CE 22:1	0.0451096	1743	10741	10794	486	19673	291	13	1	17	6	1	6	179	654	731	472	3470	3285	0.00745841	9.31012e-05	0.00157495	0.0123457	5.08311e-05	0.0206186	0.102697	0.0608882	0.0677228	0.971193	0.176384	11.2887
3578	727.639	[M+H]+	10.69	C49H84O2	704.647	CE 22:2	2.30073e-09	109623	105470	111660	142192	129559	133590	3	2	2	3	8	5	52	34	34	28	24	49	2.73665e-05	1.89627e-05	1.79115e-05	2.10982e-05	6.17479e-05	3.7428e-05	0.000474353	0.000322367	0.000304496	0.000196917	0.000185244	0.000366794
3562	725.619	[M+H]+	9.35	C49H82O2	702.631	CE 22:3	1.84836e-10	379589	370702	347562	345796	444101	392558	38	5	0	1	4	0	37	77	31	55	10014	41	0.000100108	1.34879e-05	0	2.89188e-06	9.00696e-06	0	9.74738e-05	0.000207714	8.91927e-05	0.000159053	0.0225489	0.000104443
3553	723.605	[M+H]+	15.368	C49H80O2	700.616	CE 22:4	0.0161924	3584	7368	76	33	7969	7373	26	42	20	23	39	18	29	29	19	12	4	20	0.00725446	0.00570033	0.263158	0.69697	0.00489396	0.00244134	0.00809152	0.00393594	0.25	0.363636	0.000501945	0.0027126
3752	745.683	[M+H]+	13.214	C50H90O2	722.694	CE 23:0	0.00454202	426	492	633	562	11	136	3	5	4	5	4	27	23634	17897	16954	14730	8307	9281	0.00704225	0.0101626	0.00631912	0.0088968	0.363636	0.198529	55.4789	36.376	26.7836	26.21	755.182	68.2426
3895	759.698	[M+H]+	13.652	C51H92O2	736.71	CE 24:0	1.67463e-11	66108	62904	69959	68174	75382	76234	11	12	12	16	16	15	514	465	554	527	551	585	0.000166394	0.000190767	0.000171529	0.000234694	0.000212252	0.000196763	0.00777516	0.00739222	0.00791892	0.00773022	0.00730944	0.00767374
3848	755.667	[M+H]+	13.26	C51H88O2	732.678	CE 24:2	5.46404e-12	12195	11650	12635	13509	13730	13602	73	61	66	42	43	18	17766	27222	30236	36775	44943	8	0.00598606	0.00523605	0.00522359	0.00310904	0.00313183	0.00132333	1.45683	2.33665	2.39304	2.72226	3.27334	0.000588149
3829	753.664	[M+H]+	14.591	C51H86O2	730.663	CE 24:3	0.0596369	71	143	149	51	398	70	18	18	10	13	47	85	1599	4236	1010	316	643	468	0.253521	0.125874	0.0671141	0.254902	0.11809	1.21429	22.5211	29.6224	6.77852	6.19608	1.61558	6.68571
4077	773.728	[M+H]+	14.007	C52H94O2	750.725	CE 25:0	1.20427e-11	48728	50038	42711	44523	50073	43606	51	53	59	55	68	65	4356	4770	4227	4791	4743	4101	0.00104663	0.0010592	0.00138138	0.00123532	0.00135802	0.00149062	0.0893942	0.0953276	0.0989675	0.107607	0.0947217	0.0940467
4270	787.747	[M+H]+	14.353	C53H96O2	764.741	CE 26:0	3.26538e-11	628738	672048	551065	565578	623548	562417	36	22	26	10	9	27	889767	719557	716080	653648	634766	627630	5.72576e-05	3.27358e-05	4.71814e-05	1.7681e-05	1.44335e-05	4.80071e-05	1.41516	1.07069	1.29945	1.15572	1.01799	1.11595
4240	785.745	[M+H]+	17.238	C53H94O2	762.725	CE 26:1	0.0361892	22728	38855	1235	16919	4912	2576	112	50	53	37	15	42	11555	14437	12912	12299	10995	11548	0.00492784	0.00128684	0.042915	0.00218689	0.00305375	0.0163043	0.508404	0.371561	10.4551	0.726934	2.2384	4.48292
4150	779.665	[M+H]+	14.218	C53H88O2	756.678	CE 26:4	0.00515746	46	51	70	53	93	38	1877	4886	4954	5229	548	1312	412	962	501	469	611	660	40.8043	95.8039	70.7714	98.6604	5.89247	34.5263	8.95652	18.8627	7.15714	8.84906	6.56989	17.3684
4806	824.819	[M+H]+	17.884	C56H102O2	806.788	CE 29:0	0.000606168	26	23	15	13	102	41	5164	5438	4375	3683	4944	182	50	47	754	1551	2351	3675	198.615	236.435	291.667	283.308	48.4706	4.43902	1.92308	2.04348	50.2667	119.308	23.049	89.6341
4989	838.847	[M+H]+	18.638	C57H104O2	820.804	CE 30:0	0.11049	2153	1485	1570	1139	233	2125	1496	3814	4390	3318	4080	18429	4	2	2	6	1	6	0.694844	2.56835	2.79618	2.91308	17.5107	8.67247	0.00185787	0.0013468	0.00127389	0.00526778	0.00429185	0.00282353
4847	828.764	[M+H]+	17.05	C57H94O2	810.725	CE 30:5	0.184193	15	2	1	1	6	3	22	66	78	107	3887	10020	8	36	20	24	19	20	1.46667	33	78	107	647.833	3340	0.533333	18	20	24	3.16667	6.66667
4802	824.728	[M+H]+	13.888	C57H90O2	806.694	CE 30:7	0.0365815	2328	1341	1281	2867	79	345	3203	3441	4491	7828	7933	136	8036	5771	10947	3563	1659	6804	1.37586	2.566	3.50585	2.73038	100.418	0.394203	3.45189	4.3035	8.54567	1.24276	21	19.7217
4778	822.715	[M+H]+	14.504	C57H88O2	804.678	CE 30:8	4.43351e-11	46010	44033	41381	40783	50578	45455	2065	123	475	162	144	239	274	108	109	106	42	78	0.0448815	0.00279336	0.0114787	0.00397224	0.00284709	0.00525795	0.00595523	0.00245271	0.00263406	0.00259912	0.000830401	0.00171598
5299	866.87	[M+H]+	18.657	C59H108O2	848.835	CE 32:0	4.6726e-06	35	2	6	1	123	80	4825	3722	3618	3898	3188	6381	7	2	3	5	6	0	137.857	1861	603	3898	25.9187	79.7625	0.2	1	0.5	5	0.0487805	0
5278	864.863	[M+H]+	18.659	C59H106O2	846.819	CE 32:1	0.0132171	381	284	384	519	536	263	45306	44475	40248	45309	64989	188285	259	3	2	8592	1	0	118.913	156.602	104.812	87.3006	121.248	715.913	0.67979	0.0105634	0.00520833	16.5549	0.00186567	0
5168	854.772	[M+H]+	14.777	C59H96O2	836.741	CE 32:6	0.722218	16	39	234	33	11	20	34	24	53	26	40	95	3604	2055	952	988	431	239	2.125	0.615385	0.226496	0.787879	3.63636	4.75	225.25	52.6923	4.06838	29.9394	39.1818	11.95
5085	848.729	[M+H]+	13.994	C59H90O2	830.694	CE 32:9	1.98422e-05	6852	7870	2223	1318	6567	7155	12900	24470	21181	24383	24230	21815	13596	9250	9342	30229	7708	248	1.88266	3.10928	9.52812	18.5	3.68966	3.04892	1.98424	1.17535	4.20243	22.9355	1.17375	0.0346611
5567	892.893	[M+H]+	18.839	C61H110O2	874.851	CE 34:1	0.00609503	5	2	5	2	7	8	26	62	21	20	34	14	5032	4727	5914	6979	5686	5286	5.2	31	4.2	10	4.85714	1.75	1006.4	2363.5	1182.8	3489.5	812.286	660.75
5488	884.826	[M+H]+	19.01	C61H102O2	866.788	CE 34:5	0.0121044	49	116	36	104	18420	786	369314	277152	370416	382710	281	916	51	222	3934	32828	2587	5181	7537.02	2389.24	10289.3	3679.9	0.0152552	1.16539	1.04082	1.91379	109.278	315.654	0.140445	6.5916
5463	882.809	[M+H]+	18.313	C61H100O2	864.772	CE 34:6	0.00210743	1240	1017	1282	1047	4432	2000	212614	372448	64833	159374	153405	117693	970	369	75	200	110	28	171.463	366.222	50.5718	152.22	34.613	58.8465	0.782258	0.362832	0.0585023	0.191022	0.0248195	0.014
5829	918.92	[M+H]+	18.653	C63H112O2	900.866	CE 36:2	0.964182	2414	864	703	2120	1851	1468	6882	1001	234	267	458	270	12	15	18	19	2896	12	2.85087	1.15856	0.332859	0.125943	0.247434	0.183924	0.004971	0.0173611	0.0256046	0.00896226	1.56456	0.00817439
5779	912.861	[M+H]+	18.363	C63H106O2	894.819	CE 36:5	0.000689396	814	329	437	174	311	1700	2928	4150	2749	6416	5328	8220	218	471	188	135	20	233	3.59705	12.614	6.29062	36.8736	17.1318	4.83529	0.267813	1.43161	0.430206	0.775862	0.0643087	0.137059
5750	910.843	[M+H]+	17.321	C63H104O2	892.804	CE 36:6	3.56919e-07	824	894	137	127	889	467	11816	10865	11127	11054	10776	16879	28	14	89	97	130	726	14.3398	12.1532	81.219	87.0394	12.1215	36.1435	0.0339806	0.01566	0.649635	0.76378	0.146232	1.5546
5724	908.82	[M+H]+	18.637	C63H102O2	890.788	CE 36:7	0.0113052	199	114	143	265	87	94	627	2619	446	5066	2711	5369	4944	5911	7155	7424	10585	8795	3.15075	22.9737	3.11888	19.117	31.1609	57.117	24.8442	51.8509	50.035	28.0151	121.667	93.5638
6057	946.944	[M+H]+	19.67	C65H114O2	926.882	CE 38:2	9.31824e-06	279	244	1589	157	3411	285	36001	34287	35589	34694	32748	62293	7	5	11	4	28	140	129.036	140.52	22.3971	220.981	9.6007	218.572	0.0250896	0.0204918	0.00692259	0.0254777	0.00820874	0.491228
6025	942.921	[M+H]+	18.409	C65H112O2	924.866	CE 38:4	5.87203e-07	8644	7158	8781	8143	12978	9323	2	11	22	63	72	187	2	8865	1122	636	331	195	0.000231374	0.00153674	0.00250541	0.00773671	0.00554785	0.0200579	0.000231374	1.23847	0.127776	0.0781039	0.0255047	0.020916
5994	938.888	[M+H]+	17.448	C65H108O2	920.835	CE 38:6	0.0368427	8984	464	8036	807	994	8132	679	376	707	207	244	434	638	10562	10663	393	354	625	0.0755788	0.810345	0.0879791	0.256506	0.245473	0.0533694	0.0710151	22.7629	1.3269	0.486989	0.356137	0.0768569
6186	964.997	[M+H]+	16.426	C66H122O2	946.944	CE 39:0	2.89902e-09	210624	207314	159283	168570	212536	175250	21	19	18	10	26	28	114593	77264	76583	36495	61436	61052	9.97037e-05	9.16484e-05	0.000113006	5.93225e-05	0.000122332	0.000159772	0.544064	0.372691	0.480798	0.216498	0.289062	0.348371
6268	976.981	[M+H]+	19.52	C67H122O2	958.944	CE 40:1	0.18004	89	45	145	99	41	109	4161	418	286	677	396	92	508	172	123	191	54	67	46.7528	9.28889	1.97241	6.83838	9.65854	0.844037	5.70787	3.82222	0.848276	1.92929	1.31707	0.614679
6254	974.957	[M+H]+	19.356	C67H120O2	956.929	CE 40:2	0.00208726	159	65	133	71	1071	912	14752	15242	15299	3680	14569	2123	156	163	93	116	95	88	92.7799	234.492	115.03	51.831	13.6032	2.32785	0.981132	2.50769	0.699248	1.6338	0.0887021	0.0964912
6242	972.974	[M+H]+	18.608	C67H118O2	954.913	CE 40:3	0.0027008	2322	48	2813	1541	3567	2405	236	155	175	147	106	139	9	3089	3223	3849	24	4270	0.101637	3.22917	0.0622112	0.0953926	0.0297168	0.0577963	0.00387597	64.3542	1.14575	2.49773	0.00672834	1.77547
6197	966.893	[M+H]+	17.573	C67H112O2	948.866	CE 40:6	0.0017351	176	265	485	524	151	138	17127	16267	2135	16769	16377	4617	98	82	42	59	64	145	97.3125	61.3849	4.40206	32.0019	108.457	33.4565	0.556818	0.309434	0.0865979	0.112595	0.423841	1.05072
6459	1005.03	[M+H]+	20.623	C69H126O2	986.976	CE 42:1	0.27793	119	49	32	34	395	63	9122	302	565	497	246	63	37	23	162	245	470	661	76.6555	6.16327	17.6562	14.6176	0.622785	1	0.310924	0.469388	5.0625	7.20588	1.18987	10.4921
6445	1003.02	[M+H]+	20.357	C69H124O2	984.96	CE 42:2	9.70738e-05	20260	4117	18108	17786	23582	19560	18	22	17	22	86	135	2701	17176	716	392	1298	71	0.00088845	0.0053437	0.000938812	0.00123693	0.00364685	0.00690184	0.133317	4.17197	0.0395405	0.0220398	0.055042	0.00362986
6404	996.942	[M+H]+	21.401	C69H118O2	978.913	CE 42:5	0.0414652	2267	3274	29	125	9062	9110	25	13	8	22	18	21	46	24	31	53	8	24	0.0110278	0.00397068	0.275862	0.176	0.00198632	0.00230516	0.0202911	0.00733048	1.06897	0.424	0.000882807	0.00263447
6391	994.945	[M+H]+	17.508	C69H116O2	976.898	CE 42:6	0.0256341	31	49	14	4	20	29	1421	302	1475	531	3257	365	30	31	25	12	8	5	45.8387	6.16327	105.357	132.75	162.85	12.5862	0.967742	0.632653	1.78571	3	0.4	0.172414
6353	988.883	[M+H]+	16.636	C69H110O2	970.851	CE 42:9	0.000476273	4	16	11	5	18	2	107	72	93	96	90	207	33	29	52	15	13	13	26.75	4.5	8.45455	19.2	5	103.5	8.25	1.8125	4.72727	3	0.722222	6.5
6506	1012.88	[M+H]+	16.485	C71H110O2	994.851	CE 44:11	0.000913308	25	34	53	39	25	26	590	150	533	776	284	765	33	44	77	56	41	67	23.6	4.41176	10.0566	19.8974	11.36	29.4231	1.32	1.29412	1.45283	1.4359	1.64	2.57692
6570	1031.03	[M+H]+	20.427	C71H128O2	1012.99	CE 44:2	0.174656	143	185	113	146	1062	466	9938	1923	480	2656	202	341	11	4	29	9	26	20	69.4965	10.3946	4.24779	18.1918	0.190207	0.73176	0.0769231	0.0216216	0.256637	0.0616438	0.0244821	0.0429185
6563	1029.02	[M+H]+	20.496	C71H126O2	1010.98	CE 44:3	0.560961	99	37	184	132	4397	1556	535	538	1573	675	768	6727	135	139	43	86	86	40	5.40404	14.5405	8.54891	5.11364	0.174665	4.32326	1.36364	3.75676	0.233696	0.651515	0.0195588	0.0257069
6534	1018.94	[M+H]+	17.845	C71H116O2	1000.9	CE 44:8	0.02729	96	279	83	94	65	177	30	202	429	455	549	554	225	1186	364	1906	1260	1572	0.3125	0.724014	5.16867	4.84043	8.44615	3.12994	2.34375	4.2509	4.38554	20.2766	19.3846	8.88136
6526	1016.94	[M+H]+	19.466	C71H114O2	998.882	CE 44:9	0.00385415	36	35	166	41	39	32	9895	17112	2812	5327	4024	13524	131	121	176	121	151	174	274.861	488.914	16.9398	129.927	103.179	422.625	3.63889	3.45714	1.06024	2.95122	3.87179	5.4375
11347	725.387	[M+H]+	0.918	[C36H57N2O13]+	0	CE-108E	7.41341e-09	2389	1995	1828	1955	2034	2560	117	84	61	100	69	78	45	42	57	61	46	53	0.0489745	0.0421053	0.0333698	0.0511509	0.0339233	0.0304687	0.0188363	0.0210526	0.0311816	0.031202	0.0226155	0.0207031
1313	283.038	[M+H]+	7.997	C14H12O4	244.074	Cearoin	0.151881	1093	291	1954	3087	6256	5570	2862	3814	10793	24454	7715	1989	1514	1618	1758	1712	1970	1662	2.61848	13.1065	5.52354	7.92161	1.23322	0.357092	1.38518	5.56014	0.899693	0.554584	0.314898	0.298384
16055	832.326	[M+H]+	14.653	C45H53NO14	831.347	Cephalomannine	0.00136566	126210	298133	52233	236946	98590	167095	75	46	87	58	57	24	303	110	87	60	103	77	0.000594248	0.000154294	0.00166561	0.000244782	0.000578152	0.000143631	0.00240076	0.000368963	0.00166561	0.000253222	0.00104473	0.000460816
4452	800.694	[M+H]+	13.296	C54H89NO3	799.684	Cer 10:0;2O/44:10	1.45692e-12	568266	572443	514019	509825	583518	532499	1545	665	59	40	36	36	601843	499778	511263	461408	437076	437487	0.0027188	0.00116169	0.000114782	7.84583e-05	6.16948e-05	6.76058e-05	1.05909	0.873062	0.994638	0.905032	0.749036	0.821573
4431	798.671	[M+H]+	13.207	C54H87NO3	797.669	Cer 10:0;2O/44:11	1.14571e-11	26038	26240	23733	23649	28585	26199	89	69	53	53	93	225	21387	19154	19207	17478	17473	17191	0.00341808	0.00262957	0.00223318	0.00224111	0.00325345	0.00858811	0.821376	0.729954	0.809295	0.739059	0.611265	0.65617
4681	814.788	[M+H]+	17.939	C54H103NO3	813.794	Cer 10:0;2O/44:3	0.00480454	9924	7742	11063	8434	956	1064	23	3	17	5	10	5	1052	1439	585	574	970	264	0.00231761	0.000387497	0.00153665	0.000592839	0.0104603	0.00469925	0.106006	0.185869	0.052879	0.0680579	1.01464	0.24812
4590	808.751	[M+H]+	14.344	C54H97NO3	807.747	Cer 10:0;2O/44:6	6.29933e-09	9550	10385	8355	8811	11940	8953	84	22	69	36	17	22	8376	7523	7551	6885	6743	334	0.00879581	0.00211844	0.00825853	0.0040858	0.00142379	0.00245728	0.877068	0.72441	0.90377	0.78141	0.56474	0.0373059
4514	804.728	[M+H]+	18.663	C54H93NO3	803.716	Cer 10:0;2O/44:8	0.0137429	7	16	8	8	19	9	37	29	5141	6481	6200	3575	0	6	2	4	5	6	5.28571	1.8125	642.625	810.125	326.316	397.222	0	0.375	0.25	0.5	0.263158	0.666667
4475	802.711	[M+H]+	15.205	C54H91NO3	801.7	Cer 10:0;2O/44:9	0.0384921	5039	186	235	4113	5134	276	113	121	42	26	24	30	7093	331	289	386	4813	314	0.0224251	0.650538	0.178723	0.00632142	0.00467472	0.108696	1.40762	1.77957	1.22979	0.0938488	0.937476	1.13768
4378	794.645	[M+H]+	13.246	C54H83NO3	793.637	Cer 10:1;2O/44:12	1.71773e-06	33838	66712	71158	65568	57100	76608	319	384	495	48	426	1018	61756	67959	71214	64951	60249	13742	0.00942727	0.00575609	0.00695635	0.000732064	0.0074606	0.0132884	1.82505	1.01869	1.00079	0.99059	1.05515	0.179381
4617	810.67	[M+H]+	13.653	C55H87NO3	809.669	Cer 11:0;2O/44:12	3.29053e-07	363435	640867	606217	643651	680571	715675	244	407	175	192	232	300	358987	383822	379707	382099	384123	374861	0.000671372	0.000635077	0.000288676	0.000298298	0.00034089	0.000419185	0.987761	0.598911	0.626355	0.593643	0.564413	0.523787
4585	808.661	[M+H]+	9.627	C55H85NO3	807.653	Cer 11:1;2O/44:12	0.127108	2360	4979	5913	4744	35421	4704	2565	1351	870	271	596	756	145327	253677	232067	260567	38499	267972	1.08686	0.27134	0.147133	0.0571248	0.0168262	0.160714	61.5792	50.9494	39.2469	54.9256	1.0869	56.9668
4800	824.691	[M+H]+	14.003	C56H89NO3	823.684	Cer 12:0;2O/44:12	0.000471802	45091	28156	23267	25334	67432	65461	629	345	585	886	449	934	22855	33404	3750	4098	49852	20199	0.0139496	0.0122532	0.0251429	0.0349728	0.00665856	0.014268	0.506864	1.18639	0.161172	0.161759	0.739293	0.308565
4952	836.781	[M+H]+	15.526	C56H101NO3	835.778	Cer 12:0;2O/44:6	0.0139965	5656	3986	2158	4682	187	248	2	4	15	4	13	7	8808	20	3	9	11	7	0.000353607	0.00100351	0.00695088	0.000854336	0.0695187	0.0282258	1.55728	0.00501756	0.00139018	0.00192226	0.0588235	0.0282258
4926	834.764	[M+H]+	15.274	C56H99NO3	833.763	Cer 12:0;2O/44:7	9.83836e-11	117481	129843	103331	107626	119134	105337	4	12	8	8	3	11	175194	133784	130775	8	118300	7	3.40481e-05	9.24193e-05	7.74211e-05	7.43315e-05	2.51817e-05	0.000104427	1.49125	1.03035	1.26559	7.43315e-05	0.992999	6.64534e-05
4896	832.751	[M+H]+	14.505	C56H97NO3	831.747	Cer 12:0;2O/44:8	3.25722e-11	124023	131889	110214	108406	121749	111150	662	548	187	64	87	312	3379	110543	782	1191	6811	12190	0.00533772	0.00415501	0.0016967	0.000590373	0.000714585	0.00280702	0.0272449	0.838152	0.00709529	0.0109865	0.055943	0.109672
4865	830.743	[M+H]+	15.857	C56H95NO3	829.731	Cer 12:0;2O/44:9	0.000420205	5879	6008	326	4489	5226	5000	39	31	34	19	13	12	7358	5515	5484	130	104	62	0.00663378	0.00515979	0.104294	0.00423257	0.00248756	0.0024	1.25157	0.917943	16.8221	0.0289597	0.0199005	0.0124
2828	650.564	[M+H]+	5.554	C40H75NO5	649.565	Cer 12:1;3O/28:2;(2OH)	4.69665e-05	26	10	8	12	30	15	51	61	46	79	78	59	102	79	131	107	112	70	1.96154	6.1	5.75	6.58333	2.6	3.93333	3.92308	7.9	16.375	8.91667	3.73333	4.66667
3398	706.638	[M+H]+	8.75	C44H83NO5	705.627	Cer 12:1;3O/32:2;(2OH)	0.0910301	183	163	139	103	54	133	62	124	157	61	16	25	101	314	125	81	184	655	0.338798	0.760736	1.1295	0.592233	0.296296	0.18797	0.551913	1.92638	0.899281	0.786408	3.40741	4.92481
4356	792.63	[M+H]+	13.81	C54H81NO3	791.622	Cer 12:2;2O/42:12	0.000687736	21420	26567	27837	1467	23732	16478	1254	336	87	62	62	119	1163	2310	2010	1052	1153	406	0.0585434	0.0126473	0.00312534	0.0422631	0.00261251	0.00722175	0.0542951	0.08695	0.0722061	0.71711	0.0485842	0.0246389
4750	820.658	[M+H]+	10.724	C56H85NO3	819.653	Cer 12:2;2O/44:12	2.79298e-08	12348	13124	10512	10769	15925	13012	503	259	421	201	123	50	7	4	39	88	125	211	0.0407353	0.0197348	0.0400495	0.0186647	0.0077237	0.00384261	0.000566893	0.000304785	0.00371005	0.0081716	0.00784929	0.0162158
5025	842.737	[M+H]+	14.307	C57H95NO3	841.731	Cer 13:0;2O/44:10	1.5746e-11	165773	172608	149014	151184	179608	158308	13	9	21	13	20	43	160605	131941	135191	128607	124448	124585	7.84205e-05	5.21413e-05	0.000140926	8.59879e-05	0.000111354	0.000271622	0.968825	0.764397	0.907237	0.850665	0.692887	0.786979
5070	846.78	[M+H]+	15.639	C57H99NO3	845.763	Cer 13:0;2O/44:8	5.59358e-12	14022	14504	13005	12528	14576	12794	70	73	56	55	85	58	14990	11198	12203	9927	9926	10155	0.00499216	0.00503309	0.00430604	0.00439017	0.0058315	0.00453338	1.06903	0.772063	0.938331	0.792385	0.680982	0.793731
5043	844.763	[M+H]+	14.925	C57H97NO3	843.747	Cer 13:0;2O/44:9	3.95735e-08	49612	64894	43279	43878	51438	44497	52	46	57	34	29	32	53397	40350	39030	34924	33783	33666	0.00104813	0.000708848	0.00131704	0.000774876	0.000563786	0.00071915	1.07629	0.621783	0.901823	0.795934	0.656771	0.75659
1572	496.389	[M+H]+	1.812	C29H53NO5	495.392	Cer 13:1;3O/16:2;(2OH)	0.061585	372395	422731	316984	328855	373210	326949	265014	246364	255562	258983	254606	433036	637097	414735	413309	358219	350434	340763	0.711648	0.582791	0.80623	0.787529	0.682206	1.32448	1.71081	0.981085	1.30388	1.08929	0.938973	1.04225
1737	524.423	[M+H]+	2.559	C31H57NO5	523.424	Cer 13:1;3O/18:2;(2OH)	0.113807	158151	167443	119894	132695	215776	124495	118331	101373	106629	105594	100096	182552	242065	150270	161292	133693	134044	135594	0.748215	0.605418	0.889361	0.795765	0.463888	1.46634	1.53059	0.89744	1.34529	1.00752	0.621218	1.08915
3525	720.651	[M+H]+	13.215	C45H85NO5	719.643	Cer 13:1;3O/32:2;(2OH)	0.234802	694	650	756	12208	167	395	22	26	13	19	8	5	17332	15037	12353	7118	54777	52631	0.0317003	0.04	0.0171958	0.00155636	0.0479042	0.0126582	24.9741	23.1338	16.3399	0.58306	328.006	133.243
4538	806.643	[M+H]+	10.6	C55H83NO3	805.637	Cer 13:2;2O/42:12	0.0157803	78555	114471	133280	133117	1414	2041	11514	10422	130	71	47	47	231124	233422	225618	228311	213441	23968	0.146572	0.0910449	0.00097539	0.000533365	0.033239	0.0230279	2.94219	2.03914	1.69281	1.71512	150.948	11.7433
4919	834.677	[M+H]+	13.413	C57H87NO3	833.669	Cer 13:2;2O/44:12	0.0017555	103726	212284	300863	281172	58280	111209	2434	3532	4168	3424	72	5998	280448	214116	221833	187604	191870	195752	0.0234657	0.0166381	0.0138535	0.0121776	0.00123542	0.0539345	2.70374	1.00863	0.737322	0.667221	3.29221	1.76022
5377	874.878	[M+H]+	18.238	C58H115NO3	873.888	Cer 14:0;2O/44:1	0.000342563	312835	481246	461305	401697	44150	384453	264	61	90	1	8	1164	380524	218806	85246	46050	21540	11578	0.000843895	0.000126754	0.000195099	2.48944e-06	0.0001812	0.00302768	1.21637	0.454666	0.184793	0.114639	0.487882	0.0301155
5138	852.723	[M+H]+	15.194	C58H93NO3	851.716	Cer 14:0;2O/44:12	0.00761213	1261	2252	4168	1296	6363	1631	203	13	39	23	9	10	1222	343	5259	195	377	347	0.160983	0.00577265	0.00935701	0.0177469	0.00141443	0.00613121	0.969072	0.152309	1.26176	0.150463	0.0592488	0.212753
5317	868.779	[M+H]+	14.806	C56H101NO5	867.768	Cer 14:1;2O/42:5;2O	1.11364e-05	10918	12362	6224	5667	11948	10538	19	13	4	5	14	22	12121	5549	5995	4783	4631	210	0.00174025	0.00105161	0.000642674	0.000882301	0.00117174	0.00208768	1.11019	0.448876	0.963207	0.844009	0.387596	0.0199279
5991	938.857	[M+H]+	19.904	C61H111NO5	937.846	Cer 14:1;2O/47:5;2O	0.0162085	1141	2832	1144	1447	6153	7924	9	8	7	3	27	7	500	118	84	825	70	74	0.00788782	0.00282486	0.00611888	0.00207326	0.0043881	0.000883392	0.438212	0.0416667	0.0734266	0.570145	0.0113766	0.00933872
6094	952.868	[M+H]+	19.864	C62H113NO5	951.862	Cer 14:1;2O/48:5;2O	0.266749	3	6	19	10	29	4	125	16	25	9	9	20	57	92	293	77	2043	4792	41.6667	2.66667	1.31579	0.9	0.310345	5	19	15.3333	15.4211	7.7	70.4483	1198
6299	980.921	[M+H]+	18.174	C64H117NO5	979.893	Cer 14:1;2O/50:5;2O	0.292011	369	96	74	76	214	336	3014	482	380	390	1336	49950	1	11	78	147	37602	1482	8.16802	5.02083	5.13514	5.13158	6.24299	148.661	0.00271003	0.114583	1.05405	1.93421	175.71	4.41071
6480	1008.96	[M+H]+	20.602	C66H121NO5	1007.92	Cer 14:1;2O/52:5;2O	3.74672e-05	1693	1282	96	44	2446	901	30608	41582	31952	36683	68574	56447	12	21	0	3	8	1	18.0791	32.4353	332.833	833.705	28.0352	62.6493	0.00708801	0.0163807	0	0.0681818	0.00327065	0.00110988
1618	508.388	[M+H]+	2.864	C30H53NO5	507.392	Cer 14:2;3O/16:2;(2OH)	0.183599	39	23	296	136	43	86	107	48	57	12	7	7	7695	593	1333	390	893	425	2.74359	2.08696	0.192568	0.0882353	0.162791	0.0813953	197.308	25.7826	4.50338	2.86765	20.7674	4.94186
4710	816.736	[M+H]+	14.279	C52H97NO5	815.737	Cer 14:2;3O/38:2;(2OH)	1.12005e-10	244182	264758	215038	220125	253430	217599	4514	3670	2977	2256	332	239	260949	193909	194587	179778	170407	168618	0.0184862	0.0138617	0.0138441	0.0102487	0.00131003	0.00109835	1.06867	0.732401	0.904896	0.816709	0.672403	0.774902
5044	844.792	[M+H]+	17.004	C54H101NO5	843.768	Cer 14:2;3O/40:2;(2OH)	4.04317e-06	154	173	92	113	367	103	13430	11675	12355	14923	11261	21468	337	657	849	1753	842	4027	87.2078	67.4855	134.293	132.062	30.6839	208.427	2.18831	3.79769	9.22826	15.5133	2.29428	39.0971
5353	872.801	[M+H]+	15.601	C56H105NO5	871.799	Cer 14:2;3O/42:2;(2OH)	0.000690199	20484	23345	18651	20099	35	16926	43	38	31	59	48	87	23984	22546	9023	9188	11648	4705	0.0020992	0.00162776	0.00166211	0.00293547	1.37143	0.00514002	1.17087	0.965774	0.483781	0.457137	332.8	0.277975
537	282.228	[M+H]+	0.832	C16H27NO3	281.199	Cer 14:3;2O/2:0	6.30852e-05	1421	2002	1450	1451	2287	2362	499	514	413	570	627	844	1149	714	877	602	882	843	0.351161	0.256743	0.284828	0.392833	0.274158	0.357324	0.808586	0.356643	0.604828	0.414886	0.385658	0.356901
4728	818.647	[M+H]+	13.864	C56H83NO3	817.637	Cer 14:3;2O/42:12	0.00270252	8742	577	7257	6809	12488	15677	60	285	200	228	222	268	8008	13533	13801	7417	222	318	0.00686342	0.493934	0.0275596	0.0334851	0.0177771	0.0170951	0.916038	23.4541	1.90175	1.08929	0.0177771	0.0202845
995	366.288	[M+H]+	1.424	C22H39NO3	365.293	Cer 14:3;2O/8:0	1.607e-06	40	16	17	31	30	35	1809	924	1633	1516	1188	1192	11	20	27	28	12	11	45.225	57.75	96.0588	48.9032	39.6	34.0571	0.275	1.25	1.58824	0.903226	0.4	0.314286
1082	380.303	[M+H]+	2.372	C23H41NO3	379.309	Cer 14:3;2O/9:0	0.893278	39	49	47	50	51	42	10	41	12	13	33	193	39	17	28	26	9	13	0.25641	0.836735	0.255319	0.26	0.647059	4.59524	1	0.346939	0.595745	0.52	0.176471	0.309524
5529	888.9	[M+H]+	19.281	C59H117NO3	887.903	Cer 15:0;2O/44:1	0.149215	39	17372	12694	53	20	36	6	1	3	10	6	12	10668	12347	41	17048	80	50	0.153846	5.75639e-05	0.000236332	0.188679	0.3	0.333333	273.538	0.710741	0.00322987	321.66	4	1.38889
5375	874.799	[M+H]+	14.341	C59H103NO3	873.794	Cer 15:0;2O/44:8	0.00909543	2142	2224	2415	2467	66	43	22	14	12	24	9	18	295	319	173	124	98	64	0.0102708	0.00629496	0.00496894	0.00972842	0.136364	0.418605	0.137722	0.143435	0.0716356	0.0502635	1.48485	1.48837
5352	872.79	[M+H]+	15.475	C59H101NO3	871.778	Cer 15:0;2O/44:9	0.16127	41	6598	45	43	9488	41	93	177	152	52	60	41	17253	19749	19221	17236	15843	16499	2.26829	0.0268263	3.37778	1.2093	0.00632378	1	420.805	2.99318	427.133	400.837	1.66979	402.415
1705	522.407	[M+H]+	1.886	C31H55NO5	521.408	Cer 15:2;3O/16:2;(2OH)	0.00907166	175922	249532	176335	184510	173601	153591	110099	102088	107363	107906	107597	194250	348584	214807	215287	179646	174586	168980	0.62584	0.409118	0.608858	0.584825	0.619795	1.26472	1.98147	0.860839	1.2209	0.973638	1.00567	1.10019
2036	564.446	[M+H]+	1.912	C37H57NO3	563.434	Cer 15:3;2O/22:6	3.05145e-08	7978	8647	6602	6865	5416	7166	108	138	38	176	87	210	9204	7274	7485	8709	9225	8447	0.0135372	0.0159593	0.00575583	0.0256373	0.0160635	0.0293051	1.15367	0.841217	1.13375	1.26861	1.70329	1.17876
4885	832.659	[M+H]+	12.62	C57H85NO3	831.653	Cer 15:3;2O/42:12	0.00943843	16460	33709	6612	360	31435	43088	37	6	3	6	1	6	24287	24838	30350	24538	1406	2211	0.00224787	0.000177994	0.000453721	0.0166667	3.18117e-05	0.00013925	1.47552	0.736836	4.59014	68.1611	0.0447272	0.0513136
5226	860.691	[M+H]+	13.428	C59H89NO3	859.684	Cer 15:3;2O/44:12	1.0808e-05	32829	58859	31366	54632	58353	69493	456	4	156	36	7	2	31808	42257	43464	22605	39341	22826	0.0138902	6.7959e-05	0.00497354	0.000658954	0.00011996	2.87799e-05	0.968899	0.717936	1.3857	0.413768	0.67419	0.328465
5600	896.876	[M+H]+	19.117	C60H113NO3	895.872	Cer 16:0;2O/44:4	0.00282331	631413	742062	338555	779616	13437	342747	4	4	2	7	6	4	183	207	202	248	109	100	6.335e-06	5.39039e-06	5.90746e-06	8.97878e-06	0.000446528	1.16704e-05	0.000289826	0.000278952	0.000596653	0.000318105	0.00811193	0.00029176
5566	892.848	[M+H]+	18.077	C60H109NO3	891.841	Cer 16:0;2O/44:6	0.00123872	15666	16852	6757	9055	8461	2723	216	157	64	99	102	46	127	91	82	38	46	50	0.0137878	0.0093164	0.00947166	0.0109332	0.0120553	0.0168931	0.00810673	0.00539995	0.0121356	0.00419658	0.00543671	0.0183621
5669	904.879	[M+H]+	18.15	C58H113NO5	903.862	Cer 16:0;3O/42:2;(2OH)	2.15269e-06	666	561	2330	1774	4	302	119868	88966	103000	86132	82595	53201	6	16	177	44	265	207	179.982	158.585	44.206	48.5524	20648.8	176.162	0.00900901	0.0285205	0.0759657	0.0248027	66.25	0.68543
5395	876.72	[M+H]+	13.121	C60H93NO3	875.716	Cer 16:2;2O/44:12	0.0107031	28	9	18	13	21	11	145	43	48	43	52	80	313	438	2071	2011	3463	1083	5.17857	4.77778	2.66667	3.30769	2.47619	7.27273	11.1786	48.6667	115.056	154.692	164.905	98.4545
5830	918.939	[M+H]+	19.532	C61H123NO3	917.95	Cer 17:0;2O/44:0	1.9847e-11	164534	176331	146248	154299	172279	150428	13	14	5	10	13	19	210732	151212	152437	130121	131729	124195	7.9011e-05	7.93961e-05	3.41885e-05	6.48092e-05	7.5459e-05	0.000126306	1.28078	0.857546	1.04232	0.843304	0.764626	0.825611
5795	914.908	[M+H]+	19.169	C61H119NO3	913.919	Cer 17:0;2O/44:2	0.054209	8	2	59	111	66	8	1	14	1	2	1	0	2269	2985	10754	4578	3441	4277	0.125	7	0.0169492	0.018018	0.0151515	0	283.625	1492.5	182.271	41.2432	52.1364	534.625
5753	910.897	[M+H]+	19.177	C61H115NO3	909.888	Cer 17:0;2O/44:4	0.0554408	757	154	378	297	5	96	50	25	31	35	49	65	152438	52755	9957	10178	5298	10486	0.0660502	0.162338	0.0820106	0.117845	9.8	0.677083	201.371	342.565	26.3413	34.2694	1059.6	109.229
5561	892.757	[M+H]+	14.292	C61H97NO3	891.747	Cer 17:1;2O/44:12	2.51476e-10	33535	33638	28342	28689	35986	30027	32	24	21	17	20	25	32826	47666	26997	42280	42960	42133	0.000954227	0.000713479	0.00074095	0.000592562	0.000555772	0.000832584	0.978858	1.41703	0.952544	1.47374	1.1938	1.40317
5544	890.731	[M+H]+	9.397	C61H95NO3	889.731	Cer 17:2;2O/44:12	0.000530777	21107	23481	21922	23198	19784	276	21	44	54	17	17	39	3	1	1	4	3	4	0.000994931	0.00187386	0.00246328	0.000732822	0.00085928	0.141304	0.000142133	4.25876e-05	4.56163e-05	0.000172429	0.000151638	0.0144928
5794	914.85	[M+H]+	17.054	C59H111NO5	913.846	Cer 17:2;3O/42:2;(2OH)	0.374097	3	14	186	7	17	1	76	108	120	53	28	31	300	71	58	53	42	22	25.3333	7.71429	0.645161	7.57143	1.64706	31	100	5.07143	0.311828	7.57143	2.47059	22
5942	932.961	[M+H]+	19.855	C62H125NO3	931.966	Cer 18:0;2O/44:0	0.00298584	321616	562340	488471	504931	73524	95190	19	19	9	10	11	14	29888	25473	6508	3203	7179	1827	5.90767e-05	3.37874e-05	1.84248e-05	1.98047e-05	0.000149611	0.000147074	0.0929307	0.0452982	0.0133232	0.00634344	0.0976416	0.0191932
5909	928.914	[M+H]+	18.884	C62H121NO3	927.935	Cer 18:0;2O/44:2	2.05138e-10	192512	186806	175183	172617	204463	221576	552	10	4	2	2	1	192967	165502	167086	155792	148315	150756	0.00286735	5.35315e-05	2.28333e-05	1.15863e-05	9.78172e-06	4.51312e-06	1.00236	0.885957	0.95378	0.90253	0.725388	0.680381
5887	926.906	[M+H]+	18.46	C62H119NO3	925.919	Cer 18:0;2O/44:3	0.0165077	9961	10374	53103	37970	8060	13492	86	164	9	86	57	61	82293	66072	81495	42261	54795	31728	0.00863367	0.0158088	0.000169482	0.00226495	0.00707196	0.0045212	8.26152	6.369	1.53466	1.11301	6.79839	2.35162
6044	944.947	[M+H]+	18.099	C63H125NO3	943.966	Cer 19:0;2O/44:1	0.503217	51	40	95	57	2053	1640	956	931	694	706	1114	1154	14	2105	12	6	13	17	18.7451	23.275	7.30526	12.386	0.542621	0.703659	0.27451	52.625	0.126316	0.105263	0.0063322	0.0103659
5995	938.923	[M+H]+	18.801	C63H119NO3	937.919	Cer 19:0;2O/44:4	0.35548	2	17	19	4165	16	13	15	3	32	6	76	77	9561	5251	1652	216	402	333	7.5	0.176471	1.68421	0.00144058	4.75	5.92308	4780.5	308.882	86.9474	0.0518607	25.125	25.6154
5907	928.841	[M+H]+	17.654	C63H109NO3	927.841	Cer 19:0;2O/44:9	3.19306e-05	167176	76217	158318	155725	68253	141705	3	3	3	26	8	12	408656	154864	131907	114100	61299	15397	1.79452e-05	3.93613e-05	1.89492e-05	0.000166961	0.000117211	8.4683e-05	2.44447	2.03188	0.833178	0.732702	0.898114	0.108655
6071	948.935	[M+H]+	19.134	C61H121NO5	947.924	Cer 19:0;3O/42:1;(2OH)	0.426575	2154	2926	2893	3743	53	168	5109	79	3322	7885	35	2411	151	438	103	239	132	76	2.37187	0.0269993	1.14829	2.1066	0.660377	14.3512	0.0701021	0.149692	0.0356032	0.0638525	2.49057	0.452381
4061	772.677	[M+H]+	13.924	C49H89NO5	771.674	Cer 19:3;3O/30:2;(2OH)	0.0130686	8480	41621	24008	20945	2712	8039	36	27	25	18	18	14	1964	9883	10861	822	1536	1079	0.00424528	0.000648711	0.00104132	0.000859394	0.00663717	0.00174151	0.231604	0.237452	0.452391	0.0392456	0.566372	0.134221
6007	940.875	[M+H]+	17.57	C61H113NO5	939.862	Cer 19:3;3O/42:2;(2OH)	0.00480461	1529	1022	1520	1166	78	294	10169	3558	9615	4180	3143	3914	110	105	191	184	229	311	6.65075	3.48141	6.32566	3.58491	40.2949	13.3129	0.0719424	0.10274	0.125658	0.157804	2.9359	1.05782
6154	960.996	[M+H]+	19.009	C64H129NO3	959.997	Cer 20:0;2O/44:0	0.095304	198	261	562	112	20	218	102	50	55	68	64	173	2559	263	1204	756	587	394	0.515152	0.191571	0.0978648	0.607143	3.2	0.793578	12.9242	1.00766	2.14235	6.75	29.35	1.80734
6041	944.881	[M+H]+	18.432	C64H113NO3	943.872	Cer 20:0;2O/44:8	0.0449397	8710	1170	1118	2128	815	4481	11	309	331	263	240	8	151	231	161	131	237	120	0.00126292	0.264103	0.296064	0.12359	0.294479	0.00178532	0.0173364	0.197436	0.144007	0.0615602	0.290798	0.0267797
6184	964.962	[M+H]+	16.196	C62H125NO5	963.956	Cer 20:0;3O/42:0;(2OH)	1.86497e-07	27	31	17	17	27	11	88062	145180	153435	155932	158288	162953	4	11	5	9	16	13	3261.56	4683.23	9025.59	9172.47	5862.52	14813.9	0.148148	0.354839	0.294118	0.529412	0.592593	1.18182
6135	958.933	[M+H]+	18.597	C62H119NO5	957.909	Cer 20:1;3O/42:2;(2OH)	0.0316021	301	965	1483	2332	3	49	6028	4878	6309	5797	239	315	40	218	52	86	17	27	20.0266	5.05492	4.25421	2.48585	79.6667	6.42857	0.13289	0.225907	0.0350641	0.0368782	5.66667	0.55102
6224	970.966	[M+H]+	18.507	C65H127NO3	969.982	Cer 21:0;2O/44:2	0.393358	226	294	167	36	3964	283	527	221	128	276	240	202	216	155	251	119	401	233	2.33186	0.751701	0.766467	7.66667	0.0605449	0.713781	0.955752	0.527211	1.50299	3.30556	0.10116	0.823322
6199	966.952	[M+H]+	20.353	C65H123NO3	965.95	Cer 21:0;2O/44:4	0.000491968	1042878	492964	433502	845866	242934	965370	5	3	8	20	19	60	530302	810917	120	400	27120	200	4.79442e-06	6.08564e-06	1.84544e-05	2.36444e-05	7.82105e-05	6.21523e-05	0.508499	1.64498	0.000276815	0.000472888	0.111635	0.000207174
6151	960.909	[M+H]+	18.159	C65H117NO3	959.903	Cer 21:0;2O/44:7	0.209001	4921	261	401	428	60	454	82	80	79	44	34	9	355	3345	86	155	104	56	0.0166633	0.306513	0.197007	0.102804	0.566667	0.0198238	0.0721398	12.8161	0.214464	0.36215	1.73333	0.123348
6340	986.998	[M+H]+	20.004	C66H131NO3	986.013	Cer 22:0;2O/44:1	0.222107	9159	809	477	230	10149	2362	42877	8685	12267	10608	532	344	306	176	223	340956	312897	320425	4.68141	10.7355	25.717	46.1217	0.052419	0.145639	0.0334098	0.217553	0.467505	1482.42	30.8303	135.658
6339	986.974	[M+H]+	19.299	C64H123NO5	985.94	Cer 22:1;3O/42:2;(2OH)	0.0303101	432	126	178	144	310	321	216	403	1189	5948	5587	5549	100	84	104	411	115	620	0.5	3.19841	6.67978	41.3056	18.0226	17.2866	0.231481	0.666667	0.58427	2.85417	0.370968	1.93146
6328	984.96	[M+H]+	19.378	C64H121NO5	983.924	Cer 22:2;3O/42:2;(2OH)	0.0990119	465	190	61	410	336	133	37574	7088	5302	1098	4305	6473	75	438	761	1110	685	721	80.8043	37.3053	86.918	2.67805	12.8125	48.6692	0.16129	2.30526	12.4754	2.70732	2.03869	5.42105
6427	1001.02	[M+H]+	19.253	C67H133NO3	1000.03	Cer 23:0;2O/44:1	1.66911e-08	5982	6144	5417	4986	7491	6010	83	58	286	289	539	332	4595	4334	10	49	19	140	0.013875	0.0094401	0.0527968	0.0579623	0.071953	0.0552413	0.768138	0.705404	0.00184604	0.00982752	0.00253638	0.0232945
6286	978.865	[M+H]+	17.367	C67H111NO3	977.856	Cer 23:0;2O/44:12	0.00124769	23122	22916	21710	20873	555	11383	526	261	252	360	189	244	1483	1152	1094	1357	3293	2354	0.0227489	0.0113894	0.0116076	0.0172472	0.340541	0.0214355	0.0641381	0.0502706	0.0503915	0.0650122	5.93333	0.2068
6507	1013.02	[M+H]+	20.249	C68H133NO3	1012.03	Cer 24:0;2O/44:2	0.135996	1408	3938	4048	3290	26267	382	181	146	75	28	37	75	4942	3527	4225	3062	4949	576	0.128551	0.0370747	0.0185277	0.00851064	0.00140861	0.196335	3.50994	0.895632	1.04373	0.930699	0.188411	1.50785
6494	1011.01	[M+H]+	21.338	C68H131NO3	1010.01	Cer 24:0;2O/44:3	0.137082	18	70	56	38	5	7	23	18	19	6	6	12	132	191	5771	8365	7720	8582	1.27778	0.257143	0.339286	0.157895	1.2	1.71429	7.33333	2.72857	103.054	220.132	1544	1226
6458	1004.97	[M+H]+	20.133	C68H125NO3	1003.97	Cer 24:0;2O/44:6	0.00399649	3395	16145	3462	22389	9632	12604	19	35	38	17	8	11	180	108	178	158	137	138	0.00559647	0.00216785	0.0109763	0.000759301	0.000830565	0.000872739	0.0530191	0.00668938	0.0514154	0.00705704	0.0142234	0.0109489
6535	1019.04	[M+H]+	21.378	C66H131NO5	1018	Cer 24:0;3O/42:1;(2OH)	0.422781	2309	1071	354	554	5801	1944	1715	2125	2034	2272	2345	7951	18	31	16	6368	24	24	0.742746	1.98413	5.74576	4.10108	0.404241	4.09002	0.00779558	0.0289449	0.0451977	11.4946	0.00413722	0.0123457
6572	1031.08	[M+H]+	20.322	C69H139NO3	1030.08	Cer 25:0;2O/44:0	0.0128417	1683	5719	5153	5183	270	1054	109	101	255	138	302	139	5166	914	266	93	282	166	0.0647653	0.0176604	0.0494857	0.0266255	1.11852	0.131879	3.06952	0.159818	0.0516204	0.0179433	1.04444	0.157495
6564	1029.05	[M+H]+	19.85	C69H137NO3	1028.06	Cer 25:0;2O/44:1	0.0485229	4471	4464	162	250	5348	650	351	330	423	229	199	378	139	129	94	152	136	127	0.0785059	0.0739247	2.61111	0.916	0.0372102	0.581538	0.0310892	0.0288978	0.580247	0.608	0.0254301	0.195385
6555	1025.01	[M+H]+	21.421	C69H133NO3	1024.03	Cer 25:0;2O/44:3	0.0644126	273	54	31	36	2034	156	15185	14015	19154	26	36	28	21	14	26	38	34	62	55.6227	259.537	617.871	0.722222	0.0176991	0.179487	0.0769231	0.259259	0.83871	1.05556	0.0167158	0.397436
6548	1023.01	[M+H]+	21.139	C69H131NO3	1022.01	Cer 25:0;2O/44:4	0.338969	95	104	94513	74	113	100	73	41	6	16	37	15	239880	144262	167433	110385	144176	95836	0.768421	0.394231	6.34833e-05	0.216216	0.327434	0.15	2525.05	1387.13	1.77153	1491.69	1275.89	958.36
6518	1014.95	[M+H]+	19.603	C69H123NO3	1013.95	Cer 25:0;2O/44:8	0.0282057	33452	61366	5699	5182	78355	19937	549	1094	6407	2234	1262	2646	26777	17605	21901	153	14139	128	0.0164116	0.0178275	1.12423	0.431108	0.0161062	0.132718	0.80046	0.286885	3.84295	0.0295253	0.180448	0.00642022
6621	1043.08	[M+H]+	21.133	C70H139NO3	1042.08	Cer 26:0;2O/44:1	2.86526e-09	12487	13478	9854	10831	13755	11811	36	18	7	6	4	7	15317	10756	10334	9109	8393	8712	0.002883	0.00133551	0.000710371	0.000553965	0.000290803	0.000592668	1.22664	0.798041	1.04871	0.841012	0.610178	0.737617
6592	1037	[M+H]+	21.037	C70H133NO3	1036.03	Cer 26:0;2O/44:4	1.79712e-05	146	90	55	101	236	207	3860	3677	3830	6027	2354	5240	9	21	11	13	12	13	26.4384	40.8556	69.6364	59.6733	9.97458	25.314	0.0616438	0.233333	0.2	0.128713	0.0508475	0.0628019
6614	1040.98	[M+H]+	19.498	C68H129NO5	1039.99	Cer 26:2;3O/42:2;(2OH)	0.0170459	13835	12353	17466	19958	59	58	743	145	415	420	487	1223	7390	4786	6293	14170	1790	714	0.0537044	0.011738	0.0237604	0.0210442	8.25424	21.0862	0.534153	0.387436	0.3603	0.709991	30.339	12.3103
6653	1059.1	[M+H]+	20.856	C71H143NO3	1058.11	Cer 27:0;2O/44:0	0.0115361	5088	4779	142	138	6212	4934	149	191	131	164	155	186	133	104	60	61	137	52	0.0292846	0.0399665	0.922535	1.18841	0.0249517	0.0376976	0.0261399	0.0217619	0.422535	0.442029	0.0220541	0.0105391
6651	1057.08	[M+H]+	20.22	C71H141NO3	1056.09	Cer 27:0;2O/44:1	0.0424692	3649	110	310	698	5700	4336	26	196	194	137	323	279	498	1036	139	82	100	205	0.00712524	1.78182	0.625806	0.196275	0.0566667	0.064345	0.136476	9.41818	0.448387	0.117479	0.0175439	0.0472786
6605	1038.96	[M+H]+	19.076	C71H123NO3	1037.95	Cer 27:0;2O/44:10	0.0183868	214	32023	13193	24103	61	23364	932	47	55	35	51	78	2434	14977	6467	4348	3933	55	4.35514	0.0014677	0.00416888	0.0014521	0.836066	0.00333847	11.3738	0.467695	0.490184	0.180392	64.4754	0.00235405
6641	1051.06	[M+H]+	21.671	C71H135NO3	1050.04	Cer 27:0;2O/44:4	0.00018152	10041	14569	13568	4155	6592	8146	21	6	26	8	23	16	29	96	47	158	60	73	0.00209143	0.000411833	0.00191627	0.00192539	0.00348908	0.00196415	0.00288816	0.00658933	0.00346403	0.0380265	0.00910194	0.00896145
6631	1047.02	[M+H]+	20.828	C71H131NO3	1046.01	Cer 27:0;2O/44:6	0.00926582	808	2396	1004	833	4337	1581	34	52	39	15	13	17	604	885	812	498	631	1139	0.0420792	0.0217028	0.0388446	0.0180072	0.00299746	0.0107527	0.747525	0.369366	0.808765	0.597839	0.145492	0.72043
6626	1045.01	[M+H]+	20.465	C71H129NO3	1044	Cer 27:0;2O/44:7	0.00257275	7366	10247	9370	7086	573	2780	94	59	50	57	57	67	7704	1500	3367	2444	1356	1976	0.0127613	0.00575778	0.00533618	0.00804403	0.0994764	0.0241007	1.04589	0.146384	0.359338	0.344905	2.36649	0.710791
6687	1085.11	[M+H]+	20.516	C73H145NO3	1084.12	Cer 29:0;2O/44:1	0.0741311	50	90	47	48	51	52	48	56	20	42	31	39	50	48	195	136	181	498	0.96	0.622222	0.425532	0.875	0.607843	0.75	1	0.533333	4.14894	2.83333	3.54902	9.57692
6683	1079.08	[M+H]+	22.115	C73H139NO3	1078.08	Cer 29:0;2O/44:4	0.0684356	8661	211	47	49	9385	3603	7	15	10	14	9	11	44	24	31	23	19	15	0.000808221	0.07109	0.212766	0.285714	0.000958977	0.00305301	0.00508024	0.113744	0.659574	0.469388	0.00202451	0.0041632
6670	1071.03	[M+H]+	20.555	C73H131NO3	1070.01	Cer 29:0;2O/44:8	0.00350081	3400	6255	1548	2001	1611	5876	154	155	119	82	125	167	754	307	241	709	122	174	0.0452941	0.0247802	0.0768734	0.0409795	0.0775916	0.0284207	0.221765	0.0490807	0.155685	0.354323	0.0757294	0.029612
6689	1089.1	[M+H]+	0.767	C71H141NO5	1088.08	Cer 29:0;3O/42:1;(2OH)	1.80319e-08	35	32	18	16	24	25	392	469	456	593	535	465	30	25	12	25	40	29	11.2	14.6562	25.3333	37.0625	22.2917	18.6	0.857143	0.78125	0.666667	1.5625	1.66667	1.16
1045	372.358	[M+H]+	3.711	C22H45NO3	371.34	Cer 8:0;2O/14:0	4.10642e-05	5958	5563	4370	4457	6084	1659	13	16	9	19	19	12	24	16	12	15	6	11	0.00218194	0.00287615	0.0020595	0.00426296	0.00312295	0.00723327	0.0040282	0.00287615	0.002746	0.00336549	0.000986193	0.0066305
1036	370.345	[M+H]+	3.092	C22H43NO3	369.324	Cer 8:0;2O/14:1	0.00083388	3455	3619	977	756	3293	3152	12	42	20	22	29	36	18	28	8	26	16	25	0.00347323	0.0116054	0.0204708	0.0291005	0.00880656	0.0114213	0.00520984	0.00773694	0.00818833	0.0343915	0.00485879	0.00793147
1174	400.38	[M+H]+	1.726	C24H49NO3	399.371	Cer 8:0;2O/16:0	0.0121543	5250	3499	1511	475	5906	864	41	33	20	27	20	18	19498	11488	10652	9401	8309	8463	0.00780952	0.00943127	0.0132363	0.0568421	0.00338639	0.0208333	3.7139	3.28322	7.04964	19.7916	1.40687	9.79514
1143	394.322	[M+H]+	2.079	C24H43NO3	393.324	Cer 8:0;2O/16:3	0.035457	1005127	1038498	885721	904604	1055206	935137	784257	739622	772844	767291	755188	1093220	20816	14554	14609	12950	12427	12475	0.780257	0.712204	0.872559	0.848207	0.715678	1.16905	0.0207098	0.0140145	0.0164939	0.0143157	0.0117768	0.0133403
1133	392.3	[M+H]+	0.903	C24H41NO3	391.309	Cer 8:0;2O/16:4	0.468738	261	181	149	202	210	123	156	156	81	142	240	214	3916	31	2285	1214	1124	734	0.597701	0.861878	0.543624	0.70297	1.14286	1.73984	15.0038	0.171271	15.3356	6.0099	5.35238	5.96748
1292	428.415	[M+H]+	2.432	C26H53NO3	427.403	Cer 8:0;2O/18:0	0.148105	30	2183	409	553	49	41	9	15	7	6	26	5	6177	3243	1394	1494	1686	974	0.3	0.00687128	0.0171149	0.0108499	0.530612	0.121951	205.9	1.48557	3.40831	2.70163	34.4082	23.7561
1269	424.375	[M+H]+	5.224	C26H49NO3	423.371	Cer 8:0;2O/18:2	2.28631e-12	6180	6609	5607	5775	6224	5823	3	14	6	8	5	4	4	7	3	2	5	1	0.000485437	0.00211832	0.00107009	0.00138528	0.000803342	0.000686931	0.000647249	0.00105916	0.000535045	0.00034632	0.000803342	0.000171733
1261	422.353	[M+H]+	2.669	C26H47NO3	421.356	Cer 8:0;2O/18:3	0.0257804	39	33	33	35	30	36	86	388	376	104	128	734	23	10	9	11	7	25	2.20513	11.7576	11.3939	2.97143	4.26667	20.3889	0.589744	0.30303	0.272727	0.314286	0.233333	0.694444
1256	420.368	[M+H]+	2.077	C26H45NO3	419.34	Cer 8:0;2O/18:4	0.0429619	11613	66	9453	84	13094	11053	41	14	3742	9	13	5338	1520	1278	1364	969	941	1063	0.00353053	0.212121	0.395853	0.107143	0.000992821	0.482946	0.130888	19.3636	0.144293	11.5357	0.071865	0.096173
1343	440.392	[M+H]+	1.399	C27H53NO3	439.403	Cer 8:0;2O/19:1	7.6561e-09	8441	9001	6745	7044	9646	7759	9	6	7	2	12	11	13	23	7	14	15	9	0.00106622	0.000666593	0.00103781	0.00028393	0.00124404	0.00141771	0.0015401	0.00255527	0.00103781	0.00198751	0.00155505	0.00115994
246	204.138	[M+H]+	0.718	C10H21NO3	203.152	Cer 8:0;2O/2:0	2.66183e-13	377	393	375	414	457	420	1708	1786	1714	1750	1710	1857	663	1128	1187	1132	1301	1269	4.5305	4.54453	4.57067	4.22705	3.74179	4.42143	1.75862	2.87023	3.16533	2.7343	2.84683	3.02143
1472	478.413	[M+H]+	0.883	C30H55NO3	477.418	Cer 8:0;2O/22:3	1.28728e-05	31	3227	2108	1940	20139	8262	32079	30548	29750	35497	32189	28419	3294	4870	9220	10088	11576	13344	1034.81	9.46638	14.1129	18.2974	1.59834	3.43972	106.258	1.50914	4.37381	5.2	0.574805	1.61511
1849	540.529	[M+H]+	7.338	C34H69NO3	539.528	Cer 8:0;2O/26:0	3.21861e-10	28656	30327	24420	23614	28833	25724	19	6	33	23	21	21	2326	71	96	119	62	96	0.000663037	0.000197844	0.00135135	0.000973998	0.000728332	0.000816358	0.0811697	0.00234115	0.0039312	0.00503938	0.00215031	0.00373192
1806	536.537	[M+H]+	5.622	C34H65NO3	535.496	Cer 8:0;2O/26:2	0.00204816	8	10	7	3	34	22	7545	215	6100	5293	6595	11615	10	11	5	2	4	3	943.125	21.5	871.429	1764.33	193.971	527.955	1.25	1.1	0.714286	0.666667	0.117647	0.136364
1768	530.454	[M+H]+	0.876	C34H59NO3	529.449	Cer 8:0;2O/26:5	0.0209544	7	40	32	70	16	40	14	7	11	12	8	3	170390	143781	144195	75741	75915	76465	2	0.175	0.34375	0.171429	0.5	0.075	24341.4	3594.53	4506.09	1082.01	4744.69	1911.62
2039	564.554	[M+H]+	17.867	C36H69NO3	563.528	Cer 8:0;2O/28:2	0.366587	759	1552	1006	713	449	1494	526	778	618	641	709	38634	907	1131	9297	782	7471	1484	0.693017	0.501289	0.614314	0.899018	1.57906	25.8594	1.19499	0.728737	9.24155	1.09677	16.6392	0.993307
2017	562.528	[M+H]+	17.646	C36H67NO3	561.512	Cer 8:0;2O/28:3	0.0147644	191	176	157	164	303	144	343	255	269	500	253	548	127	128	165	323	8836	8263	1.79581	1.44886	1.71338	3.04878	0.834983	3.80556	0.664921	0.727273	1.05096	1.96951	29.1617	57.3819
287	218.151	[M+H]+	0.905	C11H23NO3	217.168	Cer 8:0;2O/3:0	0.000606523	17686	22079	17076	16637	18716	18058	14526	13713	13672	12813	12546	15668	18429	12541	12272	10532	10186	9799	0.821328	0.621088	0.800656	0.770151	0.670336	0.867649	1.04201	0.568006	0.718669	0.633047	0.54424	0.54264
2227	590.582	[M+H]+	19.114	C38H71NO3	589.543	Cer 8:0;2O/30:3	0.0328835	393	9499	8046	425	1025	8722	95	253	165	119	98	178	179	157	199	98	165	73	0.24173	0.0266344	0.0205071	0.28	0.0956098	0.0204082	0.455471	0.0165281	0.0247328	0.230588	0.160976	0.00836964
2488	618.603	[M+H]+	18.499	C40H75NO3	617.575	Cer 8:0;2O/32:3	0.959926	9131	9620	9450	10070	365	7991	2227	6147	7192	4373	6004	19773	12201	8389	1081	7916	7604	8069	0.243894	0.638981	0.761058	0.43426	16.4493	2.47441	1.33622	0.872037	0.114392	0.786097	20.8329	1.00976
2469	616.599	[M+H]+	18.494	C40H73NO3	615.559	Cer 8:0;2O/32:4	0.218358	102	416	969	5558	147	74	66	45	39	37	47	95	8195	1587	6081	1542	1227	1042	0.647059	0.108173	0.0402477	0.00665707	0.319728	1.28378	80.3431	3.8149	6.27554	0.277438	8.34694	14.0811
2391	606.493	[M+H]+	4.425	C40H63NO3	605.481	Cer 8:0;2O/32:9	0.330952	50	43	36	48	40	22	62	86	58	59	46	6208	5459	48	21	16	11	17	1.24	2	1.61111	1.22917	1.15	282.182	109.18	1.11628	0.583333	0.333333	0.275	0.772727
2693	638.64	[M+H]+	13.674	C41H83NO3	637.637	Cer 8:0;2O/33:0	0.177334	610	467	626	7	665	613	4607	1763	1219	1416	2133	24545	31	23	147	234	37473	125	7.55246	3.77516	1.94728	202.286	3.20752	40.0408	0.0508197	0.0492505	0.234824	33.4286	56.3504	0.203915
2859	652.661	[M+H]+	14.317	C42H85NO3	651.653	Cer 8:0;2O/34:0	4.21068e-16	130259	128569	126932	126036	134978	132116	65	80	56	80	38	32	104511	118708	118745	119442	116599	117099	0.000499006	0.000622234	0.000441181	0.000634739	0.000281527	0.000242211	0.802332	0.923302	0.935501	0.947682	0.863837	0.886335
2832	650.651	[M+H]+	13.775	C42H83NO3	649.637	Cer 8:0;2O/34:1	6.21486e-05	2966	13343	12687	12216	14538	13762	71	36	34	17	14	9	16382	846	511	14659	628	488	0.023938	0.00269804	0.00267991	0.00139162	0.000962994	0.000653975	5.52326	0.063404	0.0402774	1.19998	0.0431971	0.03546
2727	642.584	[M+H]+	13.422	C42H75NO3	641.575	Cer 8:0;2O/34:5	0.956678	283	224	3671	3807	3051	563	4280	1517	1753	1526	768	1464	790	723	707	4662	6434	1886	15.1237	6.77232	0.477527	0.400841	0.251721	2.60036	2.79152	3.22768	0.192591	1.22459	2.10882	3.34991
3095	676.655	[M+H]+	16.316	C44H85NO3	675.653	Cer 8:0;2O/36:2	0.00208256	4862	5349	5956	2280	130	3616	18	30	22	17	24	14	54	71	71	55	76	53	0.00370218	0.00560852	0.00369375	0.00745614	0.184615	0.00387168	0.0111065	0.0132735	0.0119208	0.0241228	0.584615	0.0146571
3045	670.619	[M+H]+	12.441	C44H79NO3	669.606	Cer 8:0;2O/36:5	0.0796689	1902	9808	10542	1178	84	13	12	12	22	12	25	28	11	7	11	8	17	9	0.00630915	0.00122349	0.00208689	0.0101868	0.297619	2.15385	0.00578339	0.000713703	0.00104345	0.00679117	0.202381	0.692308
3426	708.746	[M+H]+	15.467	C46H93NO3	707.716	Cer 8:0;2O/38:0	0.000131244	108	46	47	34	269	225	9550	9260	9440	9429	9455	20576	23	35	21	16	22	21	88.4259	201.304	200.851	277.324	35.1487	91.4489	0.212963	0.76087	0.446809	0.470588	0.0817844	0.0933333
3400	706.709	[M+H]+	15.289	C46H91NO3	705.7	Cer 8:0;2O/38:1	8.40387e-05	8645	8678	7152	7239	1885	5824	19	12	13	9	13	12	40	66	48	66	66	50	0.0021978	0.00138281	0.00181767	0.00124327	0.00689655	0.00206044	0.00462695	0.00760544	0.00671141	0.00911728	0.0350133	0.00858516
3349	702.666	[M+H]+	16.221	C46H87NO3	701.669	Cer 8:0;2O/38:2	0.143283	160	738	2634	659	7819	95	102	144	74	83	48	24	2313	1100	1049	1660	781	496	0.6375	0.195122	0.0280942	0.125948	0.00613889	0.252632	14.4563	1.49051	0.398254	2.51897	0.0998849	5.22105
3330	700.675	[M+H]+	18.813	C46H85NO3	699.653	Cer 8:0;2O/38:4	0.345236	3781	2	1	1	37	13	21	14	23	11	13	18	3201	1718	2024	2799	3098	44	0.00555409	7	23	11	0.351351	1.38462	0.846601	859	2024	2799	83.7297	3.38462
3276	694.62	[M+H]+	14.5	C46H79NO3	693.606	Cer 8:0;2O/38:7	0.0127586	2113	1985	2705	3258	44	19	9	2	4	18	4	1	19	19	23	14	10	26	0.00425935	0.00100756	0.00147874	0.00552486	0.0909091	0.0526316	0.00899195	0.00957179	0.00850277	0.00429711	0.227273	1.36842
3234	690.588	[M+H]+	9.008	C46H75NO3	689.575	Cer 8:0;2O/38:9	0.076421	107	305	228	97	359	252	84	402	396	3494	1396	4382	35	43	8	19	18	37	0.785047	1.31803	1.73684	36.0206	3.88858	17.3889	0.327103	0.140984	0.0350877	0.195876	0.0501393	0.146825
3607	730.707	[M+H]+	16.59	C48H91NO3	729.7	Cer 8:0;2O/40:3	0.247923	9	13	27	32	15	19	415	214	80	4600	89	143	24	22	7616	14	25	79	46.1111	16.4615	2.96296	143.75	5.93333	7.52632	2.66667	1.69231	282.074	0.4375	1.66667	4.15789
3593	728.683	[M+H]+	15.916	C48H89NO3	727.684	Cer 8:0;2O/40:4	0.294336	10	4	16	5	12	5	271	7495	63	86	210	70	13	10	5	9	11	8	27.1	1873.75	3.9375	17.2	17.5	14	1.3	2.5	0.3125	1.8	0.916667	1.6
3524	720.624	[M+H]+	13.801	C48H81NO3	719.622	Cer 8:0;2O/40:8	6.77548e-14	46857	47800	46481	44750	50098	45200	478	1398	373	247	71	86	63727	52271	54081	50900	47093	49417	0.0102013	0.0292469	0.00802478	0.00551955	0.00141722	0.00190265	1.36003	1.09354	1.16351	1.13743	0.940018	1.0933
3495	718.617	[M+H]+	13.14	C48H79NO3	717.606	Cer 8:0;2O/40:9	3.52168e-07	164310	153186	224434	228453	139585	170188	133	73	110	188	121	77	29716	36741	31362	19967	24956	23102	0.000809446	0.000476545	0.000490122	0.000822926	0.000866855	0.000452441	0.180853	0.239846	0.139738	0.0874009	0.178787	0.135744
3868	756.73	[M+H]+	16.843	C50H93NO3	755.716	Cer 8:0;2O/42:4	0.018313	27	7167	6572	3039	22	6624	44	65	59	61	77	65	6416	4811	5502	80	56	35	1.62963	0.00906935	0.00897748	0.0200724	3.5	0.0098128	237.63	0.671271	0.837188	0.0263244	2.54545	0.00528382
4060	772.663	[M+H]+	13.809	C52H85NO3	771.653	Cer 8:0;2O/44:10	1.32262e-12	151359	161330	143208	143811	153229	139612	238	78	27	59	7169	42	178109	150561	151141	9930	136113	139929	0.00157242	0.000483481	0.000188537	0.000410261	0.0467862	0.000300834	1.17673	0.933249	1.05539	0.069049	0.888298	1.00227
4014	768.629	[M+H]+	10.91	C52H81NO3	767.622	Cer 8:0;2O/44:12	0.00799356	37625	26952	23131	21271	3023	1803	273	54	31	5	17	12	230465	286675	40221	24324	17396	151358	0.00725581	0.00200356	0.00134019	0.000235062	0.00562355	0.00665557	6.12532	10.6365	1.73884	1.14353	5.75455	83.9479
4144	778.709	[M+H]+	18.526	C52H91NO3	777.7	Cer 8:0;2O/44:7	0.326054	24	8	8	26	41	22	38	40	44	63	37	4235	233	195	87	16	22	8	1.58333	5	5.5	2.42308	0.902439	192.5	9.70833	24.375	10.875	0.615385	0.536585	0.363636
4114	776.693	[M+H]+	13.849	C52H89NO3	775.684	Cer 8:0;2O/44:8	1.90169e-09	42046	46445	34867	35213	42439	36255	41	27	80	54	258	218	66562	45051	44923	38155	37031	36989	0.000975122	0.000581333	0.00229443	0.00153352	0.00607931	0.00601296	1.58308	0.969986	1.28841	1.08355	0.87257	1.02025
4085	774.677	[M+H]+	14.479	C52H87NO3	773.669	Cer 8:0;2O/44:9	1.94275e-10	17547	18770	14948	15101	17947	15930	60	28	35	65	19	21	20919	16372	15892	14555	14809	13854	0.00341939	0.00149174	0.00234145	0.00430435	0.00105867	0.00131827	1.19217	0.872243	1.06315	0.963843	0.825152	0.86968
1059	376.298	[M+H]+	0.907	C20H41NO5	375.298	Cer 8:0;3O/12:0;(2OH)	0.839733	5371910	5617940	3787212	4230304	4733434	4580992	5733000	5243857	5290722	2849007	4712677	3841867	4744457	5068150	2831855	4194008	3990414	3886470	1.06722	0.933413	1.397	0.673476	0.995615	0.838654	0.883197	0.902137	0.747741	0.99142	0.843027	0.84839
1192	404.33	[M+H]+	2.014	C22H45NO5	403.33	Cer 8:0;3O/14:0;(2OH)	0.000158588	3756	1375	1470	1684	2591	2301	161	6	5	7	5	12	127	1965	136	100	114	293	0.0428647	0.00436364	0.00340136	0.00415677	0.00192976	0.00521512	0.0338126	1.42909	0.092517	0.0593824	0.0439985	0.127336
1402	458.384	[M+H]+	2.593	C26H51NO5	457.377	Cer 8:0;3O/18:1;(2OH)	0.402657	6172	6926	166	143	6665	5567	3776	3022	3143	2765	94	5093	8270	5601	5737	4647	3458	2843	0.611795	0.436327	18.9337	19.3357	0.0141035	0.914855	1.33992	0.808692	34.5602	32.4965	0.51883	0.510688
1770	530.477	[M+H]+	3.766	C31H63NO5	529.471	Cer 8:0;3O/23:0;(2OH)	9.74248e-09	8042	8549	6751	6643	9477	7236	7	9	5	5	7	9	6252	4400	4708	15	12	14	0.00087043	0.00105275	0.000740631	0.000752672	0.00073863	0.00124378	0.777419	0.51468	0.697378	0.00225802	0.00126622	0.00193477
1754	528.455	[M+H]+	1.355	C31H61NO5	527.455	Cer 8:0;3O/23:1;(2OH)	4.56708e-08	7200	8261	5709	5924	8548	6658	47	22	25	38	10	17	30	18	15	24	27	21	0.00652778	0.00266312	0.00437905	0.00641458	0.00116986	0.00255332	0.00416667	0.00217891	0.00262743	0.00405132	0.00315863	0.0031541
1865	544.499	[M+H]+	7.281	C32H65NO5	543.486	Cer 8:0;3O/24:0;(2OH)	0.359533	128	74	38	6938	21	61	65	102	157	87	145	102	347	258	104	74	222	82	0.507812	1.37838	4.13158	0.0125396	6.90476	1.67213	2.71094	3.48649	2.73684	0.0106659	10.5714	1.34426
1991	558.515	[M+H]+	5.079	C33H67NO5	557.502	Cer 8:0;3O/25:0;(2OH)	0.0658153	4159	26	29	18	2682	1954	2	4	13	5	10	13	10	13	9	10	5	8	0.000480885	0.153846	0.448276	0.277778	0.00372856	0.00665302	0.00240442	0.5	0.310345	0.555556	0.00186428	0.00409417
2274	598.534	[M+H]+	7.391	C36H71NO5	597.533	Cer 8:0;3O/28:1;(2OH)	0.00261566	106	37	36	35	31	70	902	1931	1816	741	1253	182	105	122	110	82	96	109	8.50943	52.1892	50.4444	21.1714	40.4194	2.6	0.990566	3.2973	3.05556	2.34286	3.09677	1.55714
2452	614.579	[M+H]+	13.434	C37H75NO5	613.565	Cer 8:0;3O/29:0;(2OH)	0.00030619	2401	998	6498	2036	1051	7007	10508	10066	9496	8954	8748	9118	241	882	161	5526	173	168	4.37651	10.0862	1.46137	4.39784	8.3235	1.30127	0.100375	0.883768	0.0247769	2.71415	0.164605	0.023976
2594	628.586	[M+H]+	8.908	C38H77NO5	627.58	Cer 8:0;3O/30:0;(2OH)	0.182005	13692	2524	1656	790	1660	3080	424	502	479	938	1025	2688	1750	1059	28546	2537	1394	836	0.030967	0.198891	0.289251	1.18734	0.61747	0.872727	0.127812	0.419572	17.2379	3.21139	0.839759	0.271429
2564	626.569	[M+H]+	9.938	C38H75NO5	625.565	Cer 8:0;3O/30:1;(2OH)	0.397218	1101	433	427	348	444	6045	2070	982	175	167	72	141	467	661	416	65839	69414	101738	1.88011	2.2679	0.409836	0.479885	0.162162	0.0233251	0.42416	1.52656	0.974239	189.193	156.338	16.8301
2547	624.549	[M+H]+	8.966	C38H73NO5	623.549	Cer 8:0;3O/30:2;(2OH)	0.866732	1405	2037	796	224	482	395	125	151	112	3493	1315	771	170	228	192	184	128864	230146	0.088968	0.0741286	0.140704	15.5938	2.72822	1.9519	0.120996	0.111929	0.241206	0.821429	267.353	582.648
2875	654.597	[M+H]+	18.034	C40H79NO5	653.596	Cer 8:0;3O/32:1;(2OH)	0.145002	237	301	237	160	708	281	21610	188	284	230	24456	671	315	289	279	273	479	432	91.1814	0.624585	1.19831	1.4375	34.5424	2.3879	1.32911	0.960133	1.17722	1.70625	0.676554	1.53737
2854	652.58	[M+H]+	13.194	C40H77NO5	651.58	Cer 8:0;3O/32:2;(2OH)	0.422236	1075	474	594	137	26587	11834	5140	4956	4829	1159	595	1656	147	152	375	437	709	852	4.7814	10.4557	8.12963	8.45985	0.0223794	0.139936	0.136744	0.320675	0.631313	3.18978	0.0266672	0.0719959
3150	682.628	[M+H]+	18.51	C42H83NO5	681.627	Cer 8:0;3O/34:1;(2OH)	6.00142e-06	165	111	124	184	188	161	18993	10029	11382	11343	10862	16810	139	188	129	141	115	135	115.109	90.3514	91.7903	61.6467	57.7766	104.41	0.842424	1.69369	1.04032	0.766304	0.611702	0.838509
3135	680.615	[M+H]+	17.344	C42H81NO5	679.611	Cer 8:0;3O/34:2;(2OH)	0.209013	22	19	33	42	34	37	228	247	219	150	711	5108	118	299	290	104	88	316	10.3636	13	6.63636	3.57143	20.9118	138.054	5.36364	15.7368	8.78788	2.47619	2.58824	8.54054
3309	698.672	[M+H]+	18.178	C43H87NO5	697.658	Cer 8:0;3O/35:0;(2OH)	0.0139378	2458	4265	2700	3299	23	28	9	16	4	15	11	8	50	144	267	212	155	107	0.00366151	0.00375147	0.00148148	0.00454683	0.478261	0.285714	0.0203417	0.0337632	0.0988889	0.0642619	6.73913	3.82143
3423	708.649	[M+H]+	18.387	C44H85NO5	707.643	Cer 8:0;3O/36:2;(2OH)	0.224441	38	31	28	41	24	40	48	71	64	142	651	3255	76	113	229	56	132	87	1.26316	2.29032	2.28571	3.46341	27.125	81.375	2	3.64516	8.17857	1.36585	5.5	2.175
4385	794.759	[M+H]+	15.206	C50H99NO5	793.752	Cer 8:0;3O/42:1;(2OH)	0.141307	6169	20	51	36	5742	25	14	12	12	9	9	10	7237	7972	5945	4400	5842	43	0.00226941	0.6	0.235294	0.25	0.0015674	0.4	1.17312	398.6	116.569	122.222	1.01742	1.72
4362	792.748	[M+H]+	14.371	C50H97NO5	791.737	Cer 8:0;3O/42:2;(2OH)	0.00900296	777	1368	965	1069	75	109	66	15	59	15	15	9	10091	24	4098	21	3473	7268	0.0849421	0.0109649	0.0611399	0.0140318	0.2	0.0825688	12.9871	0.0175439	4.24663	0.0196445	46.3067	66.6789
1242	416.304	[M+H]+	2.031	C26H41NO3	415.309	Cer 8:1;2O/18:5	0.0622656	52109	52713	48821	49967	58661	48822	58787	55033	57517	56951	56072	80749	8	4	19	23	17	290	1.12815	1.04401	1.17812	1.13977	0.955865	1.65395	0.000153524	7.58826e-05	0.000389177	0.000460304	0.000289801	0.00593995
229	202.121	[M+H]+	0.701	C10H19NO3	201.136	Cer 8:1;2O/2:0	2.20423e-11	17380	18860	19199	21173	13012	16252	73806	75684	76586	75657	75883	84011	37371	38519	41109	38621	40356	42016	4.24661	4.01294	3.98906	3.57328	5.83177	5.16927	2.15023	2.04236	2.14121	1.82407	3.10144	2.58528
1736	524.417	[M+H]+	13.823	C34H53NO3	523.403	Cer 8:1;2O/26:7	0.0751003	1024	1014	237	823	4991	544	6	1	7	10	5	12	70	38	28	23	39	21	0.00585938	0.000986193	0.0295359	0.0121507	0.0010018	0.0220588	0.0683594	0.0374753	0.118143	0.0279465	0.00781407	0.0386029
335	230.202	[M+H]+	0.721	C12H23NO3	229.168	Cer 8:1;2O/4:0	1.28383e-08	1573	1437	1150	1652	2237	2171	6030	5628	5652	5343	5198	6269	5285	5048	4991	4566	4620	4510	3.83344	3.91649	4.91478	3.23426	2.32365	2.88761	3.35982	3.51287	4.34	2.76392	2.06527	2.07738
3691	738.584	[M+H]+	8.116	C50H75NO3	737.575	Cer 8:1;2O/42:12	0.0100591	183157	203509	190024	211756	210	1374	5	10	1	1	3	33	50931	42620	42143	37331	7338	6261	2.7299e-05	4.91379e-05	5.26249e-06	4.72242e-06	0.0142857	0.0240175	0.278073	0.209426	0.221777	0.176293	34.9429	4.55677
3988	766.609	[M+H]+	13.216	C52H79NO3	765.606	Cer 8:1;2O/44:12	6.87216e-05	330610	297936	336901	324571	68115	344897	107	106	79	51	92	51	315253	189527	53940	51788	50572	58336	0.000323644	0.000355781	0.00023449	0.00015713	0.00135066	0.00014787	0.953549	0.636133	0.160106	0.159558	0.74245	0.16914
1209	408.335	[M+H]+	3.105	C25H45NO3	407.34	Cer 9:0;2O/16:3	0.000260634	14085	14232	12093	12121	14794	12690	10506	6500	6795	6360	6157	10678	23564	16769	18105	15030	15101	14938	0.7459	0.456717	0.561895	0.524709	0.416182	0.84145	1.67299	1.17826	1.49715	1.24	1.02075	1.17715
1200	406.329	[M+H]+	3.013	C25H43NO3	405.324	Cer 9:0;2O/16:4	0.0499024	1090	1908	23	20	5378	2816	39	27	25	19	12	17	67	5	127	71	95	121	0.0357798	0.0141509	1.08696	0.95	0.00223131	0.00603693	0.0614679	0.00262055	5.52174	3.55	0.0176646	0.0429688
1327	436.394	[M+H]+	6.106	C27H49NO3	435.371	Cer 9:0;2O/18:3	3.68244e-10	16298	16692	13864	14059	17499	14202	9	5	5	3	5	7	1	3	5	14	5	10	0.000552215	0.000299545	0.000360646	0.000213386	0.000285731	0.000492888	6.13572e-05	0.000179727	0.000360646	0.000995803	0.000285731	0.000704126
1321	434.349	[M+H]+	0.901	C27H47NO3	433.356	Cer 9:0;2O/18:4	3.22611e-06	219738	128320	220816	190666	208838	204946	67293	64332	63345	63946	62517	63875	63610	81011	102779	77975	73937	71410	0.306242	0.50134	0.286868	0.335382	0.299356	0.311667	0.289481	0.63132	0.465451	0.408961	0.35404	0.348433
1425	464.395	[M+H]+	0.889	C29H53NO3	463.403	Cer 9:0;2O/20:3	3.67479e-06	4500	1518	1654	833	47369	10288	147645	99864	99098	117899	106163	94553	2793	5437	16189	13991	27177	37129	32.81	65.7866	59.9141	141.535	2.24119	9.19061	0.620667	3.58169	9.78779	16.7959	0.57373	3.60896
1707	522.514	[M+H]+	16.953	C33H63NO3	521.481	Cer 9:0;2O/24:2	0.00200388	9818	10145	10577	10590	410	8518	2604	599	358	630	948	3052	3773	3004	9678	8104	7712	7795	0.265227	0.0590439	0.033847	0.0594901	2.3122	0.3583	0.384294	0.296106	0.915004	0.76525	18.8098	0.915121
1964	552.561	[M+H]+	17.759	C35H69NO3	551.528	Cer 9:0;2O/26:1	0.3604	4562	14834	13421	2394	786	5520	7054	9105	11515	8766	12188	7458	20848	16598	17726	16089	15879	16665	1.54625	0.613793	0.857984	3.66165	15.5064	1.35109	4.56993	1.11892	1.32077	6.72055	20.2023	3.01902
1916	550.542	[M+H]+	18.933	C35H67NO3	549.512	Cer 9:0;2O/26:2	6.95956e-08	29012	33060	29038	25338	40531	29531	360	142	390	120	236	2769	36400	30900	741	382	411	415	0.0124087	0.00429522	0.0134307	0.00473597	0.0058227	0.0937659	1.25465	0.934664	0.0255183	0.0150762	0.0101404	0.014053
1885	548.527	[M+H]+	17.477	C35H65NO3	547.496	Cer 9:0;2O/26:3	0.116148	958	691	252	4466	614	7201	415	359	200	305	607	348	6418	45782	4241	4102	3402	5202	0.433194	0.519537	0.793651	0.0682938	0.988599	0.0483266	6.69937	66.2547	16.8294	0.918495	5.54072	0.7224
2177	580.595	[M+H]+	19.026	C37H73NO3	579.559	Cer 9:0;2O/28:1	1.49487e-07	64251	64918	86636	61817	91509	71439	8084	6445	6296	7780	3448	6790	62097	59374	58276	267159	55205	55357	0.125819	0.0992791	0.0726719	0.125855	0.0376794	0.0950461	0.966475	0.9146	0.672653	4.32177	0.603274	0.774885
2150	578.58	[M+H]+	18.729	C37H71NO3	577.543	Cer 9:0;2O/28:2	5.61007e-11	1102194	1064855	1197831	1057222	1196231	1306356	6022	13597	7315	6588	7008	9097	1087150	1159843	1120265	1179340	963010	922556	0.00546365	0.0127689	0.00610687	0.00623143	0.0058584	0.00696365	0.986351	1.0892	0.935245	1.11551	0.805037	0.706206
2107	576.566	[M+H]+	7.587	C37H69NO3	575.528	Cer 9:0;2O/28:3	0.0129211	8982	8134	6068	8430	73	21	407	135	109	50	44	72	26651	4440	12154	7065	748	3272	0.0453128	0.016597	0.0179631	0.0059312	0.60274	3.42857	2.96716	0.545857	2.00297	0.838078	10.2466	155.81
2393	606.602	[M+H]+	19.562	C39H75NO3	605.575	Cer 9:0;2O/30:2	0.0253707	185716	60553	33281	30576	57410	202680	2454	36067	977	8905	5931	7730	92845	1526	3952	684	372	1005	0.0132137	0.595627	0.0293561	0.291241	0.10331	0.0381389	0.49993	0.0252011	0.118746	0.0223705	0.00647971	0.00495856
2363	604.583	[M+H]+	17.635	C39H73NO3	603.559	Cer 9:0;2O/30:3	0.00489286	6058	7684	5062	5243	38808	8925	558892	296013	66637	181164	207388	547172	103250	44337	92802	39604	57397	39164	92.2569	38.5233	13.1642	34.5535	5.34395	61.3078	17.0436	5.77004	18.3331	7.55369	1.479	4.38812
2324	602.564	[M+H]+	8.182	C39H71NO3	601.543	Cer 9:0;2O/30:4	0.0104057	730	1591	398	348	358	597	111	36	53	59	36	54	1507	1505	1588	2026	1036	702	0.152055	0.0226273	0.133166	0.16954	0.100559	0.0904523	2.06438	0.945946	3.98995	5.82184	2.89385	1.17588
2295	600.527	[M+H]+	1.84	C39H69NO3	599.528	Cer 9:0;2O/30:5	1.384e-05	7959	9311	6083	6645	3118	7329	9	16	17	13	16	20	359	267	222	60	43	45	0.0011308	0.0017184	0.00279467	0.00195636	0.00513149	0.00272889	0.0451062	0.0286758	0.0364952	0.00902935	0.0137909	0.00613999
2681	636.613	[M+H]+	13.828	C41H81NO3	635.622	Cer 9:0;2O/32:1	0.00478524	6723	6187	6148	1509	7926	1	36	62	49	40	39	28	4462	3638	3695	4817	4026	3287	0.00535475	0.010021	0.00797007	0.0265076	0.00492051	28	0.663692	0.588007	0.601008	3.19218	0.507949	3287
2667	634.596	[M+H]+	13.486	C41H79NO3	633.606	Cer 9:0;2O/32:2	1.59035e-12	27466	27181	24886	25265	28975	27944	226	198	133	181	25	56	23845	24049	24885	22899	23130	322	0.00822836	0.0072845	0.00534437	0.00716406	0.000862813	0.00200401	0.868164	0.884772	0.99996	0.906353	0.798274	0.011523
2650	632.63	[M+H]+	18.719	C41H77NO3	631.59	Cer 9:0;2O/32:3	0.00219208	23072	22518	28531	18899	35281	28780	20157	12226	6211	6952	14899	16443	25866	6921	6651	5911	18967	5525	0.873656	0.542943	0.217693	0.36785	0.422295	0.571334	1.1211	0.307354	0.233115	0.312768	0.537598	0.191974
2622	630.597	[M+H]+	13.035	C41H75NO3	629.575	Cer 9:0;2O/32:4	0.00316877	134	95	512	127	2209	185	37220	27366	19074	9081	21339	3854	29640	12149	10170	2021	1203	2501	277.761	288.063	37.2539	71.5039	9.66003	20.8324	221.194	127.884	19.8633	15.9134	0.54459	13.5189
2591	628.567	[M+H]+	12.038	C41H73NO3	627.559	Cer 9:0;2O/32:5	0.273688	219	134	456	494	253	120	80867	6626	4485	159	510	225	401	326	251	147	321	294	369.256	49.4478	9.83553	0.321862	2.01581	1.875	1.83105	2.43284	0.550439	0.297571	1.26877	2.45
2947	662.631	[M+H]+	14.114	C43H83NO3	661.637	Cer 9:0;2O/34:2	6.13774e-14	78990	77391	75188	73904	83240	79297	14	19	20	15	12	10	75392	68100	68937	63224	63070	61762	0.000177238	0.000245507	0.000266	0.000202966	0.000144161	0.000126108	0.95445	0.879947	0.916862	0.855488	0.757689	0.778869
2929	660.651	[M+H]+	14.843	C43H81NO3	659.622	Cer 9:0;2O/34:3	1.22535e-05	8623	8361	3780	7023	9399	5299	43	48	24	32	53	26	7421	5483	5288	4517	5462	135	0.00498666	0.00574094	0.00634921	0.00455646	0.0056389	0.00490659	0.860605	0.655783	1.39894	0.643172	0.581126	0.0254765
2827	650.561	[M+H]+	8.329	C43H71NO3	649.543	Cer 9:0;2O/34:8	0.00701273	23	70	48	33	37	12	115256	110927	266760	160920	53593	17173	35	26	129	148	69	64	5011.13	1584.67	5557.5	4876.36	1448.46	1431.08	1.52174	0.371429	2.6875	4.48485	1.86486	5.33333
3237	690.695	[M+H]+	15.149	C45H87NO3	689.669	Cer 9:0;2O/36:2	0.102591	106	105	111	104	401	142	365	4582	431	574	182	5451	56	5282	5717	4689	8918	5131	3.4434	43.6381	3.88288	5.51923	0.453865	38.3873	0.528302	50.3048	51.5045	45.0865	22.2394	36.1338
3212	688.687	[M+H]+	14.705	C45H85NO3	687.653	Cer 9:0;2O/36:3	1.17122e-09	40175	40885	32856	34291	44553	39708	1054	743	199	831	380	555	21110	18196	13229	18715	18134	343	0.0262352	0.0181729	0.00605673	0.0242338	0.00852917	0.013977	0.525451	0.445053	0.402636	0.54577	0.407021	0.00863806
3190	686.675	[M+H]+	14.798	C45H83NO3	685.637	Cer 9:0;2O/36:4	8.26366e-12	60939	60607	53520	53699	63025	56412	22	19	10	14	40	22	72311	54522	56337	48603	48496	47748	0.000361017	0.000313495	0.000186846	0.000260712	0.000634669	0.000389988	1.18661	0.899599	1.05263	0.905101	0.769472	0.846416
3113	678.576	[M+H]+	7.149	C45H75NO3	677.575	Cer 9:0;2O/36:8	7.07252e-11	628525	669961	547649	571059	581040	536175	59	67	31	24	31	43	108	131	51	67	53	17	9.38706e-05	0.000100006	5.66056e-05	4.20272e-05	5.33526e-05	8.01977e-05	0.000171831	0.000195534	9.31253e-05	0.000117326	9.12158e-05	3.17061e-05
3497	718.729	[M+H]+	20.881	C47H91NO3	717.7	Cer 9:0;2O/38:2	0.000768485	211	252	219	236	489	236	9177	7783	8989	1355	8193	14237	380	46	181	406	278	53	43.4929	30.8849	41.0457	5.74153	16.7546	60.3263	1.80095	0.18254	0.826484	1.72034	0.568507	0.224576
3628	732.631	[M+H]+	13.499	C49H81NO3	731.622	Cer 9:0;2O/40:9	1.06979e-12	53159	56609	49714	51801	54851	48860	13	17	5	21	46	20	65412	52948	55150	48670	47660	49154	0.000244549	0.000300306	0.000100575	0.000405398	0.000838636	0.000409333	1.2305	0.935328	1.10935	0.939557	0.868899	1.00602
3884	758.647	[M+H]+	13.499	C51H83NO3	757.637	Cer 9:0;2O/42:10	4.36743e-13	53952	57351	50557	50268	52792	50814	14	1	4	4	9	7	67651	54911	56382	50895	49132	50501	0.00025949	1.74365e-05	7.91186e-05	7.95735e-05	0.00017048	0.000137757	1.25391	0.957455	1.11522	1.01247	0.930671	0.99384
3866	756.629	[M+H]+	7.901	C51H81NO3	755.622	Cer 9:0;2O/42:11	0.00085037	675248	896436	635603	685292	640	610058	3670	3082	1853	3012	2322	3037	694655	539656	480211	118555	9733	7386	0.00543504	0.00343806	0.00291534	0.00439521	3.62812	0.00497822	1.02874	0.602002	0.75552	0.172999	15.2078	0.012107
3837	754.608	[M+H]+	10.361	C51H79NO3	753.606	Cer 9:0;2O/42:12	0.000106655	221483	210546	81800	121988	219115	290654	635	363	231	261	108	77	1185	45241	26555	43147	38503	42869	0.00286704	0.00172409	0.00282396	0.00213955	0.000492892	0.00026492	0.0053503	0.214875	0.324633	0.353699	0.175721	0.147492
3936	762.668	[M+H]+	13.637	C51H87NO3	761.669	Cer 9:0;2O/42:8	1.27807e-12	1176198	1189344	1100091	1096608	1277453	1197097	1930	847	974	657	325	335	1263011	1181567	1169405	1131343	1109656	1108042	0.00164088	0.000712157	0.000885381	0.00059912	0.000254412	0.000279844	1.07381	0.993461	1.06301	1.03167	0.868647	0.925608
4191	782.645	[M+H]+	9.508	C53H83NO3	781.637	Cer 9:0;2O/44:12	0.000394868	32277	36959	25467	12035	16205	12669	197	83	64	45	76	154	1597991	1513030	1477535	255604	66199	270466	0.00610342	0.00224573	0.00251306	0.00373909	0.00468991	0.0121557	49.5087	40.9381	58.0176	21.2384	4.0851	21.3486
4384	794.745	[M+H]+	14.892	C53H95NO3	793.731	Cer 9:0;2O/44:6	0.00840401	148	141	61	101	43	34	1738	1235	1204	1382	45	3241	34	36	50	29	72	23	11.7432	8.75887	19.7377	13.6832	1.04651	95.3235	0.22973	0.255319	0.819672	0.287129	1.67442	0.676471
4291	788.687	[M+H]+	13.694	C53H89NO3	787.684	Cer 9:0;2O/44:9	0.00036722	2957392	2983502	2807930	139456	3209120	2978568	141	101	76	144	120	164	2660732	2464671	2427649	2366074	2344706	2308682	4.76771e-05	3.38528e-05	2.70662e-05	0.00103258	3.73934e-05	5.506e-05	0.899689	0.8261	0.864569	16.9665	0.730638	0.775098
3819	752.596	[M+H]+	9.249	C51H77NO3	751.59	Cer 9:1;2O/42:12	0.0105173	12352	6228	888	1035	10944	5546	0	0	0	0	4	0	7878	116	121	154	180	152	0	0	0	0	0.000365497	0	0.637791	0.0186256	0.136261	0.148792	0.0164474	0.0274071
4161	780.632	[M+H]+	7.731	C53H81NO3	779.622	Cer 9:1;2O/44:12	1.44702e-08	243052	280647	204345	229722	200770	191050	214	77	68	38	41	362	1180038	1044530	998070	951343	248505	893128	0.00088047	0.000274366	0.000332771	0.000165417	0.000204214	0.00189479	4.85508	3.72186	4.88424	4.14128	1.23776	4.67484
4354	497.277	[M+H]+	0.746	C31H36N4O2	496.284	Ceridimine	4.63157e-11	938965	960557	877993	879839	1030741	975773	167880	156178	192264	177026	157952	218919	184668	175500	200846	168692	163115	154324	0.178793	0.162591	0.218981	0.201203	0.153241	0.224354	0.196672	0.182706	0.228756	0.191731	0.15825	0.158156
1473	480.356	[M+H]+	1.969	C24H50NO6P	479.338	CerP 14:0;2O/10:0	0.013896	117959	132379	102680	104057	113536	103591	72676	71015	73693	73032	127	109433	159019	111755	140554	99785	125343	122864	0.616112	0.536452	0.717696	0.701846	0.00111859	1.05639	1.34809	0.844205	1.36885	0.958946	1.10399	1.18605
1912	550.423	[M+H]+	2.499	C29H60NO6P	549.416	CerP 15:0;2O/14:0	9.15601e-05	13	18	9	2	7	8	19590	10155	12147	11435	11864	24781	236	126	65	79	139	54	1506.92	564.167	1349.67	5717.5	1694.86	3097.62	18.1538	7	7.22222	39.5	19.8571	6.75
3606	730.608	[M+H]+	7.405	C42H84NO6P	729.604	CerP 16:0;2O/26:1	0.0132802	592183	904830	625875	767103	92	79	5333	3771	5585	2764	4965	5032	1330025	946650	966131	82809	52448	16763	0.00900566	0.00416763	0.00892351	0.00360317	53.9674	63.6962	2.24597	1.04622	1.54365	0.10795	570.087	212.19
3758	746.642	[M+H]+	13.814	C43H88NO6P	745.635	CerP 17:0;2O/26:0	2.40877e-14	548005	563618	517962	521211	543565	510421	645	446	339	649	318	593	629327	550747	543552	525908	507816	527699	0.001177	0.000791316	0.000654488	0.00124518	0.000585027	0.00116179	1.1484	0.977164	1.04941	1.00901	0.934232	1.03385
3735	744.623	[M+H]+	9.447	C43H86NO6P	743.619	CerP 17:0;2O/26:1	0.0270751	2761	1599	954	5938	12120	5678	67	371	660	880	728	156	6628	294	216	221	283	70	0.0242666	0.23202	0.691824	0.148198	0.060066	0.0274745	2.40058	0.183865	0.226415	0.0372179	0.0233498	0.0123283
3714	742.608	[M+H]+	11.326	C43H84NO6P	741.604	CerP 17:1;2O/26:1	0.00196211	88581	63189	32049	31388	121436	147621	34	28	18	21	54	77	16124	9771	6383	1622	480	419	0.000383829	0.000443115	0.00056164	0.000669045	0.000444679	0.000521606	0.182025	0.154631	0.199164	0.0516758	0.0039527	0.00283835
1267	424.3	[M+H]+	0.833	C20H42NO6P	423.275	CerP 18:0;2O/2:0	0.548337	188	92	135	58	136	121	153	98	125	203	86	159	55	76	33	124	68	90	0.81383	1.06522	0.925926	3.5	0.632353	1.31405	0.292553	0.826087	0.244444	2.13793	0.5	0.743802
3863	756.622	[M+H]+	12.661	C44H86NO6P	755.619	CerP 18:1;2O/26:1	0.000290416	337400	329923	344725	313265	23896	353460	41	152	248	61	143	42	70	67	108	220	143	182	0.000121517	0.000460714	0.000719414	0.000194723	0.00598427	0.000118825	0.000207469	0.000203078	0.000313293	0.000702281	0.00598427	0.00051491
3690	738.577	[M+H]+	10.153	C43H80NO6P	737.572	CerP 19:0;2O/24:4	0.0339411	1	2	6	1	11	6	121	67	102	11	16	9	14175	11860	13623	12562	11399	1390	121	33.5	17	11	1.45455	1.5	14175	5930	2270.5	12562	1036.27	231.667
4084	774.67	[M+H]+	13.349	C45H92NO6P	773.666	CerP 19:0;2O/26:0	4.266e-05	943402	231761	866362	815980	996778	904426	94	78	36	90	1361	1362	551830	798218	803215	749899	3754	4233	9.96394e-05	0.000336554	4.15531e-05	0.000110297	0.0013654	0.00150593	0.584936	3.44414	0.927112	0.919016	0.00376613	0.00468032
3673	736.563	[M+H]+	7.351	C43H78NO6P	735.557	CerP 19:1;2O/24:4	4.74412e-12	23920	25317	21348	23079	24170	21686	157	161	4	1	2	0	66	54	58	91	109	64	0.00656355	0.00635936	0.000187371	4.33294e-05	8.27472e-05	0	0.0027592	0.00213295	0.00271688	0.00394298	0.00450972	0.00295121
13850	785.624	[M+H]+	8.045	C24H40O4	392.293	chenodeoxycholic acid	5.29783e-11	265	282	277	256	269	304	3142	2929	3317	3233	2735	2845	2246	2228	2378	24223	2868	2682	11.8566	10.3865	11.9747	12.6289	10.1673	9.35855	8.47547	7.90071	8.58484	94.6211	10.6617	8.82237
753	222.038	[M+H]+	0.764	C10H8ClN3O	221.036	Chloridazon	0.00409008	2459	3633	3386	3038	2481	3386	2487	2350	2176	1867	2405	2147	7416	6857	11309	6695	6766	7013	1.01139	0.646848	0.642646	0.614549	0.969367	0.634082	3.01586	1.88742	3.33993	2.20375	2.72713	2.07118
1458	291.09	[M+H]+	0.719	C15H15ClN2O2	290.082	Chloroxuron	1.05564e-05	7756	5553	7928	9413	6277	7071	12810	13061	12000	13269	12379	11252	8839	14041	11170	11874	12507	11005	1.65162	2.35206	1.51362	1.40965	1.97212	1.59129	1.13963	2.52854	1.40893	1.26145	1.99251	1.55636
3015	385.314	[M+H]+	5.252	C27H44O	384.339	Cholecalciferol	0.616082	25296	12954	8899	825	2666	623	21013	2233	1463	1460	1267	8150	14107	2135	1095	741	650	282	0.830685	0.172379	0.1644	1.7697	0.475244	13.0819	0.557677	0.164814	0.123048	0.898182	0.243811	0.452648
2957	383.316	[M+H]+	1.429	C27H42O	382.324	Cholest-4,6-Dien-3-One	2.84595e-07	6622	8394	5679	5424	7783	6094	346	221	514	1281	268	437	5725	3097	2959	1870	5567	1122	0.0522501	0.0263283	0.0905089	0.236173	0.034434	0.0717099	0.864542	0.368954	0.521042	0.344764	0.715277	0.184116
3028	387.328	[M+H]+	5.619	C27H46O	386.355	Cholestan-3-One	0.233759	5999	621	912	937	191	116	310	416	225	399	168	269	258	476	258	117	235	662	0.0516753	0.669887	0.246711	0.425827	0.879581	2.31897	0.0430072	0.766506	0.282895	0.124867	1.23037	5.7069
3096	387.362	[M+H]+	2.2	C27H46O	386.355	Cholesterol	7.42447e-12	26213	26922	23101	23825	27413	24996	5210	5214	5205	5201	5193	5183	4139	4104	4137	4162	4161	4135	0.198756	0.193671	0.225315	0.2183	0.189436	0.215084	0.15244	0.179083	0.17469	0.151789	0.165426	0.157746
3393	423.31	[M+H]+	0.7	C25H42O5	422.303	Cholic Acid, Methyl Ester	3.87031e-08	1921	2023	1777	2151	2470	2407	454	322	290	489	432	266	487	635	691	589	535	47	0.236335	0.15917	0.163196	0.227336	0.174899	0.110511	0.253514	0.31389	0.388858	0.273826	0.216599	0.0195264
155	104.116	[M+H]+	2.762	C5H14NO	104.108	Choline; CE0; OEYIOHPDSNJKLS-UHFFFAOYSA-N	4.97409e-07	8853	9691	6922	7650	11522	6948	316	315	290	176	196	213	883	587	397	671	280	160	0.0356941	0.0325044	0.0418954	0.0230065	0.0170109	0.0306563	0.0997402	0.0605717	0.0573534	0.0877124	0.0243013	0.0230282
22565	1183.51	[M+H]+	17.523	C57H82O26	1182.51	Chromomycin A3	0.000886164	4987	5148	1480	1446	2915	2794	54	32	23	25	19	19	6	41	31	15	33	25	0.0108282	0.00621601	0.0155405	0.0172891	0.00651801	0.00680029	0.00120313	0.00796426	0.0209459	0.0103734	0.0113208	0.00894775
506	186.141	[M+H]+	1.617	C10H16O2	168.115	Chrysanthemic Acid	0.00271216	45	32	12	12	38	12	9020	8078	10071	8644	8590	26767	32	8	11	11	9	19	200.444	252.438	839.25	720.333	226.053	2230.58	0.711111	0.25	0.916667	0.916667	0.236842	1.58333
410	172.169	[M+H]+	0.822	C10H18O	154.136	Chrysanthemyl Alcohol	0.000757187	1444	1821	1169	1238	2868	1521	476	388	158	542	637	198	1390	961	712	765	974	886	0.32964	0.21307	0.135158	0.437803	0.222106	0.130178	0.962604	0.527732	0.609068	0.617932	0.339609	0.582512
8230	643.388	[M+H]+	0.753	C35H56O9	620.392	Cimigenol-3-O-alpha-L-arabinoside	0.000140692	848	1382	1347	800	947	540	71	237	105	67	53	301	4453	141	153	170	183	294	0.0837264	0.171491	0.077951	0.08375	0.0559662	0.557407	5.25118	0.102026	0.113586	0.2125	0.193242	0.544444
9570	679.408	[M+H]+	3.502	C37H58O11	678.398	Cimiracemoside D	0.0959749	117	111	79	72	276	89	2	16	6	4752	6162	12796	43	11	29	38	21	46	0.017094	0.144144	0.0759494	66	22.3261	143.775	0.367521	0.0990991	0.367089	0.527778	0.076087	0.516854
337	149.06	[M+H]+	14.058	C9H8O2	148.052	Cinnamic acid	0.00808189	4147	5514	2968	3987	865	7517	881	1202	639	694	1745	1323	1579	1809	1341	1070	1098	476	0.212443	0.217991	0.215296	0.174066	2.01734	0.176001	0.380757	0.328074	0.451819	0.268372	1.26936	0.0633231
2313	343.292	[M+H]+	9.167	C19H38N2O3	342.288	CocamidopropylBetaine	0.0180573	71	22	32	16	79	51	179	344	214	49	93	134	80	15	121	1985	8741	3087	2.52113	15.6364	6.6875	3.0625	1.17722	2.62745	1.12676	0.681818	3.78125	124.062	110.646	60.5294
2314	343.322	[M+H]+	18.391	C19H38N2O3	342.288	CocamidoprpylBetaine	0.357578	495	126	416	203	167	90	197	142	231	178	354	5621	609	458	334	300	154	202	0.39798	1.12698	0.555288	0.876847	2.11976	62.4556	1.2303	3.63492	0.802885	1.47783	0.922156	2.24444
12998	768.092	[M+H]+	0.771	C21H36N7O16P3S	767.115	Coenzyme A	6.52189e-07	224	260	341	389	371	177	1382	1421	1924	1583	1744	2157	536	1026	852	1048	933	1159	6.16964	5.46538	5.64223	4.06941	4.70081	12.1864	2.39286	3.94615	2.49853	2.69409	2.51482	6.54802
17558	869.672	[M+H]+	14.63	C59H90O4	862.684	Coenzyme Q10; FAB-EBEB; MS2; m/z	0.0252888	6937	529	922	477	6152	7474	106	81	82	53	47	39	243	188	92	109	78	119	0.0152804	0.153119	0.0889371	0.111111	0.00763979	0.00521809	0.0350296	0.355388	0.0997831	0.228512	0.0126788	0.0159219
2645	365.306	[M+H]+	16.281	C24H30O4	382.214	Colladine [M-H2O+H]+	0.0157213	4898	1010	988	835	1983	4543	107	178	169	155	188	196	162	186	101	155	168	144	0.0218457	0.176238	0.171053	0.185629	0.0948058	0.0431433	0.0330747	0.184158	0.102227	0.185629	0.0847201	0.0316971
2550	357.329	[M+H]+	3.012	C24H40N2	356.319	conessine	0.00498299	4370	3795	497	299	4040	3630	59	17	63	53	57	84	304	250	179	148	126	203	0.0135011	0.00447958	0.126761	0.177258	0.0141089	0.0231405	0.0695652	0.0658762	0.360161	0.494983	0.0311881	0.0559229
5256	863.692	[M+H]+	10.072	C59H90O4	862.684	CoQ10	0.0860174	11	8	12	54	6	11	12	20	80	152	406	688	72	13	28	21	34	56	1.09091	2.5	6.66667	2.81481	67.6667	62.5455	6.54545	1.625	2.33333	0.388889	5.66667	5.09091
6416	999.811	[M+H]+	16.005	C69H106O4	998.809	CoQ12	0.321286	136	325	315	444	22	55	90	257	57	570	263	2900	19	25	27	19	16	37	0.661765	0.790769	0.180952	1.28378	11.9545	52.7273	0.139706	0.0769231	0.0857143	0.0427928	0.727273	0.672727
742	319.178	[M+H]+	0.915	C19H26O4	318.183	CoQ2	1.17096e-09	4716	4632	4289	4086	5607	5020	5	7	12	29	8	6	20	10	9	15	12	8	0.00106022	0.00151123	0.00279785	0.00709741	0.00142679	0.00119522	0.00424088	0.00215889	0.00209839	0.00367107	0.00214018	0.00159363
1120	387.266	[M+H]+	0.847	C24H34O4	386.246	CoQ3	4.39045e-05	11055	8107	9337	7190	9600	8036	3484	3386	4581	3376	2921	5867	6662	5989	6125	5047	5089	5113	0.315152	0.417664	0.490629	0.469541	0.304271	0.73009	0.602623	0.738744	0.655992	0.701947	0.530104	0.636262
3595	438.08	[M+H]+	0.768	C22H22ClNO4	399.124	Coralyne Chloride	6.05111e-10	794	846	788	932	438	231	3636	3708	3783	3700	3735	4172	1979	2236	2299	2314	1482	2409	4.57935	4.38298	4.80076	3.96996	8.5274	18.0606	2.49244	2.64303	2.91751	2.48283	3.38356	10.4286
3988	473.365	[M+H]+	4.32	C30H48O4	472.355	Corosolic acid	3.61985e-05	43288	43898	18889	19602	43481	38870	10	18	16	12	19	19	91	27	41	31	58	35	0.000231011	0.000410041	0.000847054	0.000612182	0.000436972	0.000488809	0.0021022	0.000615062	0.00217058	0.00158147	0.00133392	0.000900437
2609	361.311	[M+H]+	14.279	C21H28O5	360.194	Cortisone	0.00516649	13374	13555	2089	1783	6041	12111	177	101	104	43	75	46	37	55	41	29	49	26	0.0132346	0.00745113	0.0497846	0.0241167	0.0124152	0.0037982	0.00276656	0.00405754	0.0196266	0.0162647	0.00811124	0.00214681
1451	290.106	[M+H]+	0.741	[C12H15ClNO4]-	0	Cotarnine Chloride	1.15591e-08	1771	644	1764	739	1095	983	6304	6475	5815	5077	5941	5903	7720	6057	7154	5494	5498	5535	3.55957	10.0543	3.29649	6.87009	5.42557	6.00509	4.35912	9.40528	4.05556	7.43437	5.021	5.63072
673	215.063	[M+H]+	0.7	C10H12N2O	176.095	COTININE	2.7997e-05	964	986	835	958	895	837	1341	1362	1312	1336	1234	1643	1453	1286	1571	1207	1388	1384	1.39108	1.38134	1.57126	1.39457	1.37877	1.96296	1.50726	1.30426	1.88144	1.25992	1.55084	1.65352
15382	815.32	[M+H]+	0.897	C38H54O19	814.326	Crocin II	0.00396568	27	26	41	6	33	39	54	89	67	99	48	47	156	14	135	86	57	66	2	3.42308	1.63415	16.5	1.45455	1.20513	5.77778	0.538462	3.29268	14.3333	1.72727	1.69231
11130	719.535	[M+H]+	8.11	C19H36N2O3	340.273	CUDA	0.204582	58570	9654	2694	744	1560	8612	2338	2372	994	585	857	419	4196	1672	13327	20684	2818	856	0.039918	0.245701	0.368968	0.78629	0.549359	0.048653	0.0716408	0.173192	4.94692	27.8011	1.80641	0.0993962
2213	341.302	[M+H]+	17.979	C19H36N2O3	340.273	CUDA* (internal standard)	0.0295675	1346	4009	1792	1836	485	1386	3527	2842	3135	8302	13311	6063	908	698	860	722	740	1255	2.62036	0.708905	1.74944	4.52179	27.4454	4.37446	0.674591	0.174108	0.479911	0.393246	1.52577	0.905483
2328	345.028	[M+H]+	0.758	C15H11ClO6	322.024	Cyanidin chloride	4.93662e-11	8804	8679	8006	8362	8566	7933	1531	2511	2160	2218	1570	1723	8010	4665	2450	4968	4769	5821	0.173898	0.289319	0.269798	0.265248	0.183283	0.217194	0.909814	0.537504	0.30602	0.594116	0.556736	0.73377
4766	521.306	[M+H]+	1.226	C29H44O8	520.304	Cyasterone	0.000658919	7780	2818	7741	2872	3762	3699	163	228	89	99	68	102	2726	977	794	620	795	968	0.0209512	0.0809084	0.0114972	0.0344708	0.0180755	0.027575	0.350386	0.3467	0.102571	0.215877	0.211324	0.261692
3188	403.372	[M+H]+	3.525	C26H46N2O	402.361	cyclovirobuxine D	0.000176327	3126	3122	1226	1849	1469	1974	177	75	130	181	91	411	79	131	113	99	156	78	0.0566219	0.0240231	0.106036	0.0978908	0.0619469	0.208207	0.0252719	0.0419603	0.0921697	0.0535425	0.106195	0.0395137
210	121.037	[M+H]+	1.305	C4H8O4	120.042	D-(-)-Erythrose; LC-ESI-QTOF; MS2; CE	0.000211087	658	804	633	662	759	677	1832	1484	1670	1459	1069	2244	1437	896	1083	936	933	912	2.78419	1.84577	2.63823	2.20393	1.40843	3.31462	2.18389	1.11443	1.7109	1.4139	1.22925	1.34712
1933	323.253	[M+H]+	3.768	C20H34O3	322.251	Darutigenol	0.0650289	27570	226	255	195	22972	11991	64	89	20	75	54	83	1042	798	652	811	890	295	0.00232136	0.393805	0.0784314	0.384615	0.00235069	0.00692186	0.0377947	3.53097	2.55686	4.15897	0.0387428	0.0246018
4125	485.307	[M+H]+	1.934	C26H44O8	484.304	Darutoside	0.0153848	12824	15044	8218	5731	49223	26408	321	274	269	305	227	298	23238	6276	21791	13929	18457	15718	0.0250312	0.0182132	0.032733	0.0532193	0.00461167	0.0112845	1.81207	0.417176	2.65162	2.43047	0.374967	0.595198
6072	577.452	[M+H]+	1.253	C35H60O6	576.439	Daucosterol;Sitogluside	0.00365447	1729	2512	3620	3831	3269	3078	32872	29882	26617	40425	25986	90180	7354	4834	5419	4319	4530	4343	19.0121	11.8957	7.35276	10.5521	7.94922	29.2982	4.25333	1.92436	1.49696	1.12738	1.38574	1.41098
7608	625.319	[M+H]+	0.915	C38H44N2O6	624.32	Dauricine	1.91594e-05	1970	1482	858	1269	2007	1320	59	139	61	90	91	213	147	81	156	204	141	135	0.0299492	0.0937922	0.0710956	0.070922	0.0453413	0.161364	0.0746193	0.0546559	0.181818	0.160757	0.0702541	0.102273
1862	316.263	[M+H]+	1.565	C17H33NO4	315.241	Decanoyl-L-carnitine	2.30972e-08	10850	12361	7764	9748	11706	11218	133	73	108	64	54	87	8666	3001	3067	2092	592	3511	0.0122581	0.00590567	0.0139104	0.00656545	0.00461302	0.00775539	0.79871	0.24278	0.395028	0.214608	0.0505724	0.312979
3177	403.247	[M+H]+	3.634	C24H34O5	402.241	Dehydrocholic acid	0.000530785	4739	5120	5772	5713	4941	144	34	132	40	43	14	53	138	153	116	84	26	99	0.00717451	0.0257812	0.00693001	0.00752669	0.00283343	0.368056	0.0291201	0.0298828	0.020097	0.0147033	0.00526209	0.6875
4616	511.375	[M+H]+	0.696	C33H50O4	510.371	Dehydroeburicoic acid monoacetate	3.47278e-10	2007	2255	1918	1957	2317	2304	199	160	211	271	240	80	232	232	292	316	151	292	0.099153	0.0709534	0.11001	0.138477	0.103582	0.0347222	0.115595	0.102882	0.152242	0.161472	0.0651705	0.126736
1977	326.37	[M+H]+	4.077	C19H17N3O	303.137	Dehydroevodiamine	1.35682e-11	81360	83354	71682	75131	85742	73854	519	380	348	373	175	727	72	235	846	1004	724	1512	0.00637906	0.00455887	0.00485478	0.00496466	0.00204101	0.00984375	0.000884956	0.0028193	0.0118021	0.0133633	0.00844394	0.0204728
4509	507.334	[M+H]+	1.349	C31H48O4	484.355	Dehydrotumulosic acid	5.66283e-05	594	563	444	630	579	829	275	174	194	182	241	317	6112	1867	624	891	1202	965	0.462963	0.309059	0.436937	0.288889	0.416235	0.382388	10.2896	3.31616	1.40541	1.41429	2.07599	1.16405
406	171.153	[M+H]+	2.172	C10H18O2	170.131	delta-Decalactone; LC-ESI-QTOF; MS2; [M+H]+; CE	3.62437e-06	69287	73260	34380	68513	88791	65118	136	68	133	72	50	185	287	288	76	307	524	82	0.00196285	0.000928201	0.00386853	0.0010509	0.00056312	0.002841	0.00414219	0.0039312	0.00221059	0.0044809	0.0059015	0.00125925
3425	425.329	[M+H]+	2.086	C27H46O2	402.35	delta-tocopherol	0.0226754	8952	5873	4784	38686	16587	9501	43	43	85	59	29	95	14668	8783	9262	8033	10415	7767	0.0048034	0.00732164	0.0177676	0.0015251	0.00174836	0.00999895	1.63852	1.49549	1.93604	0.207646	0.627901	0.817493
3064	393.318	[M+H]+	0.94	C24H40O4	392.293	Deoxycholic acid	0.613647	27474	29000	28765	29615	27126	26345	60115	28753	22620	22550	23205	29707	63734	66208	65321	61446	60117	63502	2.18807	0.991483	0.786372	0.761438	0.855452	1.12761	2.31979	2.28303	2.27085	2.07483	2.21621	2.4104
1754	312.262	[M+H]+	17.274	C18H33NO3	311.246	deoxycommendamide (putative) or in source fragment -H2O observed in AGP sample	0.357821	526	647	961	442	351	550	208	294	876	665	834	4024	371	342	360	133	154	430	0.395437	0.454405	0.91155	1.50452	2.37607	7.31636	0.705323	0.528594	0.37461	0.300905	0.438746	0.781818
6628	599.481	[M+H]+	6.128	C41H58O3	598.439	Dereplicator Identification - (3R)-9'-cis-1'-Methoxy-3',4'-didehydro-1	0.244482	57330	2068	319	279	28623	57097	140	11137	15182	14361	9225	10245	52	60	183	103	126	120	0.002442	5.3854	47.5925	51.4731	0.322293	0.179431	0.000907029	0.0290135	0.573668	0.369176	0.00440205	0.00210169
6817	603.452	[M+H]+	1.23	C40H58O4	602.434	Dereplicator Identification - (3s,5R,3'S,5'R)-5,5'-Dihydro-3,5,3',5'-t	2.45458e-07	948	786	647	652	983	618	12086	11205	11740	11440	11120	17175	1250	790	798	687	676	648	12.7489	14.2557	18.1453	17.546	11.3123	27.7913	1.31857	1.00509	1.23338	1.05368	0.687691	1.04854
19117	912.646	[M+H]+	11.355	C48H81N9O8	911.621	Dereplicator Identification - E'Surugamide_A'	0.0117912	1292	1614	1931	368	597	637	87	369	412	393	150	155	197	428	7512	13011	8659	1633	0.0673375	0.228625	0.213361	1.06793	0.251256	0.243328	0.152477	0.26518	3.89021	35.356	14.5042	2.56358
6210	579.489	[M+H]+	2.718	C40H66O2	578.506	Dereplicator Identification - Retinoic_acid_3,7,11,15-tetramethyl-2-he	0.000648783	12866	14067	11200	12121	76	14858	39	26	28	36	25	30	76	40	16	58	40	18	0.00303125	0.0018483	0.0025	0.00297005	0.328947	0.00201911	0.00590704	0.00284353	0.00142857	0.00478508	0.526316	0.00121147
5653	557.493	[M+H]+	6.855	C34H60N4O2	556.472	Dereplicator Identification - rhapsamine	0.977531	60	144	65	125	232	122	46	141	99	86	200	170	80	78	174	123	108	64	0.766667	0.979167	1.52308	0.688	0.862069	1.39344	1.33333	0.541667	2.67692	0.984	0.465517	0.52459
6910	604.362	[M+H]+	0.688	C26H46N6O9	586.333	desmethylenylnocardamine	4.46659e-12	7047	7329	6152	6683	7267	6843	141	122	86	107	274	193	217	82	256	135	90	248	0.0200085	0.0166462	0.0139792	0.0160108	0.0377047	0.028204	0.0307932	0.0111884	0.0416125	0.0202005	0.0123848	0.0362414
1184	273.195	[M+H]+	0.82	C18H24O2	272.178	d-estradiol	0.609588	14050	20550	19515	12069	14532	23514	18109	17410	19481	15162	14821	12633	31763	10256	25350	8715	9456	8743	1.2889	0.847202	0.998258	1.25628	1.01989	0.537254	2.26071	0.499075	1.299	0.722098	0.650702	0.371821
5369	874.728	[M+H]+	13.217	C57H92O5	856.694	DG 10:0_44:10	0.108091	104	1593	4005	2233	54	16	27	142	162	238	239	245	14	14	11	23	18	40	0.259615	0.08914	0.0404494	0.106583	4.42593	15.3125	0.134615	0.00878845	0.00274657	0.0103	0.333333	2.5
5487	884.713	[M+H]+	9.669	C58H90O5	866.679	DG 11:0_44:12	0.0916268	534	1463	7328	8787	145	81	51	82	83	86	38	25	154	219	423	404	364	136	0.0955056	0.0560492	0.0113264	0.00978719	0.262069	0.308642	0.28839	0.149692	0.0577238	0.045977	2.51034	1.67901
2380	605.609	[M+H]+	19.312	C36H61D7O5	496.294	DG 15:0_18:1(d7)	3.17956e-12	1269317	1266800	1119296	1137879	1275080	1142012	5844	1139	7317	6230	8661	7499	7393218	1189126	1201171	1059749	1048072	1028771	0.00460405	0.000899116	0.00653714	0.0054751	0.00679251	0.00656648	5.82456	0.938685	1.07315	0.931337	0.821966	0.900841
1002	367.228	[M+H]+	1.777	C19H36O5	344.256	DG 16:0	0.002794	4572	2648	2644	1849	104	3721	86	88	117	93	115	138	4734	2849	4665	1732	2545	4299	0.0188101	0.0332326	0.0442511	0.0502975	1.10577	0.0370868	1.03543	1.07591	1.76437	0.936723	24.4712	1.15533
5311	868.682	[M+H]+	13.348	C57H86O5	850.648	DG 16:3_38:10	0.066121	347	127	307	113	15	186	4485	10	38	19	4070	4353	305	297	281	205	142	182	12.9251	0.0787402	0.123779	0.168142	271.333	23.4032	0.878963	2.33858	0.915309	1.81416	9.46667	0.978495
5288	866.665	[M+H]+	13.622	C57H84O5	848.632	DG 16:4_38:10	3.67543e-09	4036	3381	4004	4409	3228	3840	422	427	413	294	221	312	545	305	1501	644	4429	4855	0.104559	0.126294	0.103147	0.0666818	0.0684634	0.08125	0.135035	0.09021	0.374875	0.146065	1.37206	1.26432
6603	1038.89	[M+H]+	14.289	C69H112O5	1020.85	DG 22:0_44:12	7.48589e-07	5942	7969	5018	7987	4915	5547	7	9	10	14	9	8	0	4	6	5	7	11	0.00117805	0.00112938	0.00199283	0.00175285	0.00183113	0.00144222	0	0.000501945	0.0011957	0.000626017	0.00142421	0.00198305
1457	473.31	[M+H]+	2.398	C27H46O5	450.335	DG 24:3	0.233673	28	37	56	21	29	14	12	103	124	21	2672	496	67	89	66	57	60	46	0.428571	2.78378	2.21429	1	92.1379	35.4286	2.39286	2.40541	1.17857	2.71429	2.06897	3.28571
1538	493.419	[M+H]+	0.935	C28H54O5	470.397	DG 25:0	2.64539e-05	5869	5018	6164	3522	7751	5072	1473	1126	745	1603	1330	1371	5182	5766	5513	5391	4977	5256	0.25098	0.224392	0.120863	0.455139	0.171591	0.270308	0.882944	1.14906	0.894387	1.53066	0.642111	1.03628
1516	487.326	[M+H]+	2.56	C28H48O5	464.35	DG 25:3	0.10454	19263	21193	14154	23626	28547	20719	16005	12592	13251	13067	11738	27493	36165	20340	22752	17612	17997	18677	0.830867	0.594158	0.936202	0.553077	0.411182	1.32695	1.87743	0.959751	1.60746	0.74545	0.630434	0.901443
1504	485.33	[M+H]+	1.736	C28H46O5	462.335	DG 25:4	1.13415e-10	234007	245402	208862	213687	252727	217120	19511	17263	17042	17322	15882	233	127229	93003	92325	85658	80265	80299	0.0833778	0.0703458	0.0815945	0.0810625	0.0628425	0.00107314	0.543697	0.378982	0.442038	0.400857	0.317596	0.369837
1616	507.431	[M+H]+	0.94	C29H56O5	484.413	DG 26:0	0.00148806	18128	10854	12505	17257	21560	18155	9255	5764	5504	5798	6820	12921	12564	16035	14945	11345	10795	10028	0.510536	0.531048	0.440144	0.33598	0.316327	0.711705	0.693071	1.47734	1.19512	0.657414	0.500696	0.552355
6700	1096.96	[M+H]+	14.01	C73H122O5	1078.93	DG 26:0_44:11	0.0684461	894	201	647	1370	506	4537	1	15	9	19	35	45	19	12	10	8	14	15	0.00111857	0.0746269	0.0139104	0.0138686	0.06917	0.00991845	0.0212528	0.0597015	0.015456	0.00583942	0.027668	0.00330615
1678	517.391	[M+H]+	0.899	C30H54O5	494.397	DG 27:2	6.68151e-05	48	30	68	37	182	103	1220	2286	1730	1462	1263	2847	222	257	322	280	277	290	25.4167	76.2	25.4412	39.5135	6.93956	27.6408	4.625	8.56667	4.73529	7.56757	1.52198	2.81553
1669	515.38	[M+H]+	3.575	C30H52O5	492.381	DG 27:3	1.97754e-10	22851	23122	18739	18597	20133	19969	3	14	5	5	8	5	13025	8543	14303	11391	9237	9547	0.000131285	0.000605484	0.000266823	0.000268861	0.000397358	0.000250388	0.569997	0.369475	0.763274	0.612518	0.458799	0.478091
1780	531.406	[M+H]+	3.842	C31H56O5	508.413	DG 28:2	1.03157e-06	72	56	34	35	128	119	13492	12663	13845	13187	12853	21446	45	27	36	12	13	21	187.389	226.125	407.206	376.771	100.414	180.218	0.625	0.482143	1.05882	0.342857	0.101562	0.176471
1974	553.384	[M+H]+	11.979	C33H54O5	530.397	DG 30:5	0.00101442	52	36	32	42	72	36	6	12	12	8	29	12	17113	487	36630	30453	11042	62	0.115385	0.333333	0.375	0.190476	0.402778	0.333333	329.096	13.5278	1144.69	725.071	153.361	1.72222
1934	551.388	[M+H]+	12.622	C33H52O5	528.381	DG 30:6	0.0172974	927017	963369	516144	551447	370	348	37	41	42	47	59	33	281	167	102	99	115	95	3.9913e-05	4.2559e-05	8.13726e-05	8.52303e-05	0.159459	0.0948276	0.000303123	0.00017335	0.000197619	0.000179528	0.310811	0.272989
2263	597.455	[M+H]+	1.542	C36H62O5	574.46	DG 33:4	3.04355e-06	72	121	98	54	90	124	20383	18793	19417	19354	19915	33564	30	16	15	8	33	16	283.097	155.314	198.133	358.407	221.278	270.677	0.416667	0.132231	0.153061	0.148148	0.366667	0.129032
2497	619.53	[M+H]+	7.696	C37H72O5	596.538	DG 34:0	0.000617158	16980	18571	14903	13890	338	13683	47	19	12	6	5	7	202482	166426	170987	163052	160247	160527	0.00276796	0.0010231	0.000805207	0.000431965	0.0147929	0.000511584	11.9247	8.96161	11.4733	11.7388	474.104	11.7319
2430	611.474	[M+H]+	1.678	C37H64O5	588.475	DG 34:4	1.11684e-07	30	28	32	11	28	36	7894	8189	6762	7900	7703	11218	9	10	9	4	16	4	263.133	292.464	211.312	718.182	275.107	311.611	0.3	0.357143	0.28125	0.363636	0.571429	0.111111
2404	607.442	[M+H]+	12.776	C37H60O5	584.444	DG 34:6	1.26418e-08	669880	680853	641602	686843	919558	657653	83	91	81	120	80	98	92	110	119	121	147	295	0.000123903	0.000133656	0.000126246	0.000174712	8.69983e-05	0.000149015	0.000137338	0.000161562	0.000185473	0.000176168	0.000159859	0.000448565
2629	631.524	[M+H]+	2.919	C38H72O5	608.538	DG 35:1	0.00222951	3994	3895	2908	45	2882	6015	21	31	44	32	34	49	43	73	25	33	30	29	0.00525789	0.00795892	0.0151307	0.711111	0.0117974	0.0081463	0.0107661	0.018742	0.00859697	0.733333	0.0104094	0.00482128
2553	625.487	[M+H]+	3.829	C38H66O5	602.491	DG 35:4	4.5008e-07	10	16	27	19	23	32	37612	35304	36637	37103	35727	57274	16	4	10	1	11	3	3761.2	2206.5	1356.93	1952.79	1553.35	1789.81	1.6	0.25	0.37037	0.0526316	0.478261	0.09375
2756	645.548	[M+H]+	9.173	C39H74O5	622.554	DG 36:1	0.019436	8920	26740	49271	17150	4437	8021	2	5	1	2	2	1	6745	6976	5942	5540	5527	4492	0.000224215	0.000186986	2.02959e-05	0.000116618	0.000450755	0.000124673	0.756166	0.260883	0.120598	0.323032	1.24566	0.56003
2733	643.526	[M+H]+	7.126	C39H72O5	620.538	DG 36:2	0.117777	195	135	437	8600	7661	304	60	66	61	46	14	12	755	770	523	110	128	121	0.307692	0.488889	0.139588	0.00534884	0.00182744	0.0394737	3.87179	5.7037	1.1968	0.0127907	0.016708	0.398026
2902	657.549	[M+H]+	7.67	C40H74O5	634.554	DG 37:2	0.000548728	58	84	63	29	79	52	33	25	2	6	2	3	10062	7132	6659	5530	4774	166	0.568966	0.297619	0.031746	0.206897	0.0253165	0.0576923	173.483	84.9048	105.698	190.69	60.4304	3.19231
3084	675.59	[M+H]+	6.023	C41H80O5	652.601	DG 38:0	0.000172107	100	138	89	24	44	50	108974	101279	112612	113722	122633	250196	138	75	55	111	54	66	1089.74	733.906	1265.3	4738.42	2787.11	5003.92	1.38	0.543478	0.617978	4.625	1.22727	1.32
3070	673.581	[M+H]+	4.981	C41H78O5	650.585	DG 38:1	0.322994	210	128	94	73	67	79	205	194	108	145	113	6836	83	53	42	53	53	68	0.97619	1.51562	1.14894	1.9863	1.68657	86.5316	0.395238	0.414062	0.446809	0.726027	0.791045	0.860759
3054	671.565	[M+H]+	7.645	C41H76O5	648.569	DG 38:2	0.561601	142	146	96	123	936	113	281	65	69	273	79	2021	13230	9530	8869	7128	6516	5872	1.97887	0.445205	0.71875	2.21951	0.0844017	17.885	93.169	65.274	92.3854	57.9512	6.96154	51.9646
3033	669.536	[M+H]+	4.937	C41H74O5	646.554	DG 38:3	0.0412638	2881	107	142	212	3507	4372	11	13	22	16	19	19	26	17	6	66	804	872	0.00381812	0.121495	0.15493	0.0754717	0.00541774	0.00434584	0.00902464	0.158879	0.0422535	0.311321	0.229256	0.199451
3012	667.523	[M+H]+	8.091	C41H72O5	644.538	DG 38:4	0.031224	34169	45403	38235	11285	77	130	349	731	352	1334	1089	1745	74	59	55	39	41	37	0.0102139	0.0161003	0.00920622	0.11821	14.1429	13.4231	0.00216571	0.00129947	0.00143847	0.00345591	0.532468	0.284615
2991	665.503	[M+H]+	10.312	C41H70O5	642.522	DG 38:5	0.000855609	22	26	15	13	110	7	118	139	118	115	118	214	45	14	16	6	9	9	5.36364	5.34615	7.86667	8.84615	1.07273	30.5714	2.04545	0.538462	1.06667	0.461538	0.0818182	1.28571
2955	663.496	[M+H]+	10.603	C41H68O5	640.507	DG 38:6	3.28196e-07	33	13	24	15	1551	24	1267662	1211887	1265993	1282128	1281627	1956204	22	30	41	45	77	169	38414	93222.1	52749.7	85475.2	826.323	81508.5	0.666667	2.30769	1.70833	3	0.0496454	7.04167
2935	661.483	[M+H]+	2.469	C41H66O5	638.491	DG 38:7	1.12757e-09	17	33	41	22	34	22	3896	5192	5385	4922	4408	4778	22	33	26	11	13	4755	229.176	157.333	131.341	223.727	129.647	217.182	1.29412	1	0.634146	0.5	0.382353	216.136
3223	689.609	[M+H]+	7.648	C42H82O5	666.616	DG 39:0	0.0114661	70	156	259	243	69	25	8	16	13	9	15	18	328137	326200	322635	325595	326794	329260	0.114286	0.102564	0.0501931	0.037037	0.217391	0.72	4687.67	2091.03	1245.69	1339.9	4736.14	13170.4
3142	681.542	[M+H]+	13.209	C42H74O5	658.554	DG 39:4	1.63399e-08	7576	8002	6986	7746	8621	5429	126	122	153	96	14	12	5761	7130	7075	10717	7576	8141	0.0166315	0.0152462	0.0219009	0.0123935	0.00162394	0.00221035	0.760428	0.891027	1.01274	1.38355	0.878784	1.49954
3336	701.605	[M+H]+	6.211	C43H82O5	678.616	DG 40:1	1.3218e-06	16	31	22	4	20	9	155378	142842	150801	138488	136096	237157	26	14	8	15	12	16	9711.12	4607.81	6854.59	34622	6804.8	26350.8	1.625	0.451613	0.363636	3.75	0.6	1.77778
3156	683.463	[M+H]+	14.335	C43H64O5	660.475	DG 40:10	0.0105302	16	7	7	14	7	7	8342	36	7841	6672	8221	18	3	3471	3367	4899	8	15	521.375	5.14286	1120.14	476.571	1174.43	2.57143	0.1875	495.857	481	349.929	1.14286	2.14286
3140	681.465	[M+H]+	14.203	C43H62O5	658.46	DG 40:11	0.000372847	9	18	4	11	24	16	13051	24518	24369	12066	12206	35319	21	9	11	11	4	17	1450.11	1362.11	6092.25	1096.91	508.583	2207.44	2.33333	0.5	2.75	1	0.166667	1.0625
3445	711.588	[M+H]+	6.97	C44H80O5	688.601	DG 41:3	3.20041e-05	35	12	9	6	11	16	238682	216927	222627	223206	212736	439881	21	32	14	1	3	7	6819.49	18077.2	24736.3	37201	19339.6	27492.6	0.6	2.66667	1.55556	0.166667	0.272727	0.4375
3432	709.584	[M+H]+	13.411	C44H78O5	686.585	DG 41:4	7.03453e-05	5238	4201	3881	1127	4367	5159	22	10	5	14	14	10	5004	4621	4415	3729	36	4146	0.00420008	0.00238039	0.00128833	0.0124224	0.00320586	0.00193836	0.955326	1.09998	1.13759	3.30878	0.00824365	0.803644
1543	494.394	[M+H]+	3.817	C29H48O5	476.35	DG 8:0_18:4	2.59619e-06	15	20	39	10	29	45	6685	6075	6625	6143	6022	10696	24	17	31	6	9	22	445.667	303.75	169.872	614.3	207.655	237.689	1.6	0.85	0.794872	0.6	0.310345	0.488889
3131	680.526	[M+H]+	10.364	C43H66O5	662.491	DG 8:0_32:9	0.000375639	8	67	31	31	13	7	5669	6237	8288	5584	5203	800	15	47	107	74	121	229	708.625	93.0896	267.355	180.129	400.231	114.286	1.875	0.701493	3.45161	2.3871	9.30769	32.7143
4286	788.619	[M+H]+	9.813	C51H78O5	770.585	DG 8:0_40:11	0.0532376	203	137	224	6	18	2	1	7	2	18	8	3	4325	600	491	3396	2473	2739	0.00492611	0.0510949	0.00892857	3	0.444444	1.5	21.3054	4.37956	2.19196	566	137.389	1369.5
1474	480.365	[M+H]+	2.223	C28H46O5	462.335	DG 9:0_16:4	0.102552	21480	5778	6705	15815	14746	107261	51	26	35	48	19	64	307	80	81	131	6215	169	0.0023743	0.00449983	0.00521999	0.00303509	0.00128849	0.000596675	0.0142924	0.0138456	0.0120805	0.00828328	0.42147	0.0015756
2897	656.652	[M+H]+	14.731	C41H82O4	638.621	DG O-10:0_28:0	1.46012e-10	123077	126500	108670	108548	137540	118235	874	943	956	947	693	329	47141	99871	101179	90373	87480	34633	0.00710125	0.00745455	0.00879728	0.00872425	0.00503853	0.00278259	0.38302	0.789494	0.931067	0.832563	0.636033	0.292917
2877	654.662	[M+H]+	14.211	C41H80O4	636.606	DG O-10:0_28:1	0.45696	3799	5240	251	3128	4014	4462	9564	4876	9883	3563	896	526	5854	5491	6836	5763	6721	6070	2.5175	0.930534	39.3745	1.13907	0.223219	0.117884	1.54093	1.0479	27.2351	1.84239	1.67439	1.36038
2797	648.606	[M+H]+	15.13	C41H74O4	630.559	DG O-10:0_28:4	0.00550837	23	13	39	22	580	64	244	9582	3506	5894	3421	8737	39	46	23	46	43	26	10.6087	737.077	89.8974	267.909	5.89828	136.516	1.69565	3.53846	0.589744	2.09091	0.0741379	0.40625
2744	644.559	[M+H]+	1.812	C41H70O4	626.527	DG O-10:0_28:6	1.11932e-08	7303	8787	5966	6205	7794	7053	18	17	14	4	13	15	378	107	173	79	56	61	0.00246474	0.00193468	0.00234663	0.000644641	0.00166795	0.00212675	0.0517596	0.0121771	0.0289977	0.0127317	0.00718501	0.0086488
2726	642.555	[M+H]+	13.311	C41H68O4	624.512	DG O-10:0_28:7	0.0652611	884	1035	461	292	45	108	415	12219	170	211	7914	10003	25	17	85	104	118	992	0.469457	11.8058	0.368764	0.722603	175.867	92.6204	0.0282805	0.0164251	0.184382	0.356164	2.62222	9.18519
3048	670.672	[M+H]+	15.257	C42H84O4	652.637	DG O-11:0_28:0	0.00906116	393253	402051	343086	357782	1357988	345758	49	54	30	42	21	8	900	1107	668	417	947	849	0.000124602	0.000134311	8.74416e-05	0.00011739	1.54641e-05	2.31376e-05	0.0022886	0.00275338	0.00194703	0.00116551	0.000697355	0.00245547
3003	666.642	[M+H]+	16.358	C42H80O4	648.606	DG O-11:0_28:2	2.82775e-11	53295	53746	45576	47238	55399	48814	62	49	25	2	3	14	3	10	16	27	21	16	0.00116334	0.000911696	0.000548534	4.23388e-05	5.41526e-05	0.000286803	5.62905e-05	0.00018606	0.000351062	0.000571574	0.000379068	0.000327775
2909	658.59	[M+H]+	14.058	C42H72O4	640.543	DG O-11:0_28:6	0.253262	41	27	56	47	60	46	21	47	65	78	1347	7146	13	30	17	9	15	32	0.512195	1.74074	1.16071	1.65957	22.45	155.348	0.317073	1.11111	0.303571	0.191489	0.25	0.695652
3173	684.697	[M+H]+	15.486	C43H86O4	666.653	DG O-12:0_28:0	7.08015e-11	62143	64762	54853	55025	51399	57924	17	27	26	42	23	10	8952	7935	8275	6401	254	284	0.000273563	0.000416911	0.000473994	0.000763289	0.00044748	0.00017264	0.144055	0.122526	0.150858	0.116329	0.00494173	0.00490298
3153	682.674	[M+H]+	14.74	C43H84O4	664.637	DG O-12:0_28:1	1.20656e-08	16346	13677	12770	12572	10615	14687	5	33	20	28	31	70	15061	12087	12769	10260	11043	10750	0.000305885	0.00241281	0.00156617	0.00222717	0.0029204	0.00476612	0.921387	0.883746	0.999922	0.816099	1.04032	0.73194
3310	698.699	[M+H]+	15.386	C44H88O4	680.668	DG O-13:0_28:0	3.41132e-06	232	220	131	124	34	205	15314	13372	14320	13317	13295	23787	98	72	69	65	71374	72217	66.0086	60.7818	109.313	107.395	391.029	116.034	0.422414	0.327273	0.526718	0.524194	2099.24	352.278
3424	708.703	[M+H]+	17.345	C45H86O4	690.653	DG O-14:0_28:2	0.000293896	4776	4870	3698	432	4803	4080	4	2	5	2	6	15	9	14	13	27	17	31	0.000837521	0.000410678	0.00135208	0.00462963	0.00124922	0.00367647	0.00188442	0.00287474	0.00351541	0.0625	0.00353945	0.00759804
3468	714.653	[M+H]+	13.621	C46H80O4	696.606	DG O-15:0_28:6	0.136123	34	18	16	15	34	20	950	53	40	552	371	3704	0	3	3	10	0	14	27.9412	2.94444	2.5	36.8	10.9118	185.2	0	0.166667	0.1875	0.666667	0	0.7
2709	640.526	[M+H]+	7.914	C41H66O4	622.496	DG O-16:2_22:6	0.000700943	7413	7456	5185	91	7601	6622	9	18	7	9	9	6	2	4	7	7	7	6	0.00121408	0.00241416	0.00135005	0.0989011	0.00118405	0.000906071	0.000269796	0.000536481	0.00135005	0.0769231	0.000920931	0.000906071
2690	638.518	[M+H]+	7.064	C41H64O4	620.48	DG O-16:3_22:6	5.19487e-09	20401	24811	21995	19089	20115	16659	41	43	36	16	15	16	13	11	17	19	33	33	0.00200971	0.0017331	0.00163674	0.000838179	0.000745712	0.000960442	0.000637224	0.000443352	0.000772903	0.000995338	0.00164057	0.00198091
2979	664.532	[M+H]+	6.812	C43H66O4	646.496	DG O-16:4_24:6	0.432625	87	39	63	52	295	82	111	113	110	130	143	221	49	32408	25068	23391	24203	23060	1.27586	2.89744	1.74603	2.5	0.484746	2.69512	0.563218	830.974	397.905	449.827	82.0441	281.22
3762	746.697	[M+H]+	16.941	C48H88O4	728.668	DG O-17:0_28:4	0.237815	266	226	180	187	4747	181	11	9	21	14	17	15	656	1523	2643	141	3516	3508	0.0413534	0.039823	0.116667	0.0748663	0.00358121	0.0828729	2.46617	6.73894	14.6833	0.754011	0.740678	19.3812
3739	744.689	[M+H]+	16.311	C48H86O4	726.653	DG O-17:0_28:5	0.122129	87	132	4258	281	84	5286	25	36	15	32	20	22	4967	1354	601	3722	187	253	0.287356	0.272727	0.00352278	0.113879	0.238095	0.00416194	57.092	10.2576	0.141146	13.2456	2.22619	0.0478623
3678	736.632	[M+H]+	7.146	C48H78O4	718.59	DG O-17:2_28:7	4.00592e-07	10743	12802	8488	9783	8108	7312	7	1	2	1	1	1	39	50	35	20	24	9	0.000651587	7.81128e-05	0.000235627	0.000102218	0.000123335	0.000136761	0.00363027	0.00390564	0.00412347	0.00204436	0.00296004	0.00123085
3977	764.757	[M+H]+	17.057	C49H94O4	746.715	DG O-18:0_28:2	8.38393e-08	5262	4081	5733	5907	7190	6042	13	7	5	7	3	1	4	11	12	11	15	11	0.00247054	0.00171527	0.000872144	0.00118503	0.000417246	0.000165508	0.000760167	0.00269542	0.00209314	0.0018622	0.00208623	0.00182059
3937	762.745	[M+H]+	16.36	C49H92O4	744.7	DG O-18:0_28:3	0.0171792	2902	2749	214	139	3827	1118	21	16	42	21	22	21	4	10	2	11	17	21	0.00723639	0.0058203	0.196262	0.151079	0.00574863	0.0187835	0.00137836	0.00363769	0.00934579	0.0791367	0.00444212	0.0187835
3809	750.639	[M+H]+	12.674	C49H80O4	732.606	DG O-18:2_28:7	6.92435e-10	122832	129819	123604	154015	119054	115284	129	150	26	8	28	30	84	65	119	134	141	208	0.00105021	0.00115545	0.000210349	5.1943e-05	0.000235187	0.000260227	0.000683861	0.000500697	0.000962752	0.000870045	0.00118434	0.00180424
4193	782.812	[M+H]+	10.011	C50H100O4	764.762	DG O-19:0_28:0	0.335752	9	4851	20	46	7	5	6	2	11	12	8	11	31	17	8	13	12	8	0.666667	0.000412286	0.55	0.26087	1.14286	2.2	3.44444	0.00350443	0.4	0.282609	1.71429	1.6
4088	774.734	[M+H]+	17.305	C50H92O4	756.7	DG O-19:0_28:4	0.488353	52	23	44	50	25	35	37	92	48	25	46	29	58	89	199	206	139	342	0.711538	4	1.09091	0.5	1.84	0.828571	1.11538	3.86957	4.52273	4.12	5.56	9.77143
4043	770.705	[M+H]+	14.137	C50H88O4	752.668	DG O-19:0_28:6	0.032595	1532	6653	4889	3504	1	1	19	7	7	17	11	6	7	10	47	21	18	35	0.0124021	0.00105216	0.00143179	0.0048516	11	6	0.00456919	0.00150308	0.00961342	0.00599315	18	35
3971	764.648	[M+H]+	11.925	C50H82O4	746.621	DG O-19:2_28:7	0.34751	609	25	14	18	14	14	40	50	14	1	2	1	24547	24385	22795	24880	715	636	0.0656814	2	1	0.0555556	0.142857	0.0714286	40.3071	975.4	1628.21	1382.22	51.0714	45.4286
4387	794.788	[M+H]+	17.243	C51H100O4	776.762	DG O-20:0_28:1	0.0925634	5527	1622	368	175	437	1268	891	4118	8436	29794	9011	5162	12710	216	6757	42842	12682	12006	0.161209	2.53884	22.9239	170.251	20.6201	4.07098	2.29962	0.133169	18.3614	244.811	29.0206	9.46845
4343	790.764	[M+H]+	14.641	C51H96O4	772.731	DG O-20:0_28:3	2.68988e-10	17678	19302	15006	15941	18575	15995	13	17	17	18	15	28	35123	27290	13267	22580	22685	21305	0.000735377	0.000880738	0.00113288	0.00112916	0.000807537	0.00175055	1.98682	1.41384	0.884113	1.41647	1.22127	1.33198
4140	778.67	[M+H]+	14.665	C51H84O4	760.637	DG O-20:2_28:7	7.91534e-07	38128	40479	33346	32579	36392	32932	11658	6746	6678	8812	12859	18753	71175	61338	77442	67934	67297	78	0.30576	0.166654	0.200264	0.270481	0.353347	0.569446	1.86674	1.5153	2.32238	2.08521	1.84923	0.00236852
4110	776.655	[M+H]+	13.979	C51H82O4	758.621	DG O-20:3_28:7	1.80817e-15	469	583	178	318	2918	1342	98776	94658	96636	95054	94729	90847	4518	1134	350	288	254	160	210.61	162.364	542.899	298.912	32.4637	67.6952	9.63326	1.94511	1.96629	0.90566	0.0870459	0.119225
4546	806.805	[M+H]+	9.324	C52H100O4	788.762	DG O-21:0_28:2	0.0555401	3839	4922	9	15	6060	28	18	15	12	9	9	26	4	1	1	4	9	4	0.00468872	0.00304754	1.33333	0.6	0.00148515	0.928571	0.00104194	0.000203169	0.111111	0.266667	0.00148515	0.142857
4477	802.769	[M+H]+	17.661	C52H96O4	784.731	DG O-21:0_28:4	0.00140209	2604	3341	2457	2322	74	3432	226	184	195	83	372	98	85	39	4	11	15	2	0.0867896	0.0550733	0.0793651	0.035745	5.02703	0.0285548	0.0326421	0.0116732	0.001628	0.0047373	0.202703	0.000582751
4361	792.695	[M+H]+	12.717	C52H86O4	774.653	DG O-21:2_28:7	0.0276288	4892	6	2357	2	8618	6299	23	8	8	4	8	0	71	43	45	32	54	53	0.00470155	1.33333	0.00339415	2	0.00092829	0	0.0145135	7.16667	0.0190921	16	0.00626595	0.00841403
4808	824.848	[M+H]+	18.841	C53H106O4	806.809	DG O-22:0_28:0	5.36993e-09	100241	129083	112319	147117	113063	122761	54	45	26	16	15	10	87652	138371	137670	113079	150557	118514	0.000538702	0.000348613	0.000231484	0.000108757	0.000132669	8.14591e-05	0.874413	1.07195	1.22571	0.768633	1.33162	0.965404
4782	822.81	[M+H]+	17.795	C53H104O4	804.793	DG O-22:0_28:1	0.00706961	2254	1933	1291	2711	8693	5759	35845	37020	44150	37704	36210	124281	159	187	137	122	287	178	15.9028	19.1516	34.1983	13.9078	4.16542	21.5803	0.0705413	0.0967408	0.106119	0.0450018	0.0330151	0.0309081
4713	816.794	[M+H]+	14.955	C53H98O4	798.747	DG O-22:0_28:4	0.238519	150587	2400	1749	1177	27584	22	25	26	10	24	20	30	113034	67557	33308	16704	11434	6740	0.000166017	0.0108333	0.00571755	0.0203908	0.000725058	1.36364	0.750623	28.1487	19.044	14.192	0.414516	306.364
4655	812.762	[M+H]+	17.213	C53H94O4	794.715	DG O-22:0_28:6	0.0583226	276	208	395	177	7	38	45	46	42	84	67	49	12283	5069	1924	5978	2022	2118	0.163043	0.221154	0.106329	0.474576	9.57143	1.28947	44.5036	24.3702	4.87089	33.774	288.857	55.7368
4589	808.726	[M+H]+	14.067	C53H90O4	790.684	DG O-22:1_28:7	0.00157261	13	958	304	7	6	11	9930	6458	9561	4889	403	7075	75	72	50	13	9	6320	763.846	6.74113	31.4507	698.429	67.1667	643.182	5.76923	0.0751566	0.164474	1.85714	1.5	574.545
4544	806.704	[M+H]+	14.225	C53H88O4	788.668	DG O-22:2_28:7	3.37495e-05	604	806	140	527	23	178	28283	26575	13835	27373	26038	43374	1	2	4	0	39	261	46.8262	32.9715	98.8214	51.9412	1132.09	243.674	0.00165563	0.00248139	0.0285714	0	1.69565	1.46629
4929	834.838	[M+H]+	18.755	C54H104O4	816.793	DG O-23:0_28:2	0.0342943	63	138	125	232	17	31	14	14	32	19	27	14	993	3041	1936	3082	2134	23	0.222222	0.101449	0.256	0.0818966	1.58824	0.451613	15.7619	22.0362	15.488	13.2845	125.529	0.741935
4897	832.824	[M+H]+	18.047	C54H102O4	814.778	DG O-23:0_28:3	0.137121	9	21	1	2	43	21	9	0	13	1	1	7	8279	10468	14059	12090	12716	11216	1	0	13	0.5	0.0232558	0.333333	919.889	498.476	14059	6045	295.721	534.095
5088	848.851	[M+H]+	18.014	C55H106O4	830.809	DG O-24:0_28:2	0.000121316	251974	303906	209293	95342	304286	405666	3800	3331	3111	3832	232	367	268616	316325	351043	628205	193911	163531	0.0150809	0.0109606	0.0148643	0.0401922	0.000762441	0.000904685	1.06605	1.04086	1.67728	6.58896	0.637266	0.403117
4950	836.744	[M+H]+	14.822	C55H94O4	818.715	DG O-24:1_28:7	3.55826e-11	37786	35391	33189	33753	37330	34310	41	58	60	2360	3927	3952	40165	30974	17505	15215	9	27992	0.00108506	0.00163883	0.00180783	0.0699197	0.105197	0.115185	1.06296	0.875194	0.527434	0.450775	0.000241093	0.815855
5300	866.889	[M+H]+	18.907	C56H112O4	848.856	DG O-25:0_28:0	0.365942	4	11	6	1687	10	5	17	28	6	22	33	26	2629	28095	19351	13226	9397	6354	4.25	2.54545	1	0.0130409	3.3	5.2	657.25	2554.09	3225.17	7.83995	939.7	1270.8
5231	860.859	[M+H]+	18.765	C56H106O4	842.809	DG O-25:0_28:3	1.20551e-08	14866	10818	15495	14780	17184	16078	7	4	1	6	2	3	6047	10197	10066	8983	6	14241	0.000470873	0.000369754	6.45369e-05	0.000405954	0.000116387	0.00018659	0.406767	0.942596	0.649629	0.607781	0.000349162	0.885744
5189	856.812	[M+H]+	18.416	C56H102O4	838.778	DG O-25:0_28:5	0.0253693	6051	87	139	325	8830	438	53394	132264	110741	204446	170362	592239	39	45	29	50	16	48	8.824	1520.28	796.698	629.065	19.2935	1352.14	0.00644522	0.517241	0.208633	0.153846	0.001812	0.109589
5169	854.805	[M+H]+	18.111	C56H100O4	836.762	DG O-25:0_28:6	0.34737	286	1294	63902	548	119	266	499	397	463	1248	646	635	180167	193428	882019	971398	853890	27514	1.74476	0.306801	0.00724547	2.27737	5.42857	2.38722	629.955	149.481	13.8027	1772.62	7175.55	103.436
5142	852.782	[M+H]+	17.67	C56H98O4	834.747	DG O-25:0_28:7	0.0373397	56977	17115	10962	14687	97	65763	6465	3	6	3	5	1	69766	10321	1045	806	55933	9146	0.113467	0.000175285	0.000547345	0.000204262	0.0515464	1.52061e-05	1.22446	0.603038	0.0953293	0.0548785	576.629	0.139075
5399	876.867	[M+H]+	18.078	C57H110O4	858.84	DG O-26:0_28:2	6.3867e-05	11718	7766	4007	5754	75432	42713	229938	162966	156488	164419	95150	196062	47184	44248	62048	68235	57509	70311	19.6226	20.9845	39.0537	28.5747	1.2614	4.59022	4.02663	5.69766	15.4849	11.8587	0.762395	1.64613
5354	872.85	[M+H]+	19.38	C57H106O4	854.809	DG O-26:0_28:4	0.286945	12	18	7	14	8	26	22	13	11	18	18	30	4	58	3037	1688	3494	3090	1.83333	0.722222	1.57143	1.28571	2.25	1.15385	0.333333	3.22222	433.857	120.571	436.75	118.846
5335	870.839	[M+H]+	17.475	C57H104O4	852.793	DG O-26:0_28:5	1.26185e-10	76774	75743	63528	79701	79805	67434	2	10	11	27	30	61	92494	70864	73567	65786	62294	535	2.60505e-05	0.000132025	0.000173152	0.000338766	0.000375916	0.000904588	1.20476	0.935585	1.15802	0.82541	0.780578	0.00793368
5276	864.781	[M+H]+	16.746	C57H98O4	846.747	DG O-26:1_28:7	0.0141629	152553	142620	87818	103768	349	238	3	3	11	2	7	5	126808	89119	42	27	19	24	1.96653e-05	2.10349e-05	0.000125259	1.92738e-05	0.0200573	0.0210084	0.831239	0.62487	0.000478262	0.000260196	0.0544413	0.10084
5249	862.757	[M+H]+	14.625	C57H96O4	844.731	DG O-26:2_28:7	0.018166	5307	858	900	327	5692	3430	3	3	7	2	0	0	2492	5021	2763	4274	2385	4666	0.000565291	0.0034965	0.00777778	0.00611621	0	0	0.469568	5.85198	3.07	13.0703	0.419009	1.36035
5611	898.871	[M+H]+	18.057	C59H108O4	880.825	DG O-28:0_28:5	8.1623e-13	309690	327395	286401	292465	312373	286205	12	46	27	59	56	111	353358	284221	291233	258133	253754	251650	3.87484e-05	0.000140503	9.42734e-05	0.000201734	0.000179273	0.000387834	1.14101	0.868129	1.01687	0.882612	0.812343	0.879265
5598	896.826	[M+H]+	17.464	C59H106O4	878.809	DG O-28:0_28:6	1.22325e-07	2326	735	659	1868	5319	4109	83771	80482	84119	83177	82796	122109	2667	1368	2327	2834	2773	6664	36.015	109.499	127.646	44.5273	15.5661	29.7174	1.1466	1.86122	3.53111	1.51713	0.521339	1.62181
5565	892.821	[M+H]+	16.615	C59H102O4	874.778	DG O-28:1_28:7	6.17046e-09	8866	8490	6780	7087	9569	7491	21	7	7	7	4	1	8522	6581	6793	5796	303	267	0.0023686	0.000824499	0.00103245	0.000987724	0.000418017	0.000133494	0.9612	0.775147	1.00192	0.817835	0.0316648	0.0356428
1062	376.36	[M+H]+	3.417	C21H42O4	358.308	DG O-8:0_10:0	3.71504e-11	29660	30670	25755	25848	28980	25730	13	8	7	7	11	16	28	16	18	27	32	24	0.000438301	0.000260841	0.000271792	0.000270814	0.000379572	0.000621842	0.000944032	0.000521682	0.000698893	0.00104457	0.00110421	0.000932763
1354	444.419	[M+H]+	2.795	C26H50O4	426.371	DG O-8:0_15:1	0.0170691	10	30	44	79	11	14	317	143	88	169	76	73	947	1206	998	2902	734	513	31.7	4.76667	2	2.13924	6.90909	5.21429	94.7	40.2	22.6818	36.7342	66.7273	36.6429
1674	516.526	[M+H]+	7.794	C31H62O4	498.465	DG O-8:0_20:0	0.00798456	5449	5674	184	150	5517	5738	10	3	5	3	0	5	7418	4	4397	3	1	3	0.0018352	0.000528728	0.0271739	0.02	0	0.000871384	1.36135	0.00070497	23.8967	0.02	0.000181258	0.00052283
1662	514.51	[M+H]+	7.068	C31H60O4	496.449	DG O-8:0_20:1	1.02414e-08	20203	24164	22046	19115	18550	15895	3	6	7	7	7	18	25	19	16	2	1	8	0.000148493	0.000248303	0.000317518	0.000366205	0.000377358	0.00113243	0.00123744	0.000786294	0.000725755	0.00010463	5.39084e-05	0.000503303
1757	528.528	[M+H]+	8.115	C32H62O4	510.465	DG O-8:0_21:1	0.010504	36426	41276	32379	36970	101	102	4	1	8	5	1	1	38	27	15	21	3	4	0.000109812	2.42272e-05	0.000247074	0.000135245	0.00990099	0.00980392	0.00104321	0.000654133	0.000463263	0.000568028	0.029703	0.0392157
2003	560.473	[M+H]+	4.182	C35H58O4	542.434	DG O-8:0_24:6	9.54379e-09	13581	13546	10757	10349	15008	12426	21	20	22	11	24	33	9016	6547	6504	5349	5504	5629	0.00154628	0.00147645	0.00204518	0.0010629	0.00159915	0.00265572	0.663869	0.483316	0.60463	0.516862	0.366738	0.453002
2196	586.58	[M+H]+	13.865	C36H72O4	568.543	DG O-8:0_25:0	0.00435421	23	6	7	5	16	40	4778	957	4484	4719	4468	21	6	3977	25	6	4324	4615	207.739	159.5	640.571	943.8	279.25	0.525	0.26087	662.833	3.57143	1.2	270.25	115.375
2275	598.602	[M+H]+	13.44	C37H72O4	580.543	DG O-8:0_26:1	0.00061705	7	6	6	9	11	9	505	314	989	335	428	833	4	6	26	46	68	88	72.1429	52.3333	164.833	37.2222	38.9091	92.5556	0.571429	1	4.33333	5.11111	6.18182	9.77778
2453	614.601	[M+H]+	13.769	C38H76O4	596.574	DG O-8:0_27:0	6.09245e-08	19753	16717	16971	15819	24134	21090	458	565	456	584	362	1175	7258	7477	7091	50	6941	6656	0.0231864	0.0337979	0.0268694	0.0369176	0.0149996	0.0557136	0.367438	0.447269	0.41783	0.00316076	0.287603	0.3156
2598	628.647	[M+H]+	14.071	C39H78O4	610.59	DG O-8:0_28:0	5.50904e-06	433	618	1059	613	425	206	47697	44809	46136	46715	54724	83773	1503	1309	756	1251	210	285	110.155	72.5065	43.5656	76.2072	128.762	406.665	3.47113	2.11812	0.713881	2.04078	0.494118	1.3835
604	292.266	[M+H]+	2.113	C15H30O4	274.214	DG O-8:0_4:0	2.60565e-08	2853	3611	2920	2341	2686	2522	33	33	28	30	35	58	114	93	95	94	70	76	0.0115668	0.00913874	0.00958904	0.012815	0.0130305	0.0229976	0.0399579	0.0257546	0.0325342	0.0401538	0.0260611	0.0301348
895	348.316	[M+H]+	2.76	C19H38O4	330.277	DG O-8:0_8:0	0.0590428	736	434	260	70	2888	1119	15	28	7	11	19	35	37	7	6	4	26	29	0.0203804	0.0645161	0.0269231	0.157143	0.00657895	0.0312779	0.0502717	0.016129	0.0230769	0.0571429	0.00900277	0.025916
979	362.336	[M+H]+	2.974	C20H40O4	344.293	DG O-8:0_9:0	2.73937e-07	55414	59279	46500	47390	78472	63475	8	12	1	7	9	24	56	63	35	172	1100	1403	0.000144368	0.000202433	2.15054e-05	0.00014771	0.000114691	0.000378102	0.00101057	0.00106277	0.000752688	0.00362946	0.0140177	0.0221032
2435	612.613	[M+H]+	14.214	C38H74O4	594.559	DG O-9:0_26:1	8.70861e-13	63008	60429	66231	64430	68215	70519	50	46	31	23	32	16	35904	80257	82683	81840	82306	81216	0.00079355	0.000761224	0.000468059	0.000356977	0.000469105	0.000226889	0.569832	1.32812	1.2484	1.27022	1.20657	1.15169
2729	642.649	[M+H]+	14.405	C40H80O4	624.606	DG O-9:0_28:0	4.37492e-10	169859	171187	147064	138711	175357	157104	12525	1749	2493	2081	15761	2892	135413	105526	110184	97693	96839	93837	0.0737376	0.0102169	0.0169518	0.0150024	0.0898795	0.0184082	0.797208	0.616437	0.749225	0.704292	0.552239	0.597292
2713	640.654	[M+H]+	14.092	C40H78O4	622.59	DG O-9:0_28:1	0.0171802	587	524	153	316	1630	745	89	78	86	54	4	7	1064	972	1444	544	4640	3165	0.151618	0.148855	0.562092	0.170886	0.00245399	0.00939597	1.81261	1.85496	9.43791	1.72152	2.84663	4.24832
2691	638.624	[M+H]+	13.868	C40H76O4	620.574	DG O-9:0_28:2	7.82546e-09	96	145	159	145	13	69	79989	75322	76933	77703	75953	104883	1413	1361	2838	2914	4626	6721	833.219	519.462	483.855	535.883	5842.54	1520.04	14.7188	9.38621	17.8491	20.0966	355.846	97.4058
5342	872.606	[M+H]+	13.715	C54H81NO8	871.596	DGCC 18:5_26:7	0.342176	10	5	14	11	75	38	11	20	49	27	2753	15	524	578	2750	2734	1303	945	1.1	4	3.5	2.45455	36.7067	0.394737	52.4	115.6	196.429	248.545	17.3733	24.8684
6724	1146.87	[M+H]+	14.084	C74H115NO8	1145.86	DGCC 20:3_44:12	0.0101073	8475	6453	7562	7515	83	93	8	22	12	11	25	31	13811	15	17	24	19	9	0.000943953	0.00340927	0.00158688	0.00146374	0.301205	0.333333	1.62962	0.0023245	0.00224808	0.00319361	0.228916	0.0967742
6732	1174.9	[M+H]+	14.712	C76H119NO8	1173.89	DGCC 22:3_44:12	4.64983e-06	20724	21624	17370	10030	12410	18332	16	21	16	5	19	15	33394	25443	25872	21826	21974	27	0.000772052	0.000971143	0.000921128	0.000498504	0.00153102	0.000818241	1.61137	1.17661	1.48946	2.17607	1.77067	0.00147283
6729	1172.89	[M+H]+	14.022	C76H117NO8	1171.88	DGCC 22:4_44:12	3.20222e-10	35592	35033	28683	28568	33061	29632	2	5	22	20	36	42	43970	18276	34966	34515	55	1902	5.61924e-05	0.000142723	0.000767005	0.000700084	0.0010889	0.00141739	1.23539	0.52168	1.21905	1.20817	0.00166359	0.0641874
6726	1170.87	[M+H]+	13.352	C76H115NO8	1169.86	DGCC 22:5_44:12	0.466783	70	22	10	10	50	73	5	6	11	38	59	47	3768	2988	2013	1363	224	156	0.0714286	0.272727	1.1	3.8	1.18	0.643836	53.8286	135.818	201.3	136.3	4.48	2.13699
3867	756.633	[M+H]+	3.827	C44H85NO8	755.628	DGCC 8:0_26:0	0.000985937	24	10	12	7	37	16	1997	3797	3901	2082	1961	6542	28	14	14	12	11	11	83.2083	379.7	325.083	297.429	53	408.875	1.16667	1.4	1.16667	1.71429	0.297297	0.6875
4225	784.665	[M+H]+	11.552	C46H89NO8	783.659	DGCC 8:0_28:0	0.0512772	28872	41892	36632	28717	294690	156250	175	53	26	20	2	4	8166	6777	160639	30087	72123	17262	0.00606124	0.00126516	0.000709762	0.000696452	6.78679e-06	2.56e-05	0.282835	0.161773	4.38521	1.04771	0.244742	0.110477
4192	782.649	[M+H]+	9.982	C46H87NO8	781.643	DGCC 8:0_28:1	0.00746079	2031167	2541799	1932378	1910600	81231	140018	41	17	111	242	376	270	38085	11063	11252	13167	6335	6778	2.01854e-05	6.68818e-06	5.74422e-05	0.000126662	0.00462877	0.00192832	0.0187503	0.00435243	0.00582288	0.00689155	0.0779875	0.0484081
4163	780.635	[M+H]+	8.166	C46H85NO8	779.628	DGCC 8:0_28:2	0.00873423	784363	921312	817290	945354	16363	26275	53	106	137	144	171	1012	816133	467377	955	463	429	582	6.75708e-05	0.000115053	0.000167627	0.000152324	0.0104504	0.0385157	1.0405	0.507295	0.0011685	0.000489764	0.0262177	0.0221503
4131	778.614	[M+H]+	8.082	C46H83NO8	777.612	DGCC 8:0_28:3	4.65995e-09	546601	579753	422610	425164	546776	508217	1642	402	84	49	88	6917	337837	220308	185665	7996	4854	4717	0.00300402	0.000693399	0.000198765	0.00011525	0.000160943	0.0136103	0.618069	0.380003	0.439329	0.0188069	0.00887749	0.00928147
4652	812.697	[M+H]+	14.415	C48H93NO8	811.69	DGCC 8:0_30:0	5.68447e-12	9590	9646	8966	8007	9015	9423	21	23	23	10	15	10	30	25	15	27	19	5	0.00218978	0.00238441	0.00256525	0.00124891	0.00166389	0.00106123	0.00312826	0.00259175	0.00167299	0.00337205	0.0021076	0.000530617
4542	806.65	[M+H]+	12.422	C48H87NO8	805.643	DGCC 8:0_30:3	1.62544e-12	151594	164765	150162	150606	155883	137167	3	31	35	14	3	3	27	10	27	175	159	136	1.97897e-05	0.000188147	0.000233082	9.29578e-05	1.92452e-05	2.18711e-05	0.000178107	6.06925e-05	0.000179806	0.00116197	0.00102	0.000991492
4507	804.634	[M+H]+	7.187	C48H85NO8	803.628	DGCC 8:0_30:4	8.28194e-09	126435	141811	108274	140326	117029	99899	499	404	1406	1115	1039	2525	2664	3532	1673	1973	2164	30181	0.00394669	0.00284886	0.0129856	0.00794578	0.00887814	0.0252755	0.0210701	0.0249064	0.0154515	0.0140601	0.0184911	0.302115
4825	826.713	[M+H]+	13.471	C49H95NO8	825.706	DGCC 8:0_31:0	8.20053e-10	20895	23513	20061	21492	17434	18234	62	51	36	62	282	589	28036	15764	17673	14542	13387	13577	0.00296722	0.00216901	0.00179453	0.00288479	0.0161753	0.0323023	1.34176	0.670438	0.880963	0.676624	0.767867	0.744598
4860	830.648	[M+H]+	10.299	C50H87NO8	829.643	DGCC 8:0_32:5	2.45126e-09	122112	114334	120676	112295	84423	116269	9	23	13	1	1	1	29783	27992	28281	27169	25263	26150	7.37028e-05	0.000201165	0.000107726	8.90512e-06	1.18451e-05	8.60074e-06	0.243899	0.244827	0.234355	0.241943	0.299243	0.224909
4794	824.6	[M+H]+	13.877	C50H81NO8	823.596	DGCC 8:0_32:8	0.228521	16	42	43	31	15	13	3359	163	541	188	12	15	29	35	24	42	44	22	209.938	3.88095	12.5814	6.06452	0.8	1.15385	1.8125	0.833333	0.55814	1.35484	2.93333	1.69231
5227	860.695	[M+H]+	10.358	C52H93NO8	859.69	DGCC 8:0_34:4	1.85823e-06	13041	12595	10251	10746	16272	11415	3773	3535	2456	651	1773	2709	6258	3721	13994	1931	4119	2574	0.289318	0.280667	0.239586	0.0605807	0.10896	0.237319	0.479871	0.295435	1.36514	0.179695	0.253134	0.225493
5208	858.68	[M+H]+	13.297	C52H91NO8	857.674	DGCC 8:0_34:5	0.000890216	6251	3842	5342	5303	10	4683	6	12	30	11	6	12	3903	35	1	12	2	0	0.000959846	0.00312337	0.00561587	0.0020743	0.6	0.00256246	0.62438	0.00910984	0.000187196	0.00226287	0.2	0
5523	888.726	[M+H]+	13.172	C54H97NO8	887.721	DGCC 8:0_36:4	8.63423e-05	54264	32545	28211	28474	60100	60352	8579	1453	513	585	1224	1679	24272	12590	3005	3523	3705	31458	0.158097	0.0446459	0.0181844	0.0205451	0.0203661	0.0278201	0.447295	0.386849	0.106519	0.123727	0.0616473	0.521242
5484	884.694	[M+H]+	13.315	C54H93NO8	883.69	DGCC 8:0_36:6	8.92451e-09	5341	5002	5496	4220	6448	5913	7	8	6	6	15	8	3117	4903	6041	4158	7527	4872	0.00131062	0.00159936	0.0010917	0.0014218	0.0023263	0.00135295	0.583599	0.980208	1.09916	0.985308	1.16734	0.823947
5459	882.677	[M+H]+	10.456	C54H91NO8	881.674	DGCC 8:0_36:7	0.838379	428	161	141	163	67	6971	4560	870	529	177	58	56	7206	4256	21799	8330	1191	1589	10.6542	5.40373	3.75177	1.08589	0.865672	0.00803328	16.8364	26.4348	154.603	51.1043	17.7761	0.227944
6035	944.791	[M+H]+	13.433	C58H105NO8	943.784	DGCC 8:0_40:4	3.07158e-08	6139	3793	5259	5296	6038	5099	90	29	22	18	18	21	10569	4924	8354	7395	80	7676	0.0146604	0.00764566	0.0041833	0.00339879	0.00298112	0.00411845	1.72162	1.29818	1.58851	1.39634	0.0132494	1.50539
3692	738.588	[M+H]+	11.226	C43H79NO8	737.581	DGCC 9:0_24:2	0.0606836	1056	674	6790	551	751	7720	18	18	26	11	1	11	409	359	172	98	100	70	0.0170455	0.0267062	0.00382916	0.0199637	0.00133156	0.00142487	0.387311	0.532641	0.0253314	0.177858	0.133156	0.00906736
3966	764.602	[M+H]+	9.817	C45H81NO8	763.596	DGCC 9:0_26:3	1.17169e-08	243485	257531	285464	311510	218408	218395	373	3	1	12	278	1378	239	236	214	140	89	319	0.00153192	1.16491e-05	3.50307e-06	3.8522e-05	0.00127285	0.00630967	0.00098158	0.000916395	0.000749657	0.000449424	0.000407494	0.00146066
3928	762.584	[M+H]+	7.562	C45H79NO8	761.581	DGCC 9:0_26:4	5.33777e-08	85525	115692	72891	79011	87919	82530	27	11	1	2	2	2	786	236	336	170	377	283	0.000315697	9.508e-05	1.37191e-05	2.53129e-05	2.27482e-05	2.42336e-05	0.0091903	0.0020399	0.00460962	0.0021516	0.00428804	0.00342906
3881	758.552	[M+H]+	13.989	C45H75NO8	757.549	DGCC 9:0_26:6	0.202546	8	3551	3	1136	52	24	2	5	4	4	7	3	5567	9	12	9	11	5	0.25	0.00140805	1.33333	0.00352113	0.134615	0.125	695.875	0.0025345	4	0.00792254	0.211538	0.208333
4379	794.649	[M+H]+	11.853	C47H87NO8	793.643	DGCC 9:0_28:2	0.0329885	32979	15489	13623	9557	101082	95465	2782	2451	2477	3673	347	170	69885	66653	62136	66321	65310	68369	0.0843567	0.158241	0.181825	0.384326	0.00343286	0.00178076	2.11908	4.30325	4.56111	6.93952	0.646109	0.716168
4357	792.634	[M+H]+	13.491	C47H85NO8	791.628	DGCC 9:0_28:3	9.37156e-07	117225	115311	107074	104429	107930	54527	303	143	117	120	143	119	18745	110961	115282	51116	83751	47431	0.00258477	0.00124012	0.0010927	0.00114911	0.00132493	0.00218241	0.159906	0.962276	1.07666	0.489481	0.775975	0.869863
4332	790.618	[M+H]+	11.447	C47H83NO8	789.612	DGCC 9:0_28:4	0.0336654	13	3	16	31	221	98	546	310	520	879	1677	3301	1495	620	1092	838	981	473	42	103.333	32.5	28.3548	7.58824	33.6837	115	206.667	68.25	27.0323	4.43891	4.82653
4801	824.695	[M+H]+	14.523	C49H93NO8	823.69	DGCC 9:0_30:1	2.27774e-09	7522	5453	6242	6526	7379	6044	77	55	33	73	29	28	8074	448	6426	5655	364	5711	0.0102366	0.0100862	0.00528677	0.011186	0.00393007	0.00463269	1.07338	0.0821566	1.02948	0.866534	0.0493292	0.944904
4752	820.665	[M+H]+	10.045	C49H89NO8	819.659	DGCC 9:0_30:3	0.100854	220	378	848	734	270	265	180	533	643	1032	2540	2522	9962	8372	8138	7753	296	227	0.818182	1.41005	0.758255	1.40599	9.40741	9.51698	45.2818	22.1481	9.5967	10.5627	1.0963	0.856604
4702	816.627	[M+H]+	13.813	C49H85NO8	815.628	DGCC 9:0_30:5	0.000519151	181	8638	9451	9486	10321	10592	18	27	12	20	14	13	4319	16632	8462	15235	8944	2306	0.0994475	0.00312572	0.00126971	0.00210837	0.00135646	0.00122734	23.8619	1.92545	0.895355	1.60605	0.866583	0.217711
4676	814.614	[M+H]+	13.489	C49H83NO8	813.612	DGCC 9:0_30:6	9.90271e-06	36601	19063	41400	35365	39772	21112	99	63	11	1	3	4	26092	15397	30199	29221	5488	6386	0.00270484	0.00330483	0.0002657	2.82765e-05	7.543e-05	0.000189466	0.712877	0.80769	0.729444	0.826269	0.137987	0.302482
4645	812.599	[M+H]+	7.66	C49H81NO8	811.596	DGCC 9:0_30:7	0.433578	3	17	10	59	441	159	138	113	149	255	172	218	30	18	4	1	9	12	46	6.64706	14.9	4.32203	0.390023	1.37107	10	1.05882	0.4	0.0169492	0.0204082	0.0754717
5840	920.697	[M+H]+	13.994	C57H93NO8	919.69	DGCC 9:0_38:9	0.0453809	36	36	63	80	59	28	4283	383	621	755	3227	482	219	296	257	128	253	223	118.972	10.6389	9.85714	9.4375	54.6949	17.2143	6.08333	8.22222	4.07937	1.6	4.28814	7.96429
5775	912.566	[M+H]+	4.526	C48H78O15	894.534	DGDG 11:0_22:6	0.336398	14	23	7	3436	26	18	6	7	11	12	25	11	313	5116	233	81	29	19	0.428571	0.304348	1.57143	0.00349243	0.961538	0.611111	22.3571	222.435	33.2857	0.0235739	1.11538	1.05556
1870	546.24	[M+H]+	0.829	C21H36O15	528.205	DGDG 2:0_4:0	0.0311871	123	218	39	71	186	65	71	35	34	48	32	30	77380	96184	63980	77339	72563	80075	0.577236	0.16055	0.871795	0.676056	0.172043	0.461538	629.106	441.211	1640.51	1089.28	390.124	1231.92
6714	1114.74	[M+H]+	13.462	C63H100O15	1096.71	DGDG 26:4_22:6	0.066333	11	678	221	96	9	17	27	5075	20	23	4182	4290	34	12	469	63	517	628	2.45455	7.48525	0.0904977	0.239583	464.667	252.353	3.09091	0.0176991	2.12217	0.65625	57.4444	36.9412
5956	934.646	[M+H]+	12.478	C49H88O15	916.612	DGDG 8:0_26:2	0.108868	8257	2589	13827	66	40	33	33	41	25	29	14	17	3	2	13	10	21	24	0.00399661	0.0158362	0.00180806	0.439394	0.35	0.515152	0.000363328	0.000772499	0.000940189	0.151515	0.525	0.727273
6509	1013.75	[M+H]+	1.862	C55H106O14	990.758	DGDG O-12:0_28:0	0.0180124	17	27	42	5	17	27	8	13	3	10	7	3	44834	7880	8584	4047	4171	3368	0.470588	0.481481	0.0714286	2	0.411765	0.111111	2637.29	291.852	204.381	809.4	245.353	124.741
3482	717.425	[M+H]+	0.738	C34H62O14	694.414	DGDG O-13:1_6:0	4.44807e-11	1002450	1001777	904410	905016	1119509	985000	24652	21679	19311	20992	21846	31174	128032	107631	105600	101285	87258	91662	0.0245918	0.0216405	0.021352	0.0231952	0.0195139	0.0316487	0.127719	0.10744	0.116761	0.111915	0.0779431	0.0930579
3615	731.434	[M+H]+	1.633	C35H64O14	708.43	DGDG O-13:1_7:0	0.0211372	8718	19879	1929	2404	21282	4278	2	2	4	10	1	9	10	8	4	2	8	10	0.00022941	0.000100609	0.00207361	0.00415973	4.69881e-05	0.00210379	0.00114705	0.000402435	0.00207361	0.000831947	0.000375905	0.00233754
3312	699.353	[M+H]+	0.852	C33H56O14	676.367	DGDG O-16:3_2:0	1.60069e-07	1764	1764	1501	1395	2290	2031	45	26	41	43	37	119	48	22	16	43	32	40	0.0255102	0.0147392	0.0273151	0.0308244	0.0161572	0.0585918	0.0272109	0.0124717	0.0106596	0.0308244	0.0139738	0.0196947
3258	692.406	[M+H]+	0.691	C33H54O14	674.351	DGDG O-16:4_2:0	2.52098e-05	1661	1669	853	843	1798	1263	95	44	27	95	87	62	146	20	149	47	67	138	0.0571945	0.0263631	0.031653	0.112693	0.0483871	0.0490895	0.0878989	0.0119832	0.174678	0.0557533	0.0372636	0.109264
6657	1062.75	[M+H]+	8.102	C60H100O14	1044.71	DGDG O-17:1_28:7	4.07619e-05	21	14	17	21	14	17	11	3	2	1	2	1	29	47	3093	5141	2728	849	0.52381	0.214286	0.117647	0.047619	0.142857	0.0588235	1.38095	3.35714	181.941	244.81	194.857	49.9412
4901	833.486	[M+H]+	8.944	C43H70O14	810.477	DGDG O-22:6_6:0	0.301427	4	5	11	10	10	5	7	2	2	1	15	1	5459	1300	12	1	1	1	1.75	0.4	0.181818	0.1	1.5	0.2	1364.75	260	1.09091	0.1	0.1	0.2
6735	1190.89	[M+H]+	13.708	C69H120O14	1172.87	DGDG O-26:0_28:7	0.542821	8	12	16	2	32	44	9	12	18	17	9	23	4062	2046	2262	1305	3490	3528	1.125	1	1.125	8.5	0.28125	0.522727	507.75	170.5	141.375	652.5	109.062	80.1818
4310	789.496	[M+H]+	0.725	C39H74O14	766.508	DGDG O-8:0_16:0	0.408898	11068	8750	6861	6469	37205	15104	10093	8698	9016	9896	8303	14335	3719	4179	4800	5601	5702	6466	0.911908	0.994057	1.31409	1.52976	0.223169	0.949086	0.336014	0.4776	0.699606	0.865822	0.153259	0.428099
4426	798.56	[M+H]+	9.938	C40H76O14	780.524	DGDG O-8:0_17:0	0.013621	3	1	3	5	69	13	311	348	145	66	42	132	16	73	51	28	20	41	103.667	348	48.3333	13.2	0.608696	10.1538	5.33333	73	17	5.6	0.289855	3.15385
4639	812.574	[M+H]+	11.494	C41H78O14	794.539	DGDG O-8:0_18:0	0.076346	84	70	83	300	225	79	1329	708	178	190	5779	3633	548	962	741	398	525	1231	15.8214	10.1143	2.14458	0.633333	25.6844	45.9873	6.52381	13.7429	8.92771	1.32667	2.33333	15.5823
4685	815.501	[M+H]+	1.203	C41H76O14	792.524	DGDG O-8:0_18:1	0.0100228	18759	8980	5216	3654	4725	3902	5	3	7	8	6	13	11	15	3	8	5	6	0.000266539	0.000334076	0.00134202	0.00218938	0.00126984	0.00333162	0.000586385	0.00167038	0.000575153	0.00218938	0.0010582	0.00153767
4562	807.46	[M+H]+	9.273	C41H68O14	784.461	DGDG O-8:0_18:5	6.47133e-10	14797	15799	12580	12624	15943	13345	17	12	9	12	11	17	2	0	3	3	1	6	0.00114888	0.000759542	0.000715421	0.00095057	0.000689958	0.00127389	0.000135163	0	0.000238474	0.000237643	6.27235e-05	0.000449607
5000	840.607	[M+H]+	13.189	C43H82O14	822.57	DGDG O-8:0_20:0	7.12335e-09	70	45	37	36	83	65	7636	7472	8098	6821	6013	9009	45	50	26	115	27	47	109.086	166.044	218.865	189.472	72.4458	138.6	0.642857	1.11111	0.702703	3.19444	0.325301	0.723077
5158	854.624	[M+H]+	7.851	C44H84O14	836.586	DGDG O-8:0_21:0	1.19048e-08	280	189	105	143	416	232	155055	155364	159225	152731	166226	216426	8037	989	839	756	1121	1127	553.768	822.032	1516.43	1068.05	399.582	932.871	28.7036	5.2328	7.99048	5.28671	2.69471	4.85776
5455	882.655	[M+H]+	8.981	C46H88O14	864.617	DGDG O-8:0_23:0	0.319046	129	47	17	7	393	107	177	99	81	8575	110	469	17	26	34	21	24	17	1.37209	2.10638	4.76471	1225	0.279898	4.38318	0.131783	0.553191	2	3	0.0610687	0.158879
5591	896.663	[M+H]+	14.911	C47H90O14	878.633	DGDG O-8:0_24:0	0.336536	17	24	15	12	74	69	68	44	47	28	22	4147	51	73	42	34	55	33	4	1.83333	3.13333	2.33333	0.297297	60.1014	3	3.04167	2.8	2.83333	0.743243	0.478261
5584	895.589	[M+H]+	7.037	C47H84O14	872.586	DGDG O-8:0_24:3	0.019348	18	44	38	24	33	56	7	101	8932	6830	4666	4042	10	11	6	7	7	9	0.388889	2.29545	235.053	284.583	141.394	72.1786	0.555556	0.25	0.157895	0.291667	0.212121	0.160714
5568	893.541	[M+H]+	0.734	C47H82O14	870.57	DGDG O-8:0_24:4	2.78713e-08	13710	13216	11711	10973	16656	13195	862	930	921	839	925	927	2941	2522	2420	2110	1986	2100	0.0628738	0.0703692	0.078644	0.0764604	0.0555355	0.0702539	0.214515	0.190829	0.206643	0.19229	0.119236	0.159151
5747	910.686	[M+H]+	13.16	C48H92O14	892.649	DGDG O-8:0_25:0	2.91955e-05	40	673	781	1219	41	40	14334	6909	6670	7578	9982	8773	33	19	1137	999	885	881	358.35	10.266	8.54033	6.21657	243.463	219.325	0.825	0.0282318	1.45583	0.819524	21.5854	22.025
5839	920.674	[M+H]+	14.568	C49H90O14	902.633	DGDG O-8:0_26:2	0.00279123	774	594	51	122	97	232	2705	2144	3096	2741	86	1926	57	48	45	45	56	90	3.49483	3.60943	60.7059	22.4672	0.886598	8.30172	0.0736434	0.0808081	0.882353	0.368852	0.57732	0.387931
5796	915.537	[M+H]+	1.26	C49H80O14	892.555	DGDG O-8:0_26:7	0.0240224	1540	2142	1169	612	7069	2714	6	4	7	6	10	6	3	5	12	9	11	6	0.0038961	0.00186741	0.00598802	0.00980392	0.00141463	0.00221076	0.00194805	0.00233427	0.0102652	0.0147059	0.00155609	0.00221076
2401	607.327	[M+H]+	0.751	C26H48O14	584.304	DGDG O-8:0_3:0	9.87287e-07	3338	2302	2838	1740	3203	3129	135	94	87	80	53	90	135	150	206	115	171	264	0.0404434	0.0408341	0.0306554	0.045977	0.016547	0.0287632	0.0404434	0.0651607	0.0725863	0.066092	0.0533874	0.084372
5091	849.512	[M+H]+	0.737	C44H74O14	826.508	DGDG O-9:0_20:5	1.28839e-08	48134	47778	41439	40421	58977	47762	2498	2276	2117	2251	2219	3057	9220	7736	7345	6809	6454	6521	0.0518968	0.047637	0.0510871	0.0556889	0.0376248	0.0640049	0.191549	0.161916	0.177248	0.168452	0.109432	0.136531
5445	881.581	[M+H]+	8.448	C46H82O14	858.57	DGDG O-9:0_22:3	0.0815086	31	12	19	16	35	23	17	138	48	74	34	36	8	30	37	13	15	20	0.548387	11.5	2.52632	4.625	0.971429	1.56522	0.258065	2.5	1.94737	0.8125	0.428571	0.869565
5732	909.596	[M+H]+	9.994	C48H86O14	886.602	DGDG O-9:0_24:3	0.119377	28	476	944	1296	241	21	29	77	46	33	41	485	34	32	17	12	14	13	1.03571	0.161765	0.0487288	0.025463	0.170124	23.0952	1.21429	0.0672269	0.0180085	0.00925926	0.0580913	0.619048
5708	907.601	[M+H]+	6.884	C48H84O14	884.586	DGDG O-9:0_24:4	0.0306183	36	63	37	99	115	34	652	346	523	309	67	23	68	63	70	46	71	22541	18.1111	5.49206	14.1351	3.12121	0.582609	0.676471	1.88889	1	1.89189	0.464646	0.617391	662.971
5647	903.564	[M+H]+	7.722	C48H80O14	880.555	DGDG O-9:0_24:6	0.00223688	7983	19466	45	13889	15625	14246	923	815	343	213	113	134	13	27	24	11	13	26	0.115621	0.0418679	7.62222	0.0153359	0.007232	0.00940615	0.00162846	0.00138703	0.533333	0.000791994	0.000832	0.00182507
5902	928.644	[M+H]+	1.676	C50H86O14	910.602	DGDG O-9:0_26:5	2.52263e-05	76	129	164	101	148	215	2510	1784	2521	1695	1244	3033	10	10	23	13	17	7	33.0263	13.8295	15.372	16.7822	8.40541	14.107	0.131579	0.0775194	0.140244	0.128713	0.114865	0.0325581
5930	931.575	[M+H]+	1.696	C50H84O14	908.586	DGDG O-9:0_26:6	0.00289746	17058	25844	11999	2636	8019	10982	5	6	8	7	11	10	7	6	14	12	28	11	0.000293118	0.000232162	0.000666722	0.00265554	0.00137174	0.000910581	0.000410365	0.000232162	0.00116676	0.00455235	0.00349171	0.00100164
5911	929.575	[M+H]+	6.043	C50H82O14	906.57	DGDG O-9:0_26:7	0.144671	27	24	18	37	29	30	46	37	32	108	23352	20511	57	47	55	42	54	29	1.7037	1.54167	1.77778	2.91892	805.241	683.7	2.11111	1.95833	3.05556	1.13514	1.86207	0.966667
3519	720.529	[M+H]+	7.657	C38H70O11	702.492	DGGA 12:0_17:0	0.0113788	13	15	22	16	53	30	75	48	81	44	43	38	163	410	4326	1778	2465	2058	5.76923	3.2	3.68182	2.75	0.811321	1.26667	12.5385	27.3333	196.636	111.125	46.5094	68.6
3625	732.528	[M+H]+	7.732	C39H70O11	714.492	DGGA 12:0_18:1	0.0306583	22	28	33	27	107	56	16	10	13	16	6	11	9435	6053	510	219	212	223	0.727273	0.357143	0.393939	0.592593	0.0560748	0.196429	428.864	216.179	15.4545	8.11111	1.98131	3.98214
3924	762.574	[M+H]+	10.7	C41H76O11	744.539	DGGA 12:0_20:0	8.85175e-06	16626	39432	37489	47274	46557	42959	13	192	144	65	323	204	33	12	6	1	8	8	0.000781908	0.00486914	0.00384113	0.00137496	0.00693773	0.00474871	0.00198484	0.000304321	0.000160047	2.11533e-05	0.000171832	0.000186224
4106	776.591	[M+H]+	13.531	C42H78O11	758.554	DGGA 12:0_21:0	5.43542e-06	3433	7104	6847	4393	7506	6986	6	5	8	8	17	14	6034	7517	58	47	6794	7095	0.00174774	0.000703829	0.00116839	0.00182108	0.00226485	0.00200401	1.75765	1.05814	0.00847086	0.0106988	0.905143	1.0156
4331	790.611	[M+H]+	13.255	C43H80O11	772.57	DGGA 12:0_22:0	2.15923e-05	218954	191651	214906	96634	115163	236424	316	332	453	301	298	162	61302	73955	74824	778	2021	529	0.00144323	0.00173232	0.0021079	0.00311485	0.00258764	0.00068521	0.279977	0.385884	0.348171	0.008051	0.017549	0.00223751
4282	788.591	[M+H]+	10.927	C43H78O11	770.554	DGGA 12:0_22:1	5.06199e-12	129037	136372	119937	123249	143482	133496	2	1	5	19	67	79	541	492	2074	2488	1539	940	1.54994e-05	7.33288e-06	4.16886e-05	0.000154159	0.000466958	0.000591778	0.0041926	0.00360778	0.0172924	0.0201868	0.0107261	0.00704141
4248	786.563	[M+H]+	7.345	C43H76O11	768.539	DGGA 12:0_22:2	0.00401742	70	162	95	131	78	59	3532	1141	2517	3083	1204	6244	110	93	60	79	25	41	50.4571	7.04321	26.4947	23.5344	15.4359	105.831	1.57143	0.574074	0.631579	0.603053	0.320513	0.694915
4726	818.636	[M+H]+	13.504	C45H84O11	800.601	DGGA 12:0_24:0	0.0116459	106	2174	2894	1766	45	56	10977	10621	6084	3542	10310	258	1989	1378	2359	2203	1813	2120	103.557	4.88546	2.10228	2.00566	229.111	4.60714	18.7642	0.633855	0.815135	1.24745	40.2889	37.8571
4675	814.607	[M+H]+	8.057	C45H80O11	796.57	DGGA 12:0_24:2	0.000101689	12006	12166	6482	6473	18168	14314	4	7	1	79	252	181	14	31	28	57	100	196	0.000333167	0.000575374	0.000154273	0.0122045	0.0138705	0.012645	0.00116608	0.00254808	0.00431965	0.00880581	0.00550418	0.0136929
4884	832.648	[M+H]+	10.251	C46H86O11	814.617	DGGA 12:0_25:0	0.0153244	6613	6896	14045	178	398	2146	41282	3646	27757	21963	10420	36458	454	1410	2628	4013	3260	3123	6.24255	0.528712	1.97629	123.388	26.1809	16.9888	0.0686527	0.204466	0.187113	22.5449	8.19095	1.45527
5061	846.669	[M+H]+	13.615	C47H88O11	828.633	DGGA 12:0_26:0	0.223546	3089	25	3264	3391	3654	2795	37	107	235	132	168	6379	6948	961	176	245	5149	1121	0.011978	4.28	0.0719975	0.0389266	0.045977	2.28229	2.24927	38.44	0.0539216	0.0722501	1.40914	0.401073
5035	844.648	[M+H]+	13.455	C47H86O11	826.617	DGGA 12:0_26:1	9.10227e-07	31	73	326	205	1	16	12406	8073	7333	7156	9354	10811	202	111	568	364	754	7729	400.194	110.589	22.4939	34.9073	9354	675.688	6.51613	1.52055	1.74233	1.77561	754	483.062
5020	842.634	[M+H]+	4.204	C47H84O11	824.601	DGGA 12:0_26:2	3.02752e-06	30	12	29	27	61	40	26401	24391	24127	25816	25374	43257	32	23	42	78	51	36	880.033	2032.58	831.966	956.148	415.967	1081.42	1.06667	1.91667	1.44828	2.88889	0.836066	0.9
5225	860.68	[M+H]+	13.202	C48H90O11	842.648	DGGA 12:0_27:0	3.23806e-11	52	82	35	37	376	405	39611	36802	37737	34572	34578	31532	7789	8792	6369	10928	14818	21480	761.75	448.805	1078.2	934.378	91.9628	77.8568	149.788	107.22	181.971	295.351	39.4096	53.037
4469	802.611	[M+H]+	7.673	C44H80O11	784.57	DGGA 13:0_22:1	1.56122e-09	90651	96285	76570	75272	74657	74308	55	139	116	35	4	1	964670	822356	860076	815483	813167	798736	0.000606722	0.00144363	0.00151495	0.00046498	5.35784e-05	1.34575e-05	10.6416	8.54085	11.2325	10.8338	10.892	10.749
4446	800.586	[M+H]+	6.315	C44H78O11	782.554	DGGA 13:0_22:2	0.0473371	4527	7424	5495	327	81	174	43	39	46	42	24	16	169	5016	2407	39920	12070	12914	0.00949856	0.00525323	0.00837125	0.12844	0.296296	0.091954	0.0373316	0.675647	0.438035	122.08	149.012	74.2184
4400	796.551	[M+H]+	7.76	C44H74O11	778.523	DGGA 13:0_22:4	0.253625	16	20	9	13	23	12	73	109	95	1142	97	8085	119	116	169	170	140	242	4.5625	5.45	10.5556	87.8462	4.21739	673.75	7.4375	5.8	18.7778	13.0769	6.08696	20.1667
4858	830.637	[M+H]+	11.268	C46H84O11	812.601	DGGA 13:0_24:1	0.0305607	13635	11532	423	138	29902	11599	2	1	1	3	0	4	13	9	8	7	0	1	0.000146681	8.67152e-05	0.00236407	0.0217391	0	0.000344857	0.000953429	0.000780437	0.0189125	0.0507246	0	8.62143e-05
4839	828.617	[M+H]+	6.46	C46H82O11	810.586	DGGA 13:0_24:2	0.246568	95	83	78	80	973	597	4936	70	79454	150	4080	7323	47	24	66	51	534	460	51.9579	0.843373	1018.64	1.875	4.19322	12.2663	0.494737	0.289157	0.846154	0.6375	0.548818	0.770519
5206	858.669	[M+H]+	11.307	C48H88O11	840.633	DGGA 13:0_26:1	0.605718	116	114	141	87	2368	1102	1548	2586	191	175	308	865	2478	2391	2486	5452	6797	37996	13.3448	22.6842	1.35461	2.01149	0.130068	0.784936	21.3621	20.9737	17.6312	62.6667	2.87035	34.4791
5365	874.701	[M+H]+	13.291	C49H92O11	856.664	DGGA 13:0_27:0	0.0609285	1249	1255	23	58	2693	2629	1150	46	49	38	82	47	29	46	155	17	19	18	0.920737	0.0366534	2.13043	0.655172	0.0304493	0.0178775	0.0232186	0.0366534	6.73913	0.293103	0.00705533	0.00684671
5161	854.635	[M+H]+	8.517	C48H84O11	836.601	DGGA 13:1_26:2	0.036711	568	493	370	509	544	2529	33	30	18	5	10	3	923	526	5021	8287	9309	248239	0.0580986	0.0608519	0.0486486	0.00982318	0.0183824	0.00118624	1.625	1.06694	13.5703	16.2809	17.1121	98.157
4642	812.585	[M+H]+	13.285	C45H78O11	794.554	DGGA 14:0_22:3	8.27726e-09	13237	10941	13901	11632	16118	14045	177	171	76	111	82	111	5977	9654	213	3771	575	239	0.0133716	0.0156293	0.00546723	0.00954264	0.00508748	0.00790317	0.451537	0.882369	0.0153226	0.324192	0.0356744	0.0170167
4574	808.552	[M+H]+	8.002	C45H74O11	790.523	DGGA 14:0_22:5	0.0718827	55	44	21	23	150	45	424	159	73	45	113	481	109	54	324	413	418	644	7.70909	3.61364	3.47619	1.95652	0.753333	10.6889	1.98182	1.22727	15.4286	17.9565	2.78667	14.3111
4525	806.535	[M+H]+	6.724	C45H72O11	788.507	DGGA 14:0_22:6	0.00337016	22	23	23	13	27	21	176	169	149	64	58	58	63	62	47	46	44	67	8	7.34783	6.47826	4.92308	2.14815	2.7619	2.86364	2.69565	2.04348	3.53846	1.62963	3.19048
5287	866.635	[M+H]+	13.162	C49H84O11	848.601	DGGA 14:0_26:4	0.00108137	30	140	210	155	15	8	75	1704	1401	1153	1191	1552	16	7	30	57	31	31	2.5	12.1714	6.67143	7.43871	79.4	194	0.533333	0.05	0.142857	0.367742	2.06667	3.875
5309	868.655	[M+H]+	14.641	C49H86O11	850.617	DGGA 14:1_26:2	0.0149205	3116	2443	78	59	4754	4201	40	58	19	36	34	29	22	42	29	35	37	42	0.012837	0.0237413	0.24359	0.610169	0.00715187	0.00690312	0.00706033	0.017192	0.371795	0.59322	0.00778292	0.00999762
5266	864.62	[M+H]+	13.555	C49H82O11	846.586	DGGA 14:1_26:4	0.0798142	1893	37	60	49	6198	4517	6	12	11	8	13	16	66	75	61	113	98	36	0.00316957	0.324324	0.183333	0.163265	0.00209745	0.00354217	0.0348653	2.02703	1.01667	2.30612	0.0158116	0.00796989
5458	882.67	[M+H]+	8.283	C50H88O11	864.633	DGGA 15:1_26:2	0.131115	72	45	63	310	8356	7408	15	7	18	12	9	3	513	382	153	92	155	98	0.208333	0.155556	0.285714	0.0387097	0.00107707	0.000404968	7.125	8.48889	2.42857	0.296774	0.0185495	0.0132289
5415	878.636	[M+H]+	8.235	C50H84O11	860.601	DGGA 15:1_26:4	0.171002	301	343	224	242	8377	2242	1	2	2	2	2	3	416	476	483	67	19	25	0.00332226	0.0058309	0.00892857	0.00826446	0.000238749	0.00133809	1.38206	1.38776	2.15625	0.27686	0.00226812	0.0111508
4913	834.567	[M+H]+	8.313	C47H76O11	816.539	DGGA 16:0_22:6	0.00291602	25	58	110	103	226	67	12257	20058	9945	10098	8832	268	138	146	153	325	158	129	490.28	345.828	90.4091	98.0388	39.0796	4	5.52	2.51724	1.39091	3.15534	0.699115	1.92537
5576	894.667	[M+H]+	14.484	C51H88O11	876.633	DGGA 16:0_26:4	0.0344109	89	2475	2818	2217	6514	117	17	23	37	13	10	23	22	42	45	102	4331	35	0.191011	0.00929293	0.0131299	0.00586378	0.00153516	0.196581	0.247191	0.0169697	0.0159688	0.0460081	0.664876	0.299145
5804	916.742	[M+H]+	14.68	C52H98O11	898.711	DGGA 16:0_27:0	0.0961763	1436	1216	136	226	6704	577	4761	5351	3796	4704	240	11988	47	5292	682	345	452	4353	3.31546	4.40049	27.9118	20.8142	0.0357995	20.7764	0.0327298	4.35197	5.01471	1.52655	0.0674224	7.54419
5592	896.686	[M+H]+	13.981	C51H90O11	878.648	DGGA 16:1_26:2	0.0401111	64	57	12	40	72	56	361	132	4738	88	4559	5383	71	72	37	36	23	4247	5.64062	2.31579	394.833	2.2	63.3194	96.125	1.10938	1.26316	3.08333	0.9	0.319444	75.8393
5390	876.615	[M+H]+	6.134	C50H82O11	858.586	DGGA 17:2_24:4	0.00149404	11	17	11	12	47	19	5303	5149	4680	1475	4643	606	77	64	17	21	53	48	482.091	302.882	425.455	122.917	98.7872	31.8947	7	3.76471	1.54545	1.75	1.12766	2.52632
5664	904.651	[M+H]+	7.909	C52H86O11	886.617	DGGA 17:2_26:4	0.017612	212	281	83	78	177	120	16947	22327	55	2765	34234	12831	192	169	1633	653	1051	717	79.9387	79.4555	0.662651	35.4487	193.412	106.925	0.90566	0.601423	19.6747	8.37179	5.93785	5.975
6034	944.78	[M+H]+	13.23	C54H102O11	926.742	DGGA 18:0_27:0	0.00294924	14	11	17	7	10	11	39	43	60	27	35	15	14	11	256	186	7101	299	2.78571	3.90909	3.52941	3.85714	3.5	1.36364	1	1	15.0588	26.5714	710.1	27.1818
6236	972.808	[M+H]+	13.567	C56H106O11	954.774	DGGA 20:0_27:0	2.70172e-06	40	12	31	40	2333	796	10370	9906	5821	8862	9244	12193	27	14	17	7	13	11	259.25	825.5	187.774	221.55	3.96228	15.3178	0.675	1.16667	0.548387	0.175	0.00557222	0.0138191
6234	972.709	[M+H]+	0.907	C57H94O11	954.68	DGGA 22:3_26:4	4.63421e-06	31	381	113	67	1154	291	6647	7272	11145	5905	10696	9589	536	398	661	702	684	753	214.419	19.0866	98.6283	88.1343	9.26863	32.9519	17.2903	1.04462	5.84956	10.4776	0.592721	2.58763
5345	872.685	[M+H]+	14.995	C49H90O11	854.648	DGGA 27:0_13:1	0.116458	19	41	20	15	45	42	334	158	55	30	65	38	242	472	538	936	1221	1486	17.5789	3.85366	2.75	2	1.44444	0.904762	12.7368	11.5122	26.9	62.4	27.1333	35.381
5957	934.697	[M+H]+	7.915	C54H92O11	916.664	DGGA 27:0_18:5	0.187176	16	29	15	10	26	12	27	12	16	98	2694	6727	11	10	18	19	12	12	1.6875	0.413793	1.06667	9.8	103.615	560.583	0.6875	0.344828	1.2	1.9	0.461538	1
6219	970.796	[M+H]+	13.189	C56H104O11	952.758	DGGA 27:0_20:1	0.694671	23	25	48	19	34	14	81	25	48	18	7	14	33	35	465	308	320	403	3.52174	1	1	0.947368	0.205882	1	1.43478	1.4	9.6875	16.2105	9.41176	28.7857
6400	996.806	[M+H]+	14.615	C58H106O11	978.774	DGGA 27:0_22:2	0.000140553	280	119	193	123	31	57	5416	4992	2530	5034	2884	7780	28	17	36	34	27	58	19.3429	41.9496	13.1088	40.9268	93.0323	136.491	0.1	0.142857	0.186528	0.276423	0.870968	1.01754
3845	462.345	[M+H]+	2.109	C24H47NO7	461.335	D-Glucosyl-beta1-1'-D-erythoro-Sphingosine	8.11475e-10	14722	16332	12674	12580	13914	12546	89	56	50	70	36	44	1961	7733	7929	435	634	493	0.00604537	0.00342885	0.00394508	0.00556439	0.00258732	0.00350709	0.133202	0.473488	0.625611	0.0345787	0.0455656	0.0392954
3969	764.641	[M+H]+	14.376	C46H85NO7	763.633	DGTS 10:0_26:2	2.02426e-06	2017	1669	193	171	2787	2513	15861	14952	15259	15880	15568	24570	176	166	125	408	813	955	7.86366	8.95866	79.0622	92.8655	5.58593	9.77716	0.0872583	0.0994608	0.647668	2.38596	0.291712	0.380024
4167	780.667	[M+H]+	14.147	C47H89NO7	779.664	DGTS 11:0_26:1	8.35048e-11	14866	16162	13321	14009	15353	13104	39	18	26	116	521	869	18827	14844	15069	14121	13678	12871	0.00262344	0.00111372	0.00195181	0.00828039	0.0339347	0.0663156	1.26645	0.918451	1.13122	1.00799	0.890901	0.982219
4138	778.663	[M+H]+	14.614	C47H87NO7	777.648	DGTS 11:0_26:2	5.2353e-08	1179	1069	1580	725	1670	405	56935	54819	58208	56719	55411	81002	2592	3699	3856	1970	4195	53180	48.2909	51.2806	36.8405	78.2331	33.1802	200.005	2.19847	3.46024	2.44051	2.71724	2.51198	131.309
4413	796.702	[M+H]+	13.491	C48H93NO7	795.695	DGTS 11:0_27:0	0.00343121	6794	6758	11191	13175	243	5418	247	135	82	56	331	251	2372	878	819	559	6267	1413	0.0363556	0.0199763	0.00732732	0.00425047	1.36214	0.0463271	0.349132	0.12992	0.0731838	0.0424288	25.7901	0.260797
4382	794.681	[M+H]+	13.361	C48H91NO7	793.68	DGTS 12:0_26:1	0.00895904	10760	12854	9892	11771	412	695	87	144	319	387	523	164	8829	19958	7548	2641	2262	660	0.0080855	0.0112027	0.0322483	0.0328774	1.26942	0.235971	0.820539	1.55267	0.763041	0.224365	5.49029	0.94964
4359	792.663	[M+H]+	13.987	C48H89NO7	791.664	DGTS 12:0_26:2	0.424746	133	132	118	227	3708	46	1505	1769	991	1388	861	922	1609	5365	2533	5620	4060	3511	11.3158	13.4015	8.39831	6.11454	0.232201	20.0435	12.0977	40.6439	21.4661	24.7577	1.09493	76.3261
4588	808.708	[M+H]+	14.843	C49H93NO7	807.695	DGTS 13:0_26:1	0.064108	35	4323	2536	2381	9	36	15	27	21	31	12	7	5639	2796	197	63	56	11	0.428571	0.00624566	0.00828076	0.0130197	1.33333	0.194444	161.114	0.646773	0.0776814	0.0264595	6.22222	0.305556
4803	824.735	[M+H]+	16.589	C50H97NO7	823.727	DGTS 13:0_27:0	0.000153027	36	30	23	27	39	20	38021	21906	23625	8009	29249	34965	62	48	36	44	39	47	1056.14	730.2	1027.17	296.63	749.974	1748.25	1.72222	1.6	1.56522	1.62963	1	2.35
4756	820.709	[M+H]+	13.238	C50H93NO7	819.695	DGTS 14:0_26:2	0.127452	974	997	1188	1529	707	620	185	1242	891	1031	44	23	2817	5572	5804	5776	8605	7130	0.189938	1.24574	0.75	0.674297	0.0622348	0.0370968	2.8922	5.58877	4.88552	3.77763	12.1711	11.5
4986	838.751	[M+H]+	16.864	C51H99NO7	837.742	DGTS 14:0_27:0	0.024039	33	29	59	46	11	10	1983	1943	1019	2047	2219	8268	14	15	13	5	12	17	60.0909	67	17.2712	44.5	201.727	826.8	0.424242	0.517241	0.220339	0.108696	1.09091	1.7
5141	852.771	[M+H]+	15.067	C52H101NO7	851.758	DGTS 15:0_27:0	0.0020166	5396	4514	2611	4302	5592	8283	1515	1146	2082	1660	2903	64	6250	5045	3793	108	355	129	0.280764	0.253877	0.797396	0.385867	0.519134	0.00772667	1.15827	1.11763	1.4527	0.0251046	0.0634835	0.0155741
5086	848.736	[M+H]+	14.4	C52H97NO7	847.727	DGTS 16:0_26:2	0.000132193	60950	10756	52899	52926	70341	61290	17	64	51	194	148	132	13150	30897	31042	6911	30919	28904	0.000278917	0.00595017	0.000964101	0.0036655	0.00210404	0.0021537	0.215751	2.87254	0.586816	0.130579	0.439559	0.471594
5296	866.784	[M+H]+	14.113	C53H103NO7	865.773	DGTS 16:0_27:0	0.0348869	1019	15430	12651	12843	436	555	11	12	7	16	7	10	693	428	208	99	32	37	0.0107949	0.000777706	0.000553316	0.00124581	0.016055	0.018018	0.680079	0.0277382	0.0164414	0.00770848	0.0733945	0.0666667
5726	908.839	[M+H]+	18.822	C56H109NO7	907.82	DGTS 19:0_27:0	0.109724	13552	10172	9729	7827	110376	21521	44	66	36	40	20	9	36639	15449	38007	88177	107271	120336	0.00324675	0.0064884	0.00370028	0.00511051	0.000181199	0.000418196	2.70359	1.51878	3.90657	11.2657	0.971869	5.59156
1831	538.38	[M+H]+	3.928	C30H51NO7	537.367	DGTS 2:0_18:3	0.3431	16	4	21	13	4	11	9	5	11	17	4	2912	3617	7	1	8	9	3	0.5625	1.25	0.52381	1.30769	1	264.727	226.062	1.75	0.047619	0.615385	2.25	0.272727
2273	598.485	[M+H]+	4.899	C34H63NO7	597.46	DGTS 2:0_22:1	0.0131435	2987	2698	3204	1629	76	60	18	28	18	22	26	9	8	7	10	6	4	5	0.00602611	0.0103781	0.00561798	0.0135052	0.342105	0.15	0.00267827	0.00259451	0.0031211	0.00368324	0.0526316	0.0833333
2850	652.512	[M+H]+	6.971	C38H69NO7	651.507	DGTS 2:0_26:2	6.27149e-05	12	27	15	8	9	36	46023	41170	43014	42992	42116	89186	3	4	7	4	3	5	3835.25	1524.81	2867.6	5374	4679.56	2477.39	0.25	0.148148	0.466667	0.5	0.333333	0.138889
6150	960.874	[M+H]+	18.651	C60H113NO7	959.852	DGTS 24:0_26:2	0.0239639	1312	706	1931	1419	2676	1522	58188	33543	34186	4087	14308	3775	159	51	76	84	268	39	44.3506	47.5113	17.7038	2.8802	5.34679	2.48029	0.121189	0.072238	0.0393578	0.0591966	0.100149	0.0256242
6364	990.922	[M+H]+	19.308	C62H119NO7	989.899	DGTS 26:0_26:1	5.76114e-08	10	4	7	9	28	3	38610	38612	33795	34637	35771	51919	82	208	333	428	410	473	3861	9653	4827.86	3848.56	1277.54	17306.3	8.2	52	47.5714	47.5556	14.6429	157.667
6354	988.907	[M+H]+	17.236	C62H117NO7	987.883	DGTS 26:0_26:2	0.0267028	167	108	572	79	452	140	16	30	13	35	36	70	1715	5940	6625	272	913	753	0.0958084	0.277778	0.0227273	0.443038	0.079646	0.5	10.2695	55	11.5822	3.44304	2.01991	5.37857
6467	1006.93	[M+H]+	18.034	C63H123NO7	1005.93	DGTS 26:0_27:0	0.244239	133	144	459	1249	125	182	1153	134	7054	665	393	989	44	56	12	25	29	26	8.66917	0.930556	15.3682	0.532426	3.144	5.43407	0.330827	0.388889	0.0261438	0.020016	0.232	0.142857
4780	822.726	[M+H]+	13.97	C50H95NO7	821.711	DGTS 27:0_13:1	0.13642	706	851	63502	52510	328	816	0	104	60	37	205	58	183419	192995	43715	13039	38314	39272	0	0.122209	0.000944852	0.000704628	0.625	0.0710784	259.8	226.786	0.688404	0.248315	116.811	48.1275
4949	836.726	[M+H]+	14.407	C51H97NO7	835.727	DGTS 27:0_14:1	0.00477371	5703	6183	6293	6402	1426	13846	17813	17126	10265	17264	11412	25288	14873	26355	37783	31725	27092	999	3.12344	2.76985	1.63118	2.69666	8.00281	1.82638	2.60793	4.26249	6.00397	4.95548	18.9986	0.0721508
5114	850.755	[M+H]+	15.051	C52H99NO7	849.742	DGTS 27:0_15:1	5.51721e-07	154786	146970	140433	77757	159524	143238	5	59	29	36	62	101	50937	76538	109006	107241	66238	106043	3.23027e-05	0.000401442	0.000206504	0.000462981	0.000388656	0.00070512	0.32908	0.520773	0.776214	1.37918	0.415223	0.740327
5248	862.753	[M+H]+	13.32	C53H99NO7	861.742	DGTS 27:0_16:2	0.678276	1721	2554	2555	3178	266	752	2728	1291	2148	1824	2083	2244	245	42	35	17	28	18	1.58512	0.505482	0.840705	0.573946	7.83083	2.98404	0.142359	0.0164448	0.0136986	0.00534928	0.105263	0.0239362
5421	878.794	[M+H]+	17.679	C54H103NO7	877.773	DGTS 27:0_17:1	0.768486	27450	23959	17125	12423	291	170	35100	29309	32529	38	42	108	32936	14882	16185	1742	80231	21221	1.27869	1.2233	1.8995	0.00305884	0.14433	0.635294	1.19985	0.621144	0.945109	0.140224	275.708	124.829
5398	876.78	[M+H]+	15.129	C54H101NO7	875.758	DGTS 27:0_17:2	0.0274587	1745	5794	285	334	4920	1800	8	6	6	6	26	47	18	14	20	27	15	62	0.00458453	0.00103555	0.0210526	0.0179641	0.00528455	0.0261111	0.0103152	0.00241629	0.0701754	0.0808383	0.00304878	0.0344444
5563	892.802	[M+H]+	16.31	C55H105NO7	891.789	DGTS 27:0_18:1	0.335641	99	176	415	287	128	62	137	237	143	294	247	8471	62	103	260	112	305	5524	1.38384	1.34659	0.344578	1.02439	1.92969	136.629	0.626263	0.585227	0.626506	0.390244	2.38281	89.0968
5700	906.818	[M+H]+	18.172	C56H107NO7	905.805	DGTS 27:0_19:1	0.0742909	3912	4448	560	599	34	5625	40422	64040	9996	6170	3405	10739	10214	13848	11764	15695	19379	23665	10.3328	14.3975	17.85	10.3005	100.147	1.90916	2.61094	3.11331	21.0071	26.202	569.971	4.20711
5667	904.807	[M+H]+	13.356	C56H105NO7	903.789	DGTS 27:0_19:2	6.24073e-07	140	115	96	74	246	140	5215	5287	4163	6067	7289	4323	40	108	54	20	50	39	37.25	45.9739	43.3646	81.9865	29.6301	30.8786	0.285714	0.93913	0.5625	0.27027	0.203252	0.278571
5826	918.82	[M+H]+	13.214	C57H107NO7	917.805	DGTS 27:0_20:2	0.26792	227	301	540	1206	139	788	32	29	46	19	609	876	201	248	204	191	279	128	0.140969	0.0963455	0.0851852	0.0157546	4.38129	1.11168	0.885463	0.82392	0.377778	0.158375	2.00719	0.162437
5959	934.856	[M+H]+	18.59	C58H111NO7	933.836	DGTS 27:0_21:1	0.0368147	429	447	706	417	658	310	25632	95309	11627	7539	21990	30433	619	1166	1366	1132	3727	6475	59.7483	213.219	16.4688	18.0791	33.4195	98.171	1.44289	2.6085	1.93484	2.71463	5.66413	20.8871
6054	946.846	[M+H]+	16.893	C59H111NO7	945.836	DGTS 27:0_22:2	0.00084657	94	165	109	96	127	100	5059	28655	28997	27740	28809	51903	271	91	1108	278	1124	1243	53.8191	173.667	266.028	288.958	226.843	519.03	2.88298	0.551515	10.1651	2.89583	8.85039	12.43
6253	974.89	[M+H]+	18.831	C61H115NO7	973.867	DGTS 27:0_24:2	0.00192166	18	6	19	10	8	1	128	281	203	101	82	84	7	1	0	1	4	94	7.11111	46.8333	10.6842	10.1	10.25	84	0.388889	0.166667	0	0.1	0.5	94
6455	1004.93	[M+H]+	18.238	C63H121NO7	1003.91	DGTS 27:0_26:1	4.05228e-07	345	466	98	354	256	154	42629	39128	41259	41237	38532	63047	145	170	1738	159	198	41627	123.562	83.9657	421.01	116.489	150.516	409.396	0.42029	0.364807	17.7347	0.449153	0.773438	270.305
2433	612.478	[M+H]+	1.684	C35H65NO7	611.476	DGTS 3:0_22:1	7.28318e-07	22	16	8	21	11	17	3139	2439	3748	2216	2177	3113	18	18	13	7	5	10	142.682	152.438	468.5	105.524	197.909	183.118	0.818182	1.125	1.625	0.333333	0.454545	0.588235
2708	640.522	[M+H]+	5.669	C37H69NO7	639.507	DGTS 3:0_24:1	4.44243e-05	3928	8492	4620	6667	4420	3684	33	32	32	22	18	12	17	7	8	11	17	2	0.00840122	0.00376825	0.00692641	0.00329984	0.0040724	0.00325733	0.0043279	0.000824305	0.0017316	0.00164992	0.00384615	0.000542888
2688	638.496	[M+H]+	6.022	C37H67NO7	637.492	DGTS 3:0_24:2	0.000199126	15	6	15	37	3	18	9944	8993	10946	11961	13472	24531	14	9	14	7	22	3	662.933	1498.83	729.733	323.27	4490.67	1362.83	0.933333	1.5	0.933333	0.189189	7.33333	0.166667
3028	668.542	[M+H]+	8.728	C39H73NO7	667.539	DGTS 3:0_26:1	0.182769	17	6	12	12	12	3	11	39	54	24	7	1	71	110	28	18	125	94	0.647059	6.5	4.5	2	0.583333	0.333333	4.17647	18.3333	2.33333	1.5	10.4167	31.3333
3001	666.534	[M+H]+	8.558	C39H71NO7	665.523	DGTS 3:0_26:2	0.216584	115	73	34	26	97	151	34	19	32	40	117	61	341	1293	1852	895	963	90	0.295652	0.260274	0.941176	1.53846	1.20619	0.403974	2.96522	17.7123	54.4706	34.4231	9.92784	0.596026
3134	680.559	[M+H]+	12.425	C40H73NO7	679.539	DGTS 4:0_26:2	0.0418246	1157	923	3514	4144	191	101	33	25	17	15	15	29	9	8	4	7	8	18	0.028522	0.0270856	0.00483779	0.00361969	0.078534	0.287129	0.00777874	0.00866739	0.0011383	0.00168919	0.0418848	0.178218
2976	664.509	[M+H]+	6.21	C39H69NO7	663.507	DGTS 7:0_22:3	4.09693e-08	50	14	29	8	31	53	17022	14662	14659	14836	13217	20564	23	37	24	25	32	36	340.44	1047.29	505.483	1854.5	426.355	388	0.46	2.64286	0.827586	3.125	1.03226	0.679245
3546	722.586	[M+H]+	5.762	C43H79NO7	721.586	DGTS 7:0_26:2	0.0983865	38	23	32	35	30	36	30	60	1462	792	1300	5298	38	17	21	28	19	13	0.789474	2.6087	45.6875	22.6286	43.3333	147.167	1	0.73913	0.65625	0.8	0.633333	0.361111
3674	736.608	[M+H]+	6.15	C44H81NO7	735.601	DGTS 8:0_26:2	1.98167e-05	23	18	31	26	13	7	7476	7507	9641	10661	10251	16641	13	12	16	21	36	20	325.043	417.056	311	410.038	788.538	2377.29	0.565217	0.666667	0.516129	0.807692	2.76923	2.85714
3824	752.634	[M+H]+	13.473	C45H85NO7	751.633	DGTS 9:0_26:1	4.99465e-12	30782	33052	29111	29002	32005	27888	33	45	51	115	642	266	35348	27514	29113	26384	25391	5932	0.00107206	0.00136149	0.00175192	0.00396524	0.0200594	0.00953815	1.14833	0.832446	1.00007	0.90973	0.793345	0.212708
3806	750.628	[M+H]+	11.932	C45H83NO7	749.617	DGTS 9:0_26:2	0.144412	274	216	379	1397	766	65	1815	2139	2402	1082	76	24	178276	160354	149522	156677	12	11	6.62409	9.90278	6.33773	0.774517	0.0992167	0.369231	650.642	742.38	394.517	112.152	0.0156658	0.169231
178	115.063	[M+H]+	0.915	C6H10S	114.05	Diallyl Sulfide	4.57791e-10	5164	5188	4393	4277	5075	4578	476	254	309	219	52	678	680	512	276	209	492	312	0.0921766	0.0489591	0.0703392	0.0512041	0.0102463	0.1481	0.131681	0.0986893	0.0628272	0.048866	0.0969458	0.068152
431	178.992	[M+H]+	0.758	C6H10S3	177.994	Diallyl Trisulfide	3.00194e-06	489	451	476	533	358	595	1955	1379	2297	1916	1496	1720	1418	1060	1251	1144	1122	1521	3.99796	3.05765	4.82563	3.59475	4.17877	2.89076	2.8998	2.35033	2.62815	2.14634	3.13408	2.5563
701	220.958	[M+H]+	0.772	C4H7Cl2O4P	219.946	Dichlorvos	0.000294155	291	339	482	256	202	137	635	1245	777	1327	1526	999	1276	1406	2521	1450	1572	2930	2.18213	3.67257	1.61203	5.18359	7.55446	7.29197	4.38488	4.14749	5.23029	5.66406	7.78218	21.3869
3596	438.239	[M+H]+	0.92	C25H31N3O4	437.231	Dicoumaroyl Spermidine; PlaSMA ID-2388	0.0980374	10587	11720	10238	11471	14126	10216	12330	7281	7585	7903	11814	9551	15409	6889	8936	12355	7053	13506	1.16464	0.621246	0.740867	0.688955	0.83633	0.934906	1.45546	0.587799	0.872827	1.07706	0.499292	1.32204
8097	639.044	[M+H]+	0.785	C26H22Br2N8O2	638.021	Dictazoline B	3.84991e-11	97	96	63	85	154	82	4031	3724	4185	3512	3901	3415	206	261	173	324	320	460	41.5567	38.7917	66.4286	41.3176	25.3312	41.6463	2.12371	2.71875	2.74603	3.81176	2.07792	5.60976
1712	311.042	[M+H]+	0.754	C14H9ClF2N2O2	310.032	Diflubenzuron	0.000723299	913	1651	1465	1522	1051	871	2932	2919	2052	1610	2812	2809	2848	1682	2896	1716	3055	3092	3.21139	1.76802	1.40068	1.05782	2.67555	3.22503	3.11939	1.01878	1.97679	1.12746	2.90676	3.54994
291	135.093	[M+H]+	17.097	C6H14O3	134.094	Diglyme; LC-ESI-ITFT; MS2; CE	0.183474	3065	1671	345	606	1590	4595	1253	931	860	425	1043	1589	665	503	281	449	460	196	0.408809	0.557151	2.49275	0.70132	0.655975	0.345811	0.216966	0.301017	0.814493	0.740924	0.289308	0.0426551
2543	356.071	[M+H]+	0.768	C20H15NO4	333.1	Dihydrosanguinarine	8.97226e-12	11988	12077	13228	14311	8451	9789	67584	68626	70151	67097	67958	76324	50308	52118	55119	54810	56379	59405	5.63764	5.68237	5.30322	4.68849	8.04142	7.79691	4.19653	4.31548	4.16684	3.82992	6.67128	6.06855
2669	367.228	[M+H]+	1.736	C24H30O3	366.219	Dihydrostilbene base + 3O, 2Prenyl; PlaSMA ID-2051	0.686843	280	490	287	333	218	251	109	254	224	623	169	272	6338	3830	4275	3291	3165	4690	0.389286	0.518367	0.780488	1.87087	0.775229	1.08367	22.6357	7.81633	14.8955	9.88288	14.5183	18.6853
12172	747.158	[M+H]+	22.558	C38H34O16	746.185	Dimethyl lithospermate B	0.521515	69	39	34	46	44	50	38	61	36	19	18	70	34	59	94	52	56	77	0.550725	1.5641	1.05882	0.413043	0.409091	1.4	0.492754	1.51282	2.76471	1.13043	1.27273	1.54
7108	609.175	[M+H]+	0.763	C28H32O15	608.174	Diosmin	5.15251e-05	556	1285	1104	658	895	845	3596	3509	3438	1646	3213	3901	2220	2163	2262	2133	1279	2204	6.46763	2.73074	3.11413	2.50152	3.58994	4.61657	3.99281	1.68327	2.04891	3.24164	1.42905	2.60828
4474	505.322	[M+H]+	1.226	C24H40N8O4	504.317	Dipyridamole (Persantine)	3.09738e-10	11138	11427	9330	9451	11636	9830	123	38	54	35	70	55	259	213	187	148	150	123	0.0110433	0.00332546	0.00578778	0.00370331	0.00601581	0.00559512	0.0232537	0.0186401	0.0200429	0.0156597	0.012891	0.0125127
612	207.052	[M+H]+	13.431	C8H14O2S2	206.044	DL-6,8-Thioctic acid	0.00397838	4305	4582	173	2274	1958	5955	0	0	1	0	1	11	40	35	12	37	31	27	0	0	0.00578035	0	0.000510725	0.00184719	0.00929152	0.00763859	0.0693642	0.0162709	0.0158325	0.00453401
3145	400.38	[M+H]+	1.778	C23H45NO4	399.335	DL-Palmitoylcarnitine	6.78118e-09	7423	8114	6057	5958	7967	6491	55	59	44	54	46	42	17772	15768	185	9791	7310	218	0.0074094	0.00727138	0.00726432	0.00906344	0.00577382	0.0064705	2.39418	1.94331	0.0305432	1.64334	0.917535	0.033585
2284	341.34	[M+H]+	14.29	C22H44O2	340.334	docosanoic acid	0.0154322	270043	271884	233406	10230	9048	246726	834	18322	21185	18950	18557	45369	1291	1167	1551	2576	1598	1654	0.0030884	0.067389	0.0907646	1.85239	2.05095	0.183884	0.00478072	0.00429227	0.00664507	0.251808	0.176614	0.00670379
2364	349.377	[M+H]+	20.431	C22H46O	326.355	DOCOSANOL	0.171795	634	555	108	224	5719	1079	158	197	69	48	62	30	69	55	41	38	64	49	0.249211	0.354955	0.638889	0.214286	0.0108411	0.0278035	0.108833	0.0990991	0.37963	0.169643	0.0111908	0.0454124
1288	282.305	[M+H]+	2.905	C18H35NO	281.272	Dodemorph	0.0256895	37256	5865	2779	1919	37268	39833	867	441	435	402	392	419	766	612	572	519	581	576	0.0232714	0.0751918	0.156531	0.209484	0.0105184	0.0105189	0.0205604	0.104348	0.205829	0.270453	0.0155898	0.0144604
1177	271.181	[M+H]+	1.397	C17H22N2O	270.173	Doxylamine	0.991286	4176	3604	2737	2810	4159	3950	293	89	7264	5523	188	7974	6204	2220	2664	2221	2978	1956	0.0701628	0.0246948	2.654	1.96548	0.0452032	2.01873	1.48563	0.615982	0.973328	0.790391	0.716038	0.49519
2046	336.317	[M+H]+	2.6	C20H17NO4	335.116	Duguesuramine	1.55858e-11	367670	389092	323038	348229	391968	346991	480	507	259	513	498	349	764	749	335	644	620	587	0.00130552	0.00130303	0.000801763	0.00147317	0.00127051	0.00100579	0.00207795	0.00192499	0.00103703	0.00184936	0.00158176	0.00169169
1578	295.289	[M+H]+	7.46	C19H22N2O	294.173	eburnamonine	0.151181	6298	1231	533	249	522	694	76	141	125	156	91	65	138	149	82	68	75	95	0.0120673	0.114541	0.234522	0.626506	0.17433	0.0936599	0.0219117	0.12104	0.153846	0.273092	0.143678	0.136888
7995	635.436	[M+H]+	0.72	C36H58O9	634.408	Ecliptasaponin A	6.38561e-13	24025	25412	24877	25721	27258	26632	3314	3485	3522	3402	3386	3959	3497	3758	3791	3434	3807	3874	0.13794	0.13714	0.141577	0.132265	0.12422	0.148656	0.145557	0.147883	0.15239	0.13351	0.139665	0.145464
312	143.082	[M+H]+	1.618	C6H10N2O2	142.074	Ectoine	3.06016e-06	1023	427	344	325	508	1267	14009	12681	13570	13845	13407	22652	20	12	36	17	6	11	13.694	29.6979	39.4477	42.6	26.3917	17.8785	0.0195503	0.028103	0.104651	0.0523077	0.011811	0.00868193
6459	592.383	[M+H]+	0.914	C33H53NO8	591.377	Edpetiline	4.0262e-06	3570	2796	2296	2528	4492	3920	81	98	71	64	103	84	121	182	190	167	146	97	0.0226891	0.0350501	0.0309233	0.0253165	0.0229297	0.0214286	0.0338936	0.065093	0.0827526	0.0660601	0.0325022	0.0247449
2052	337.232	[M+H]+	1.787	0	0	Eicosanoids_12,13diHOME_C18H34O4	0.233927	264	265	197	3753	319	218	125	88	92	128	77	69	3913	1774	1100	767	788	663	0.473485	0.332075	0.467005	0.034106	0.241379	0.316514	14.822	6.69434	5.58376	0.20437	2.47022	3.04128
2081	339.258	[M+H]+	3.535	0	0	Eicosanoids_13,14dh15kPGF1?_C20H36O5	0.0471525	10676	738	308	314	6781	11144	141	347	246	208	90	95	104	60	219	150	168	131	0.0132072	0.47019	0.798701	0.66242	0.0132724	0.00852477	0.00974148	0.0813008	0.711039	0.477707	0.0247751	0.0117552
3195	405.261	[M+H]+	3.514	0	0	Eicosanoids_dihomoPGF2?_C22H38O5	0.344009	109	1038	454	430	329	172	221	295	309	296	230	364	2944	87	2320	2907	2389	2726	2.02752	0.2842	0.680617	0.688372	0.699088	2.11628	27.0092	0.083815	5.11013	6.76047	7.2614	15.8488
4092	481.441	[M+H]+	2.202	C29H40N2O4	480.299	EMETINE	1.64987e-11	45698	46052	42123	40030	49501	43722	113	101	147	93	72	128	62	59	62	69	53	54	0.00247276	0.00219317	0.00348978	0.00232326	0.00145452	0.00292759	0.00135673	0.00128116	0.00147188	0.00172371	0.00107069	0.00123508
3963	471.425	[M+H]+	17.096	C30H46O4	470.34	Enoxolone	0.0106262	5781	3939	48	112	5237	4721	33	9	13	8	19	15	51	46	86	44	49	53	0.00570835	0.00228484	0.270833	0.0714286	0.00362803	0.00317729	0.008822	0.0116781	1.79167	0.392857	0.0093565	0.0112264
1462	291.135	[M+H]+	14.26	C15H14O6	290.079	Epicatechin	0.0602577	12	9	26	27	28	33	13397	13190	1129	2775	1406	332	0	0	9	9	0	0	1116.42	1465.56	43.4231	102.778	50.2143	10.0606	0	0	0.346154	0.333333	0	0
476	184.109	[M+H]+	1.935	C9H13NO3	183.09	EPINEPHRINE	0.00128342	15913	16347	11523	10810	14854	13888	24971	17867	20174	21785	31835	27091	16153	9796	9420	8115	7528	7075	1.56922	1.09298	1.75076	2.01526	2.14319	1.95068	1.01508	0.599254	0.817495	0.750694	0.5068	0.509433
1449	289.293	[M+H]+	0.878	C19H28O2	288.209	Epitestosterone	0.0081165	306	3605	4601	5424	218	4866	26	27	60	13	58	56	18798	11912	9989	12322	14721	15147	0.0849673	0.0074896	0.0130406	0.00239676	0.266055	0.0115084	61.4314	3.3043	2.17105	2.27176	67.5275	3.11282
1020	262.998	[M+H]+	28.015	C15H18O4	262.121	Epoxy (4,5Alpha)-4,5-Dihydrosantonin	4.13468e-05	7488	7744	7851	7586	6107	6833	11224	10213	9538	10084	9377	9503	9187	9297	9745	9412	9788	10271	1.49893	1.31883	1.21488	1.32929	1.53545	1.39075	1.2269	1.20054	1.24124	1.24071	1.60275	1.50315
3121	397.339	[M+H]+	18.267	C28H44O	396.339	Ergosterol	0.162136	150	410	461	391	667	453	269	344	272	213	186	503	365	429	547	596	481	746	1.79333	0.839024	0.590022	0.544757	0.278861	1.11038	2.43333	1.04634	1.18655	1.5243	0.721139	1.6468
4123	484.433	[M+H]+	1.378	C32H50O2	466.381	Ergosterol Acetate	1.85763e-09	12244	13724	10135	10804	13412	11370	54	60	53	55	33	19	80	61	47	67	70	65	0.00441032	0.0043719	0.0052294	0.00509071	0.00246048	0.00167106	0.00653381	0.00444477	0.0046374	0.00620141	0.00521921	0.0057168
2070	338.369	[M+H]+	3.987	C22H43NO	337.334	Erucamide	0.0017443	1438	1394	570	481	801	673	226	123	130	244	133	117	476	837	405	2799	559	2029	0.157163	0.0882353	0.22807	0.507277	0.166042	0.173848	0.331015	0.60043	0.710526	5.81913	0.697878	3.01486
8286	645.332	[M+H]+	1.822	C40H44N4O4	644.336	Ervafoline	0.0206089	135	110	111	99	262	100	1007	908	1737	964	1358	4696	59	37	139	133	189	134	7.45926	8.25455	15.6486	9.73737	5.18321	46.96	0.437037	0.336364	1.25225	1.34343	0.721374	1.34
909	253.162	[M+H]+	0.849	C18H24O3	288.173	Estriol; LC-APPI-QQ; MS2; CE	1.416e-07	13947	14384	11923	11851	15530	13816	5143	5006	4855	4604	4647	6471	8511	6964	7013	5994	6001	6227	0.368753	0.348026	0.407196	0.38849	0.299227	0.46837	0.610239	0.484149	0.588191	0.50578	0.386413	0.450709
1176	271.172	[M+H]+	1.328	C18H22O2	270.162	Estrone	6.61505e-17	497	419	437	474	479	449	5424	5589	5645	5498	5722	5548	2306	2216	2203	1940	2558	2182	10.9135	13.3389	12.9176	11.5992	11.9457	12.3563	4.63984	5.28878	5.04119	4.09283	5.34029	4.85969
1203	279.177	[M+H]+	3.498	C20H24O2	296.178	Ethinyl estradiol; LC-APPI-QQ; MS2; CE	0.000104468	532	529	614	572	560	455	34014	25596	25924	21824	11366	13276	590	564	552	516	541	499	63.9361	48.3856	42.2215	38.1538	20.2964	29.178	1.10902	1.06616	0.899023	0.902098	0.966071	1.0967
8818	659.335	[M+H]+	1.931	C38H42O10	658.278	Euphorbia factor L14 - Lathyrane diterpenoid	0.0106264	108	85	77	59	165	77	44	20	45	61	46	48	31	48	5690	4617	9693	9826	0.407407	0.235294	0.584416	1.0339	0.278788	0.623377	0.287037	0.564706	73.8961	78.2542	58.7455	127.61
1530	295.132	[M+H]+	16.632	C19H18O3	294.126	eupomatenoid 5	0.0176261	7698	10105	757	2228	1079	7837	220	403	376	213	181	77	153	104	110	82	135	136	0.0285789	0.0398812	0.496697	0.0956014	0.167748	0.00982519	0.0198753	0.0102919	0.14531	0.0368043	0.125116	0.0173536
374	165.106	[M+H]+	0.808	C9H12N2O	164.095	Fenuron	1.73474e-06	5799	4804	4833	4497	6704	6405	1550	1807	1838	1591	1471	1898	3622	3048	3032	2743	2753	2753	0.267287	0.376145	0.380302	0.353791	0.219421	0.296331	0.62459	0.634471	0.627354	0.609962	0.41065	0.42982
18855	906.341	[M+H]+	15.252	C39H57FeN6O15	905.323	Ferri triacetylfusarinin C [M+Fe-2H]	0.018788	83599	163620	126	675	107373	79697	54	33	56	51	57	50	64	110	105	88	85	60	0.000645941	0.000201687	0.444444	0.0755556	0.00053086	0.000627376	0.000765559	0.000672289	0.833333	0.13037	0.000791633	0.000752851
800	234.114	[M+H]+	1.19	C13H15NO3	233.105	Feruloyl allylamine; PlaSMA ID-933	6.11313e-06	9069	8586	4685	8116	9426	5080	346	351	14	290	32	2	778	280	412	424	426	431	0.0381519	0.0408805	0.00298826	0.0357319	0.00339487	0.000393701	0.0857867	0.0326112	0.0879402	0.0522425	0.0451941	0.0848425
15381	815.207	[M+H]+	14.369	C38H38O20	814.196	Flavone base + 3O, 2MeO, O-HexA-CoumaroylHex; PlaSMA ID-3360	0.0115628	3936	5174	5570	4226	45	54	79	29	29	18	19	35	130	140	154	135	92	59	0.0200711	0.00560495	0.00520646	0.00425935	0.422222	0.648148	0.0330285	0.0270584	0.0276481	0.0319451	2.04444	1.09259
13321	775.214	[M+H]+	23.109	C36H38O19	774.201	Flavone base + 3O, 2MeO, O-MalonylHex, O-guaiacylglycerol; PlaSMA ID-3313	0.00521185	35	39	69	32	40	45	38	17	15	18	14	18	4249	2147	77	1347	233	66	1.08571	0.435897	0.217391	0.5625	0.35	0.4	121.4	55.0513	1.11594	42.0938	5.825	1.46667
5088	535.095	[M+H]+	0.767	C24H22O14	534.101	Flavone base + 4O, O-MalonylHex; PlaSMA ID-2796	0.000833375	643	213	430	784	711	430	1552	1025	1963	1180	1347	1016	2302	2493	1825	2567	1243	1977	2.41369	4.81221	4.56512	1.5051	1.89451	2.36279	3.58009	11.7042	4.24419	3.27423	1.74824	4.59767
1628	299.094	[M+H]+	14.051	C17H14O5	298.084	Flavonol base + 2MeO; PlaSMA ID-1544	0.0898014	916	4191	94	306	13	1879	0	4	0	1	1	0	11	3	12	4	1	1	0	0.000954426	0	0.00326797	0.0769231	0	0.0120087	0.00071582	0.12766	0.0130719	0.0769231	0.000532198
10579	704.577	[M+H]+	7.59	C50H72O2	704.553	Flavuxanthin; FAB-EBEB; MS2; m/z	0.000300884	127976	118387	36919	68798	112024	50031	1142	437	115	58	211	208	4730	6254	2808	8597	10094	12801	0.00892355	0.00369128	0.00311493	0.000843048	0.00188352	0.00415742	0.0369601	0.0528267	0.0760584	0.12496	0.0901057	0.255861
2816	370.155	[M+H]+	18.698	C23H19N3O2	369.148	Fontanesine B	0.0386776	5096	1000	791	1015	658	1408	6	20	9	8	0	8	18	9	16	9	8	7	0.00117739	0.02	0.011378	0.00788177	0	0.00568182	0.00353218	0.009	0.0202276	0.008867	0.0121581	0.00497159
652	209.034	[M+H]+	19.055	C10H8O5	208.037	Fraxetin	0.0212472	6371	1583	1106	368	2101	5999	49	45	19	24	24	28	55	55	16	29	15	19	0.0076911	0.028427	0.017179	0.0652174	0.0114231	0.00466744	0.00863287	0.0347442	0.0144665	0.0788043	0.00713946	0.00316719
3700	449.386	[M+H]+	0.903	C30H50O	426.386	friedelin	0.0130195	19291	17612	19077	20977	27290	24800	17622	17447	17121	16804	16606	14312	19714	19045	18419	18002	17198	17270	0.913483	0.990631	0.897468	0.801068	0.608501	0.577097	1.02193	1.08136	0.965508	0.858178	0.630194	0.696371
3290	413.354	[M+H]+	14.449	C29H48O	412.371	Fucosterol	0.00114515	3573	6244	5556	3442	591	3514	290	251	102	82	173	178	677	655	616	502	433	203	0.0811643	0.0401986	0.0183585	0.0238234	0.292724	0.0506545	0.189477	0.104901	0.110871	0.145845	0.732657	0.0577689
8821	659.452	[M+H]+	4.042	C42H58O6	658.423	Fucoxanthin	0.0867843	164	718	138	619	5122	5681	71	72	55	44	65	68	69	30	15	58	79	81	0.432927	0.100279	0.398551	0.0710824	0.0126904	0.0119697	0.420732	0.0417827	0.108696	0.0936995	0.0154237	0.0142581
7036	607.327	[M+H]+	0.751	C32H47F5O3S	606.317	Fulvestrant	7.43667e-07	6061	4397	5665	3301	5773	5704	422	347	536	281	307	306	431	375	441	378	272	354	0.0696255	0.0789174	0.0946161	0.0851257	0.0531786	0.0536466	0.0711104	0.0852854	0.0778464	0.114511	0.0471159	0.0620617
11414	727.39	[M+H]+	0.905	C33H54N6O12	726.38	Fusarinin C	9.97865e-06	4908	5050	4284	4650	7487	4302	105	1231	1257	444	1152	586	224	302	91	293	260	649	0.0213936	0.243762	0.293417	0.0954839	0.153867	0.136216	0.0456398	0.059802	0.0212418	0.0630108	0.0347269	0.15086
409	172.124	[M+H]+	1.612	C9H17NO2	171.126	Gabapentin (Neurontin)	0.000100033	240	244	214	198	244	159	3427	2672	2613	3605	4953	6396	173	78	97	57	78	94	14.2792	10.9508	12.2103	18.2071	20.2992	40.2264	0.720833	0.319672	0.453271	0.287879	0.319672	0.591195
3047	390.058	[M+H]+	0.77	C17H22BrNO3	367.078	Galanthamine hydrobromide	1.55839e-10	2577	4481	4759	4881	3394	3738	21673	21793	22444	21301	21105	25048	14881	15225	10694	15728	16771	17191	8.41017	4.86342	4.71612	4.36406	6.21833	6.70091	5.77454	3.39768	2.24711	3.22229	4.94137	4.59898
4620	511.463	[M+H]+	2.2	C30H60N3O3	510.463	Gallamine; LC-ESI-QTOF; MS2; CE	7.22577e-11	27022	28706	24382	22783	27003	24274	50	14	45	69	24	69	412	106	295	194	158	196	0.00185034	0.000487703	0.00184562	0.00302857	0.00088879	0.00284255	0.0152468	0.00369261	0.0120991	0.00851512	0.0058512	0.00807448
3832	459.327	[M+H]+	0.724	C30H44O2	436.334	Ganoderal A	2.2661e-10	36265	34450	36500	40888	38211	39812	12137	12232	13219	11924	12528	12872	5915	6430	6023	6969	6888	7527	0.334675	0.355065	0.362164	0.291626	0.327864	0.32332	0.163105	0.186647	0.165014	0.170441	0.180262	0.189064
5266	541.305	[M+H]+	0.744	C30H46O7	518.324	Ganoderic Acid B	4.147e-06	1106503	1724108	1632661	1039616	1939581	1759165	129094	219956	114810	227132	121109	134119	185695	174871	155491	168479	159102	152922	0.116668	0.127577	0.0703208	0.218477	0.0624408	0.0762401	0.167822	0.101427	0.0952378	0.162059	0.0820291	0.0869287
5642	555.283	[M+H]+	0.892	C30H44O8	532.304	Ganoderic Acid G	0.177224	500	1241	1220	1619	2768	2079	921	1156	1053	1126	1096	1259	931	1490	2034	1818	1838	1903	1.842	0.931507	0.863115	0.695491	0.395954	0.60558	1.862	1.20064	1.66721	1.12292	0.664017	0.915344
4086	481.252	[M+H]+	0.765	C27H38O6	458.267	Ganolactone B	0.109822	27276	18702	11979	17514	582673	8616	277397	259477	269606	269988	266236	322167	7106	21365	32122	44306	51381	58998	10.17	13.8743	22.5066	15.4156	0.456922	37.3917	0.260522	1.14239	2.68153	2.52975	0.0881815	6.84749
2330	345.15	[M+H]+	0.773	C20H22N2O2	322.168	gelsemine	0.00134717	2089	4091	2576	2727	1917	2009	1289	905	836	1035	1069	1285	4830	5120	7943	5309	4694	7458	0.617042	0.221217	0.324534	0.379538	0.557642	0.639622	2.31211	1.25153	3.08346	1.94683	2.44862	3.71229
3042	389.139	[M+H]+	0.718	C17H24O10	388.137	Geniposide	3.12581e-07	173	223	125	186	219	121	1044	912	1022	1050	1015	1434	336	440	412	357	430	502	6.03468	4.08969	8.176	5.64516	4.6347	11.8512	1.9422	1.97309	3.296	1.91935	1.96347	4.14876
5747	562.967	[M+H]+	0.772	C15H10O5	270.053	Genistein	2.23734e-08	690	715	538	952	283	361	4871	5237	5284	5358	5524	6966	3784	4627	5102	5185	5610	6153	7.05942	7.32448	9.82156	5.62815	19.5194	19.2964	5.48406	6.47133	9.48327	5.44643	19.8233	17.0443
2545	357.11	[M+H]+	0.712	C16H20O9	356.111	Gentiopicrin	6.97974e-09	607	524	609	761	584	480	7148	6880	7460	7331	7771	9597	1639	1566	2166	2089	2188	2251	11.7759	13.1298	12.2496	9.63338	13.3065	19.9937	2.70016	2.98855	3.55665	2.74507	3.74658	4.68958
424	177.129	[M+H]+	28.029	C10H18O	154.136	geraniol	0.0313185	820	945	681	661	3590	1620	384	288	56	201	195	199	563	520	441	309	273	427	0.468293	0.304762	0.082232	0.304085	0.0543175	0.12284	0.686585	0.550265	0.647577	0.467474	0.0760446	0.26358
2955	383.311	[M+H]+	2.126	C26H38O2	382.287	Geranylgeranyl 1,4-hydroquinone	3.51345e-11	36249	37113	31156	33663	38859	33565	177	302	298	257	277	259	321	251	299	378	372	270	0.00488289	0.00813731	0.00956477	0.00763449	0.00712834	0.00771637	0.00885542	0.00676313	0.00959687	0.0112289	0.00957307	0.00804409
693	219.198	[M+H]+	4.856	C15H22O	218.167	germacrone	0.000277795	166791	172273	68602	57428	95776	94648	15	18	24	25	11	71	356	308	113	53	25	52	8.99329e-05	0.000104485	0.000349844	0.000435328	0.000114851	0.000750148	0.00213441	0.00178786	0.00164718	0.000922895	0.000261026	0.000549404
1904	321.241	[M+H]+	13.206	C20H32O3	320.235	Ginkgolic Acid C13-0	0.0598298	5271	351	109	597	7638	6143	751	299	309	352	422	412	706	670	317	346	1590	1119	0.142478	0.851852	2.83486	0.589615	0.0552501	0.0670682	0.13394	1.90883	2.90826	0.579564	0.20817	0.182159
2349	347.245	[M+H]+	0.916	C22H34O3	346.251	Ginkgolic Acid C15-1	5.93996e-06	6141	5558	11162	8571	6481	9602	86	124	77	78	125	79	297	210	69	146	330	183	0.0140042	0.0223102	0.00689841	0.00910046	0.0192871	0.00822745	0.0483635	0.0377834	0.00618169	0.0170342	0.0509181	0.0190585
3645	442.166	[M+H]+	0.763	C20H24O10	424.137	ginkgolide B	0.00312222	4412	4295	3863	3763	4420	3827	1811	1515	3547	2871	1247	3495	8096	7197	7278	7155	3967	6919	0.410471	0.352736	0.918198	0.762955	0.282127	0.913248	1.835	1.67567	1.88403	1.90141	0.897511	1.80794
13847	785.539	[M+H]+	0.716	C42H72O13	784.497	Ginsenoside Rg2	5.02353e-11	27203	27210	25083	25212	29893	28085	4750	4499	4652	4639	4703	5697	6309	6372	6227	6158	5870	6348	0.174613	0.165344	0.185464	0.184	0.157328	0.202848	0.231923	0.234179	0.248256	0.244249	0.196367	0.226028
6943	605.444	[M+H]+	0.895	C36H60O7	604.434	Ginsenoside Rh3	0.603633	1072	1459	1865	2237	1098	1318	1959	1846	1307	2176	1006	1586	558	461	424	371	471	529	1.82743	1.26525	0.700804	0.972731	0.916211	1.20334	0.520522	0.31597	0.227346	0.165847	0.428962	0.401366
12981	767.519	[M+H]+	6.376	C42H70O12	766.487	Ginsenoside Rk1	0.126505	126	82	52	113	129	78	128	122	146	296	105	106	161	173	135	124	129	226	1.01587	1.4878	2.80769	2.61947	0.813953	1.35897	1.27778	2.10976	2.59615	1.09735	1	2.89744
4194	492.316	[M+H]+	3.761	C27H38O7	474.262	Gitoxigenin Diacetate	0.00997578	6087	5931	5010	4789	72	80	3	3	4	1	17	19	24	9	4	3	38	13	0.000492854	0.000505817	0.000798403	0.000208812	0.236111	0.2375	0.00394283	0.00151745	0.000798403	0.000626436	0.527778	0.1625
1529	295.13	[M+H]+	19.386	C14H18N2O5	294.122	Glutamylphenylalanine (isomer of 1504); PlaSMA ID-1503	0.0287186	6368	1048	375	994	6711	2434	69	48	20	14	24	32	129	75	65	59	80	78	0.0108354	0.0458015	0.0533333	0.0140845	0.00357622	0.0131471	0.0202575	0.0715649	0.173333	0.0593561	0.0119207	0.032046
11324	723.674	[M+H]+	13.516	C45H86O6	722.642	Glycerol tritetradecanoate	0.0374211	3663	5843	66	56	3244	9989	303	102	90	92	94	73	83	76	382	376	308	526	0.0827191	0.0174568	1.36364	1.64286	0.0289766	0.00730804	0.022659	0.013007	5.78788	6.71429	0.0949445	0.0526579
5902	572.484	[M+H]+	1.333	C33H62O6	554.455	Glyceryl tridecanoate	1.18748e-08	7732	8691	6091	6715	8857	7227	86	46	52	71	43	91	143	164	111	71	100	80	0.0111226	0.00529283	0.00853719	0.0105733	0.00485492	0.0125917	0.0184946	0.0188701	0.0182236	0.0105733	0.0112905	0.0110696
8756	656.632	[M+H]+	14.448	C39H74O6	638.549	Glyceryl tridodecanoate	4.74097e-08	727	1156	836	796	3398	792	73053	69650	72517	71918	68368	101607	209	186	264	312	468	1765	100.486	60.2509	86.7428	90.3492	20.1201	128.292	0.287483	0.1609	0.315789	0.39196	0.137728	2.22854
4170	488.396	[M+H]+	4.529	C27H50O6	470.361	Glyceryl trioctanoate	0.00066999	11793	10090	9299	91	10307	8670	27	111	50	89	88	52	35	45	120	146	158	164	0.00228949	0.011001	0.00537692	0.978022	0.00853789	0.00599769	0.00296786	0.00445986	0.0129046	1.6044	0.0153294	0.0189158
18686	902.821	[M+H]+	13.18	C57H104O6	884.783	Glyceryl trioleate	0.000245365	7096	6932	3102	1985	7078	7880	58	54	83	41	59	130	567	369	710	381	481	590	0.00817362	0.00778996	0.0267569	0.0206549	0.00833569	0.0164975	0.0799042	0.0532314	0.228885	0.19194	0.0679571	0.0748731
183	117.078	[M+H]+	0.712	C5H11NO2	117.079	Glycine-Betaine; LC-ESI-QQ; MS2; CE	7.62525e-07	378	307	427	348	469	318	811	767	938	804	722	885	135	414	613	381	323	495	2.1455	2.49837	2.19672	2.31034	1.53945	2.78302	0.357143	1.34853	1.4356	1.09483	0.688699	1.5566
20207	953.608	[M+H]+	7.261	C26H43NO6	465.309	glycocholic acid	0.124522	14174	14458	941	232	68	101	29	60	83	45	32	42	133	109	150	157	128	107	0.002046	0.00414995	0.088204	0.193966	0.470588	0.415842	0.00938338	0.00753908	0.159405	0.676724	1.88235	1.05941
3692	448.306	[M+H]+	0.709	C26H43NO6	465.309	glycohyocholic acid	1.85424e-09	4218	3958	3110	3361	4116	3605	47	74	52	61	42	102	87	81	113	57	90	40	0.0111427	0.0186963	0.0167203	0.0181494	0.0102041	0.028294	0.0206259	0.0204649	0.0363344	0.0169592	0.0218659	0.0110957
19346	921.609	[M+H]+	7.125	C26H43NO5	449.314	glycohyodeoxycholic acid	2.31898e-08	595	546	537	596	616	613	2792	2732	2337	2994	2658	2137	2120	2156	2253	2356	2449	2386	4.69244	5.00366	4.35196	5.02349	4.31494	3.48613	3.56303	3.94872	4.19553	3.95302	3.97565	3.89233
3565	434.349	[M+H]+	0.901	C26H43NO4	433.319	glycolithocholic acid	1.6727e-07	223716	155242	225216	193985	212312	208140	70515	67514	66709	66944	65414	66865	78183	83923	107522	80897	76709	74621	0.315199	0.434895	0.2962	0.345099	0.308103	0.32125	0.349474	0.540595	0.477417	0.417027	0.361303	0.358514
518	192.003	[M+H]+	0.752	C3H8NO5P	169.014	Glyphosate [M+Na+]	8.63792e-07	2434	3239	2229	2630	4188	3843	15024	14601	20477	16358	14011	12574	6175	7079	7603	9120	12282	10016	6.17256	4.50787	9.18663	6.21977	3.34551	3.27192	2.53698	2.18555	3.41095	3.46768	2.93266	2.6063
5670	559.189	[M+H]+	0.718	C30H32O9	536.205	gomisin C	1.25643e-06	282	283	235	360	139	212	751	830	859	811	906	606	259	563	616	650	919	863	2.66312	2.93286	3.65532	2.25278	6.51799	2.85849	0.91844	1.9894	2.62128	1.80556	6.61151	4.07075
5104	536.222	[M+H]+	8.82	C30H30O8	518.194	Gossypol	0.299753	163	438	150	9205	9	8	24	12	6	15	0	8	47	13	7	6	25	11	0.147239	0.0273973	0.04	0.00162955	0	1	0.288344	0.0296804	0.0466667	0.00065182	2.77778	1.375
3297	414.133	[M+H]+	0.798	C19H25Cl2N3O3	413.127	GR 89696	5.40673e-06	3731	4443	5185	3722	5034	5753	961	1411	846	1751	1507	1801	2103	3273	3567	2045	3036	3303	0.257572	0.317578	0.163163	0.470446	0.299364	0.313054	0.563656	0.736664	0.687946	0.549436	0.603099	0.574135
538	197.1	[M+H]+	16.902	C11H14N2	174.116	Gramine	0.029627	37027	27599	22512	118	98005	22205	147	29	31	50	36	54	41	75	109	30	86	58	0.00397008	0.00105076	0.00137704	0.423729	0.000367328	0.00243188	0.0011073	0.00271749	0.00484186	0.254237	0.000877506	0.00261202
2810	370.106	[M+H]+	0.746	C17H17ClO6	352.071	Griseofulvin	3.46071e-12	6724	6686	6607	7114	6672	6318	20141	20850	20472	19098	19378	21201	16195	15510	15257	14524	15965	16192	2.99539	3.11846	3.09853	2.68457	2.90438	3.35565	2.40854	2.31977	2.30922	2.04161	2.39284	2.56284
1322	284.097	[M+H]+	0.712	C10H13N5O5	283.092	Guanosine; CE0; NYHBQMYGNKIUIF-UUOKFMHZSA-N	6.54243e-06	557	450	475	546	363	409	1840	1494	1180	1417	1722	1161	1318	1628	1550	1642	1512	1169	3.30341	3.32	2.48421	2.59524	4.7438	2.83863	2.36625	3.61778	3.26316	3.00733	4.16529	2.85819
188	118.095	[M+H]+	0.717	C4H8N2O	100.064	Gyromitrin	0.234611	3230	29	26	2594	28	40	2065	1921	1341	2281	2145	1080	1201	1322	1446	1283	1368	1421	0.639319	66.2414	51.5769	0.879337	76.6071	27	0.371827	45.5862	55.6154	0.494603	48.8571	35.525
6685	599.565	[M+H]+	10.652	C34H38N4O6	598.279	HAEMATOPORPHYRIN	0.125495	853373	378258	63056	87414	2823	5465	276	301	606	1966	10086	5555	916	1023	187	119	202	200	0.000323422	0.000795753	0.0096105	0.0224907	3.57279	1.01647	0.00107339	0.0027045	0.00296562	0.00136134	0.0715551	0.0365965
17436	866.657	[M+H]+	13.15	C45H83N7O9	865.625	Halovir A	0.000919805	69	1041	1038	1358	43	82	576	7380	11378	9364	9935	9462	57	67	161	219	68	103	8.34783	7.08934	10.9615	6.89543	231.047	115.39	0.826087	0.0643612	0.155106	0.161267	1.5814	1.2561
17212	860.606	[M+H]+	7.907	C43H79N7O9	837.594	Halovir B	0.973982	746	597	366	503	11188	1085	2371	2261	1184	2959	5092	991	663	480	490	220	216	538	3.17828	3.78727	3.23497	5.8827	0.45513	0.913364	0.88874	0.80402	1.3388	0.437376	0.0193064	0.495853
5200	858.58	[M+H]+	7.547	C46H81O11P	840.552	HBMP 12:0_12:0_16:4	1.05937e-08	218	418	354	284	386	404	23710	25369	26453	24791	32865	32069	230	295	248	107	36	21	108.761	60.6914	74.726	87.2923	85.1425	79.3787	1.05505	0.705742	0.700565	0.376761	0.0932642	0.0519802
5939	932.597	[M+H]+	8.14	C52H83O11P	914.567	HBMP 12:0_16:4_18:5	0.298227	4	16	8	12	293	60	7924	910	59	25	7	2	135	186	291	204	108	220	1981	56.875	7.375	2.08333	0.0238908	0.0333333	33.75	11.625	36.375	17	0.368601	3.66667
6720	1132.85	[M+H]+	13.611	C66H115O11P	1114.82	HBMP 16:0_22:1_22:6	0.000533537	13	15	16	22	21	27	24	3090	3066	3027	2930	3054	18	8	13	11	237	61	1.84615	206	191.625	137.591	139.524	113.111	1.38462	0.533333	0.8125	0.5	11.2857	2.25926
6122	956.598	[M+H]+	7.355	C54H83O11P	938.567	HBMP 16:3_16:4_16:4	0.0132778	41	30	21	31	20	94	5	9	4923	4802	3554	3412	61	62	68	15	20	40	0.121951	0.3	234.429	154.903	177.7	36.2979	1.4878	2.06667	3.2381	0.483871	1	0.425532
2650	365.376	[M+H]+	16.451	C21H42O2	326.318	Heneicosanoic acid (21:0)	0.0663369	4008	561	212	425	1205	784	1	13	6	6	3	13	37	35	28	14	1	15	0.000249501	0.0231729	0.0283019	0.0141176	0.00248963	0.0165816	0.00923154	0.0623886	0.132075	0.0329412	0.000829876	0.0191327
1508	293.257	[M+H]+	17.902	C17H34O2	270.256	heptadecanoic acid	0.0275178	12542	6342	1588	2987	1729	11253	843	1143	682	1492	701	939	211	183	194	163	353	197	0.0672142	0.180227	0.429471	0.499498	0.405437	0.0834444	0.0168235	0.0288553	0.122166	0.0545698	0.204164	0.0175064
1839	314.311	[M+H]+	13.19	C19H39NO2	313.298	Heptadecanoyl Ethanolamide	0.0145936	756	638	330	443	375	172	1099	967	1021	3889	4800	3216	4673	6194	5160	235	208	246	1.4537	1.51567	3.09394	8.77878	12.8	18.6977	6.18122	9.70846	15.6364	0.530474	0.554667	1.43023
4527	806.56	[M+H]+	7.411	C42H79NO13	805.555	Hex2Cer 16:0;2O/14:1	0.167039	66	363	2295	4794	16	51	12	40	78	47	82	242	331	204	122	123	72	102	0.181818	0.110193	0.0339869	0.00980392	5.125	4.7451	5.01515	0.561983	0.053159	0.0256571	4.5	2
5267	864.643	[M+H]+	13.46	C46H89NO13	863.633	Hex2Cer 16:0;2O/18:0	0.00134684	5533	3703	3492	6625	279	5983	91	254	193	31	17	25	161	5467	112	90	67	40	0.0164468	0.068593	0.0552692	0.00467925	0.0609319	0.00417851	0.0290981	1.47637	0.0320733	0.0135849	0.240143	0.00668561
5418	878.659	[M+H]+	6.504	C47H91NO13	877.649	Hex2Cer 16:0;2O/19:0	8.9633e-07	11755	16578	9721	10309	11235	9803	666	280	190	288	229	268	8557	139	382	240	395	492	0.0566567	0.0168899	0.0195453	0.0279368	0.0203827	0.0273386	0.727946	0.00838461	0.0392964	0.0232806	0.035158	0.0501887
5665	904.673	[M+H]+	8.057	C49H93NO13	903.665	Hex2Cer 16:0;2O/21:1	0.0659504	128	4957	6194	2637	131	3780	309	943	1708	1626	3	0	3434	1083	2554	837	170	959	2.41406	0.190236	0.275751	0.61661	0.0229008	0	26.8281	0.218479	0.412335	0.317406	1.29771	0.253704
5822	918.686	[M+H]+	14.15	C50H95NO13	917.68	Hex2Cer 16:0;2O/22:1	0.175804	143	47	37	32	181	69	91	67	35	24	16	31	4771	2761	4664	2842	2410	3492	0.636364	1.42553	0.945946	0.75	0.0883978	0.449275	33.3636	58.7447	126.054	88.8125	13.3149	50.6087
6561	1028.8	[M+H]+	13.505	C58H109NO13	1027.79	Hex2Cer 16:0;2O/30:2	6.0352e-10	14	11	18	17	11	9	8921	8259	8689	8246	7997	10584	46	32	10	29	23	5	637.214	750.818	482.722	485.059	727	1176	3.28571	2.90909	0.555556	1.70588	2.09091	0.555556
5622	900.643	[M+H]+	7.093	C49H89NO13	899.633	Hex2Cer 16:1;2O/21:2	0.0140162	662	1173	3642	4185	68	4131	13	19	21	23	83	30	14	4	4	3	14	12	0.0196375	0.0161978	0.00576606	0.00549582	1.22059	0.00726216	0.021148	0.00341006	0.0010983	0.000716846	0.205882	0.00290487
6734	1190.85	[M+H]+	13.372	C64H119NO18	1189.84	Hex3Cer 16:0;2O/30:2	0.00226577	12	22	8	14	12	15	12	2739	2766	1236	2668	3559	6	12	11	6	9	25	1	124.5	345.75	88.2857	222.333	237.267	0.5	0.545455	1.375	0.428571	0.75	1.66667
6727	1172.81	[M+H]+	13.801	C63H113NO18	1171.8	Hex3Cer 17:0;2O/28:4	0.0284099	7	5	13	16	2	2	289	201	50	43	34	84	9	13	28	40	50	39	41.2857	40.2	3.84615	2.6875	17	42	1.28571	2.6	2.15385	2.5	25	19.5
6238	972.828	[M+H]+	14.844	C60H109NO8	971.815	HexCer 10:0;2O/44:5	0.000101548	11990	11480	5717	5103	11225	5579	24	15	10	18	28	43	7858	7510	7265	9257	6235	6586	0.00200167	0.00130662	0.00174917	0.00352734	0.00249443	0.00770747	0.655379	0.654181	1.27077	1.81403	0.555457	1.1805
6440	1002.87	[M+H]+	17.274	C62H115NO8	1001.86	HexCer 12:0;2O/44:4	0.00147356	9181	10613	2224	6323	2268	8250	89	73	73	254	201	327	40	66	49	880	792	764	0.00969393	0.00687836	0.0328237	0.0401708	0.0886243	0.0396364	0.00435682	0.00621879	0.0220324	0.139174	0.349206	0.0926061
1588	502.343	[M+H]+	1.478	C26H47NO8	501.33	HexCer 12:2;2O/8:0	0.371509	82	4915	45	131	72	94	181	179	203	128	47	79	5728	3514	3733	63	157	137	2.20732	0.0364191	4.51111	0.977099	0.652778	0.840426	69.8537	0.714954	82.9556	0.480916	2.18056	1.45745
6540	1020.92	[M+H]+	20.311	C63H121NO8	1019.91	HexCer 13:0;2O/44:2	5.09859e-06	8	10	7	5	38	15	6025	9541	11098	10619	6562	6283	10	18	18	10	14	19	753.125	954.1	1585.43	2123.8	172.684	418.867	1.25	1.8	2.57143	2	0.368421	1.26667
4976	838.641	[M+H]+	9.8	C48H87NO10	837.633	HexCer 14:2;3O/28:2;(2OH)	0.0912873	504	97	78	30	48	251	24	6	30	35	29	47	16028	192	165	118	138	337	0.047619	0.0618557	0.384615	1.16667	0.604167	0.187251	31.8016	1.97938	2.11538	3.93333	2.875	1.34263
6694	1095.02	[M+H]+	20.281	C68H135NO8	1094.02	HexCer 18:0;2O/44:0	0.0151235	3670	2215	27	55	2353	3934	14	41	14	13	11	9	115	223	108	76	124	105	0.00381471	0.0185102	0.518519	0.236364	0.00467488	0.00228775	0.0313351	0.100677	4	1.38182	0.0526987	0.0266904
2767	646.528	[M+H]+	3.68	C36H71NO8	645.518	HexCer 8:0;2O/22:0	0.05383	2227	395	421	182	136	2345	34	13	20	34	9	26	25	12	23	41	24	26	0.0152672	0.0329114	0.0475059	0.186813	0.0661765	0.0110874	0.0112259	0.0303797	0.0546318	0.225275	0.176471	0.0110874
3737	744.637	[M+H]+	8.269	C43H85NO8	743.628	HexCer 8:0;2O/29:0	0.663167	237	282	176	98	26	26	177	129	216	99	55	26	23746	3464	20979	7239	6414	4447	0.746835	0.457447	1.22727	1.0102	2.11538	1	100.194	12.2837	119.199	73.8673	246.692	171.038
4257	786.68	[M+H]+	14.137	C46H91NO8	785.674	HexCer 8:0;2O/32:0	0.119553	42	359	1904	3092	25	10	1	9	0	1	8	9	4905	880	2762	111	199	45	0.0238095	0.0250696	0	0.000323415	0.32	0.9	116.786	2.45125	1.45063	0.0358991	7.96	4.5
4135	778.621	[M+H]+	13.314	C46H83NO8	777.612	HexCer 8:0;2O/32:4	0.0382972	462	223	520	244	28	4	262	383	550	582	548	716	5622	4065	2865	1970	1598	681	0.5671	1.71749	1.05769	2.38525	19.5714	179	12.1688	18.2287	5.50962	8.07377	57.0714	170.25
4453	800.697	[M+H]+	14.449	C47H93NO8	799.69	HexCer 8:0;2O/33:0	1.00417e-09	22488	23409	18579	24349	22471	18716	370	48	51	42	36	46	26436	21601	20783	19190	18657	18568	0.0164532	0.00205049	0.00274503	0.00172492	0.00160206	0.00245779	1.17556	0.922765	1.11863	0.788123	0.83027	0.992092
4586	808.668	[M+H]+	13.107	C48H89NO8	807.659	HexCer 8:0;2O/34:3	5.44366e-05	672794	305702	340985	346524	321803	328024	218	240	308	328	161	421	202188	100533	104683	106568	183207	138157	0.000324022	0.000785078	0.000903266	0.000946543	0.000500306	0.00128344	0.30052	0.328859	0.307002	0.307534	0.569314	0.42118
4543	806.654	[M+H]+	9.273	C48H87NO8	805.643	HexCer 8:0;2O/34:4	2.16015e-12	2204508	2296376	1998006	2040602	2258808	2031092	1581	1953	2945	2416	2152	2396	380	954	248	429	842	1431	0.000717167	0.00085047	0.00147397	0.00118396	0.000952715	0.00117966	0.000172374	0.000415437	0.000124124	0.000210232	0.000372763	0.000704547
4450	800.604	[M+H]+	6.425	C48H81NO8	799.596	HexCer 8:0;2O/34:7	3.89663e-05	5336	11138	8235	8677	5554	4490	57	24	13	5	6	2	17500	10955	30980	22542	17825	15063	0.0106822	0.00215479	0.00157863	0.000576236	0.0010803	0.000445434	3.27961	0.98357	3.76199	2.5979	3.2094	3.35479
4402	796.576	[M+H]+	8.934	C48H77NO8	795.565	HexCer 8:0;2O/34:9	0.1149	48	200	136	128	120	95	816	1013	456	122	67	33	10339	3445	976	270	270	148	17	5.065	3.35294	0.953125	0.558333	0.347368	215.396	17.225	7.17647	2.10938	2.25	1.55789
4845	828.727	[M+H]+	13.988	C49H97NO8	827.721	HexCer 8:0;2O/35:0	9.35417e-10	29386	30654	25507	23237	30064	25211	4	3	2	5	3	3	42656	30906	31511	26489	24483	24831	0.000136119	9.78665e-05	7.84098e-05	0.000215174	9.97871e-05	0.000118996	1.45158	1.00822	1.23539	1.13995	0.814363	0.984927
5008	840.732	[M+H]+	13.794	C50H97NO8	839.721	HexCer 8:0;2O/36:1	3.53649e-09	72088	80478	60629	60171	71933	59449	859	102	83	97	137	189	102784	68615	70446	59373	56400	55967	0.011916	0.00126743	0.00136898	0.00161207	0.00190455	0.0031792	1.42581	0.852593	1.16192	0.986738	0.784063	0.941429
4946	836.7	[M+H]+	13.844	C50H93NO8	835.69	HexCer 8:0;2O/36:3	0.000347383	255668	347909	240505	233141	36111	245521	226	2869	3736	2909	3230	14637	3136	2670	4708	2124	4948	4219	0.000883959	0.00824641	0.015534	0.0124774	0.0894464	0.0596161	0.0122659	0.00767442	0.0195755	0.00911037	0.137022	0.0171839
4920	834.684	[M+H]+	13.63	C50H91NO8	833.674	HexCer 8:0;2O/36:4	2.07295e-10	249788	267522	207095	223376	221227	222796	9	1228	2702	1454	1303	1645	478	945	1927	956	1148	1755	3.60306e-05	0.00459028	0.0130472	0.0065092	0.00588988	0.00738344	0.00191362	0.00353242	0.00930491	0.00427978	0.00518924	0.00787716
4889	832.667	[M+H]+	8.136	C50H89NO8	831.659	HexCer 8:0;2O/36:5	2.72259e-08	84371	89178	77284	77920	59918	62830	4333	1843	645	862	612	695	58081	1688	2555	2009	1540	969	0.0513565	0.0206665	0.00834584	0.0110626	0.010214	0.0110616	0.6884	0.0189284	0.0330599	0.0257829	0.0257018	0.0154226
4861	830.655	[M+H]+	11.063	C50H87NO8	829.643	HexCer 8:0;2O/36:6	2.6143e-08	28184	29915	27443	29952	18600	28803	7	1	12	0	2	4	50	38	37	18	53	12	0.000248368	3.3428e-05	0.00043727	0	0.000107527	0.000138874	0.00177406	0.00127027	0.00134825	0.000600962	0.00284946	0.000416623
4842	828.636	[M+H]+	8.127	C50H85NO8	827.628	HexCer 8:0;2O/36:7	3.52399e-07	49669	56475	43662	58527	36462	36090	988	47	22	2	7	1	85167	6715	3103	1955	2485	1298	0.0198917	0.000832227	0.000503871	3.41723e-05	0.000191981	2.77085e-05	1.71469	0.118902	0.0710687	0.0334034	0.0681531	0.0359656
5188	856.764	[M+H]+	14.6	C51H101NO8	855.753	HexCer 8:0;2O/37:0	0.30756	6	81	9	241	2	4914	4	9	3	8	6	7	7222	3026	3597	2397	3235	1269	0.666667	0.111111	0.333333	0.033195	3	0.0014245	1203.67	37.358	399.667	9.94606	1617.5	0.258242
5332	870.779	[M+H]+	14.952	C52H103NO8	869.768	HexCer 8:0;2O/38:0	4.13093e-12	75935	80977	80262	82292	77690	68444	23	32	53	35	23	58	93929	70995	71108	63190	60555	61011	0.000302891	0.000395174	0.000660337	0.000425315	0.000296048	0.000847408	1.23697	0.87673	0.885949	0.767875	0.779444	0.8914
5315	868.764	[M+H]+	14.491	C52H101NO8	867.753	HexCer 8:0;2O/38:1	3.37762e-09	20274	21339	16566	17029	21107	21261	2744	151	168	520	376	473	30653	20379	20295	17644	16764	5236	0.135346	0.00707625	0.0101413	0.0305361	0.017814	0.0222473	1.51194	0.955012	1.2251	1.03611	0.794239	0.246273
5293	866.747	[M+H]+	13.859	C52H97NO8	863.721	HexCer 8:0;2O/38:2	0.0210399	12305	4083	9799	9934	835	283	524	175	274	228	630	888	19737	12163	13379	11228	10957	10511	0.0425843	0.0428606	0.027962	0.0229515	0.754491	3.13781	1.60398	2.97894	1.36534	1.13026	13.1222	37.1413
5247	862.716	[M+H]+	13.147	C52H95NO8	861.706	HexCer 8:0;2O/38:4	1.74772e-08	19736	30065	28418	25588	24080	26260	2208	1920	1607	1290	38	52	21507	21217	17062	14799	13782	12641	0.111877	0.0638616	0.0565487	0.0504143	0.00157807	0.0019802	1.08973	0.705704	0.600394	0.578357	0.572342	0.481379
5228	860.703	[M+H]+	13.614	C52H93NO8	859.69	HexCer 8:0;2O/38:5	7.47363e-06	29078	49088	32156	38985	25525	23330	34	52	22	22	20	79	156	122	554	537	548	1374	0.00116927	0.00105932	0.000684165	0.00056432	0.000783546	0.0033862	0.00536488	0.00248533	0.0172285	0.0137745	0.0214691	0.0588941
5209	858.688	[M+H]+	12.558	C52H91NO8	857.674	HexCer 8:0;2O/38:6	9.48914e-09	79767	86079	64801	61205	63400	67978	416	261	62	28	39	46	1108	3008	3880	4470	779	333	0.00521519	0.0030321	0.000956775	0.000457479	0.000615142	0.00067669	0.0138905	0.0349446	0.0598756	0.0730332	0.0122871	0.00489864
5185	856.671	[M+H]+	8.015	C52H89NO8	855.659	HexCer 8:0;2O/38:7	9.9504e-05	24781	31189	19106	18353	7473	24248	814	684	133	118	427	700	403	355	492	702	600	535	0.0328477	0.0219308	0.00696116	0.00642947	0.057139	0.0288684	0.0162625	0.0113822	0.0257511	0.0382499	0.080289	0.0220637
5166	854.653	[M+H]+	7.081	C52H87NO8	853.643	HexCer 8:0;2O/38:8	2.19988e-09	32790	35686	32955	27541	31181	26279	716	1111	1246	769	1940	2734	419	413	446	322	262	230	0.0218359	0.0311327	0.0378091	0.027922	0.0622174	0.104037	0.0127783	0.0115732	0.0135336	0.0116917	0.00840255	0.00875224
5609	898.813	[M+H]+	15.588	C54H107NO8	897.8	HexCer 8:0;2O/40:0	1.23673e-11	18626	19225	16969	16629	19540	16874	35	68	44	52	34	50	25121	20825	21699	18524	17820	18285	0.00187909	0.00353706	0.00259296	0.00312707	0.00174002	0.00296314	1.34871	1.08322	1.27874	1.11396	0.911975	1.08362
5524	888.734	[M+H]+	13.575	C54H97NO8	887.721	HexCer 8:0;2O/40:5	1.20787e-05	22624	30175	24962	35177	39810	19402	4361	3722	3322	2284	681	3127	30360	53	122	54	94	77	0.19276	0.123347	0.133082	0.0649288	0.0171063	0.161169	1.34194	0.00175642	0.00488743	0.00153509	0.00236122	0.00396866
5846	920.797	[M+H]+	14.986	C56H105NO8	919.784	HexCer 8:0;2O/42:3	2.11758e-05	8493	9056	4358	3877	7347	6193	65	38	45	41	25	26	9696	7533	1749	1648	2341	1264	0.00765336	0.00419611	0.0103258	0.0105752	0.00340275	0.00419829	1.14165	0.831824	0.401331	0.425071	0.318633	0.204101
5723	908.701	[M+H]+	9.004	C56H93NO8	907.69	HexCer 8:0;2O/42:9	0.0122097	2440	7906	1984	3986	7287	58	4	6	19	46	219	174	8847	198	63	43	50	103	0.00163934	0.000758917	0.00957661	0.0115404	0.0300535	3	3.62582	0.0250443	0.031754	0.0107878	0.00686153	1.77586
1960	552.374	[M+H]+	11.551	C27H53NO10	551.367	HexCer 8:0;3O/13:0;(2OH)	0.762161	59	63	81	99	175	36	68	96	79	114	38	76	89	109	114	102	279	76688	1.15254	1.52381	0.975309	1.15152	0.217143	2.11111	1.50847	1.73016	1.40741	1.0303	1.59429	2130.22
2418	608.44	[M+H]+	12.991	C31H61NO10	607.43	HexCer 8:0;3O/17:0;(2OH)	0.171438	6513	330	204	129	306250	141723	61	61	85	60	73	69	364	117	360	184	155	119	0.00936588	0.184848	0.416667	0.465116	0.000238367	0.000486865	0.0558882	0.354545	1.76471	1.42636	0.000506122	0.000839666
4335	790.643	[M+H]+	9.681	C44H87NO10	789.633	HexCer 8:0;3O/30:0;(2OH)	0.0420036	73	132	105	110	122	134	41	10	0	2	17	183	21532	655	1705	3446	2610	13665	0.561644	0.0757576	0	0.0181818	0.139344	1.36567	294.959	4.96212	16.2381	31.3273	21.3934	101.978
4705	816.66	[M+H]+	13.232	C46H89NO10	815.649	HexCer 8:0;3O/32:1;(2OH)	0.362277	1	2382	2405	10478	12	5	4	91	7	7	1974	3184	1318	2621	3026	3056	2504	2229	4	0.0382032	0.0029106	0.000668066	164.5	636.8	1318	1.10034	1.25821	0.291659	208.667	445.8
4862	830.674	[M+H]+	14.992	C47H91NO10	829.664	HexCer 8:0;3O/33:1;(2OH)	0.16734	53	105	66	76	3004	1148	10	9	26	11	47	14	11	19	47	46	44	65	0.188679	0.0857143	0.393939	0.144737	0.0156458	0.0121951	0.207547	0.180952	0.712121	0.605263	0.0146471	0.0566202
5065	846.702	[M+H]+	13.446	C48H95NO10	845.696	HexCer 8:0;3O/34:0;(2OH)	0.0155364	189	1735	2341	1506	264	191	6585	15053	4143	9750	177	16977	162	144	89	100	76	135	34.8413	8.67608	1.76976	6.4741	0.670455	88.8848	0.857143	0.0829971	0.0380179	0.0664011	0.287879	0.706806
5038	844.692	[M+H]+	13.904	C48H93NO10	843.68	HexCer 8:0;3O/34:1;(2OH)	0.0224848	2149	5330	5181	1144	7484	1857	25	207	285	1528	1382	2186	2455	5045	4538	4476	3739	3837	0.0116333	0.0388368	0.0550087	1.33566	0.184661	1.17717	1.14239	0.946529	0.875893	3.91259	0.499599	2.06624
2389	606.396	[M+H]+	0.921	C34H55NO8	605.393	HexCer 8:1;2O/20:5	4.74185e-10	20573	17963	18311	18943	23643	20497	27	22	28	9	10	59	7	19	14	17	10	23	0.0013124	0.00122474	0.00152914	0.00047511	0.000422958	0.00287847	0.000340252	0.00105773	0.000764568	0.000897429	0.000422958	0.00112212
2647	632.397	[M+H]+	1.581	C36H57NO8	631.408	HexCer 8:1;2O/22:6	0.000392256	4361	7390	1917	5034	2499	3820	7	6	2	6	1	1	7	6	14	22	4	14	0.00160514	0.000811908	0.0010433	0.0011919	0.00040016	0.00026178	0.00160514	0.000811908	0.00730308	0.00437028	0.00160064	0.00366492
3704	740.605	[M+H]+	11.964	C43H81NO8	739.596	HexCer 9:0;2O/28:2	0.0545692	65	69	14	6	421	192	676	287	152	39848	45894	62541	6	4	0	15	5	2	10.4	4.15942	10.8571	6641.33	109.012	325.734	0.0923077	0.057971	0	2.5	0.0118765	0.0104167
3992	766.623	[M+H]+	9.643	C45H83NO8	765.612	HexCer 9:0;2O/30:3	0.142671	368	1216	1380	1718	598	126	3252	21515	10723	1262	707	615	51	127	318	154	378	293	8.83696	17.6933	7.77029	0.734575	1.18227	4.88095	0.138587	0.104441	0.230435	0.0896391	0.632107	2.3254
3929	762.591	[M+H]+	9.049	C45H79NO8	761.581	HexCer 9:0;2O/30:5	0.194716	78	10	9	42	106	153	587	422	221	2	2	29	29	21	15	33	779	3160	7.52564	42.2	24.5556	0.047619	0.0188679	0.189542	0.371795	2.1	1.66667	0.785714	7.34906	20.6536
4184	782.56	[M+H]+	8.099	C47H75NO8	781.549	HexCer 9:0;2O/32:9	0.00964106	11776	13523	12734	14465	304	338	219	444	197	55	35	37	235	429	183	726	1504	1956	0.0185971	0.032833	0.0154704	0.00380228	0.115132	0.109467	0.0199558	0.0317237	0.014371	0.0501901	4.94737	5.78698
4776	822.686	[M+H]+	11.473	C49H91NO8	821.674	HexCer 9:0;2O/34:3	0.117425	1348	3366	1786	15361	646	1291	15	5	7	5	12	14	1019	1672	1174	504	129	93	0.0111276	0.00148544	0.00391937	0.0003255	0.0185759	0.0108443	0.755935	0.496732	0.657335	0.0328104	0.19969	0.0720372
4753	820.669	[M+H]+	13.43	C49H89NO8	819.659	HexCer 9:0;2O/34:4	4.37165e-07	12673	10781	9547	9765	10647	15947	401	317	253	163	34	2	12335	9836	9982	8583	184	95	0.0316421	0.0294036	0.0265005	0.0166923	0.00319339	0.000125415	0.973329	0.912346	1.04556	0.878955	0.0172819	0.00595723
5062	846.684	[M+H]+	10.73	C51H91NO8	845.674	HexCer 9:0;2O/36:5	0.00127702	4171	9741	7753	7454	376	9037	31	55	68	26	25	32	141	143	17	32	101	151	0.00743227	0.00564624	0.0087708	0.00348806	0.0664894	0.003541	0.0338048	0.0146802	0.0021927	0.004293	0.268617	0.0167091
5003	840.636	[M+H]+	13.491	C51H85NO8	839.628	HexCer 9:0;2O/36:8	0.172483	122	244	665	1008	81	104	682	403	504	471	1050	729	411	3857	4897	4774	4453	434	5.59016	1.65164	0.757895	0.467262	12.963	7.00962	3.36885	15.8074	7.36391	4.73611	54.9753	4.17308
5437	880.765	[M+H]+	15.334	C53H101NO8	879.753	HexCer 9:0;2O/38:2	0.0251856	2899	1259	525	547	123	1986	22	18	128	60	86	223	915	247	324	204	408	190	0.00758882	0.0142971	0.24381	0.109689	0.699187	0.112286	0.315626	0.196187	0.617143	0.372943	3.31707	0.0956697
5367	874.716	[M+H]+	14.283	C53H95NO8	873.706	HexCer 9:0;2O/38:5	2.16638e-06	7381	8485	7063	7459	7747	6257	47	79	138	161	244	3839	8680	6376	6399	6383	6316	6175	0.0063677	0.00931055	0.0195384	0.0215847	0.0314961	0.613553	1.17599	0.751444	0.905989	0.855745	0.815283	0.986895
2390	606.424	[M+H]+	3.791	C31H59NO10	605.414	HexCer 9:0;3O/16:1;(2OH)	2.05344e-08	6198	6258	5261	5262	7647	5383	11	8	4	6	5	8	21	14	7	8	20	21	0.00177477	0.00127836	0.000760312	0.00114025	0.000653851	0.00148616	0.00338819	0.00223714	0.00133055	0.00152033	0.0026154	0.00390117
3203	688.501	[M+H]+	11.434	C37H69NO10	687.492	HexCer 9:0;3O/22:2;(2OH)	0.29568	18	9	11	36	12	13	8	1	4	11	26	13	17	27	16	12	11	9	0.444444	0.111111	0.363636	0.305556	2.16667	1	0.944444	3	1.45455	0.333333	0.916667	0.692308
5187	856.686	[M+H]+	9.67	C49H93NO10	855.68	HexCer 9:0;3O/34:2;(2OH)	0.0127499	4518	9615	10399	9931	830	75	104	102	13	26	16	43	1222	1051	6051	4863	590	205	0.023019	0.0106084	0.00125012	0.00261806	0.0192771	0.573333	0.270474	0.109308	0.581883	0.489679	0.710843	2.73333
5806	916.781	[M+H]+	15.034	C53H105NO10	915.774	HexCer 9:0;3O/38:0;(2OH)	1.39023e-05	4379	8322	4727	3832	5946	4556	102	50	13	24	27	23	561	192	3696	6202	4657	29	0.023293	0.00600817	0.00275016	0.00626305	0.00454087	0.00504829	0.128111	0.0230714	0.781891	1.61848	0.783216	0.00636523
4576	808.567	[M+H]+	9.289	C49H77NO8	807.565	HexCer 9:1;2O/34:9	0.0438353	380	639	217	55	1757	859	97	117	54	59	44	66	4629	5523	53	75	45	151	0.255263	0.183099	0.248848	1.07273	0.0250427	0.0768335	12.1816	8.64319	0.24424	1.36364	0.0256118	0.175786
146	102.136	[M+H]+	0.924	C6H15N	101.12	Hexylamine; LC-ESI-QTOF; MS2; CE	0.0732877	6998	9194	8092	6226	7690	9143	7352	6518	6898	7193	5581	7189	6549	6553	6379	6305	6133	6085	1.05059	0.708941	0.852447	1.15532	0.725748	0.786285	0.935839	0.712747	0.788309	1.01269	0.797529	0.665536
2004	327.277	[M+H]+	12.812	C20H26N2O2	326.199	hydroquinidine	0.32866	4632	384	20	13	472	212	268	242	188	117	144	217	169	125	224	264	258	306	0.0578584	0.630208	9.4	9	0.305085	1.02358	0.0364853	0.325521	11.2	20.3077	0.54661	1.4434
13849	785.585	[M+H]+	13.505	C24H40O4	392.293	hyodeoxycholic acid	5.99842e-11	589	598	581	553	535	520	5945	6021	6428	6539	5866	5242	8848	8815	8857	9875	9792	9960	10.0934	10.0686	11.0637	11.8246	10.9645	10.0808	15.0221	14.7408	15.2444	17.8571	18.3028	19.1538
4191	492.248	[M+H]+	0.791	C24H39NO8	469.268	Hypaconine	0.00238901	732	1357	791	1028	2819	2407	82	105	49	79	40	57	135	139	207	124	71	189	0.112022	0.0773766	0.0619469	0.0768482	0.0141894	0.0236809	0.184426	0.102432	0.261694	0.120623	0.0251862	0.078521
171	110.042	[M+H]+	0.712	C2H7NO2S	109.02	HYPOTAURINE	3.01558e-09	1171	1170	1086	1170	862	1009	2195	2364	2217	2187	2153	2288	2018	2004	2170	1941	2176	2027	1.87447	2.02051	2.04144	1.86923	2.49768	2.26759	1.72331	1.71282	1.99816	1.65897	2.52436	2.00892
2965	385.252	[M+H]+	14.06	C44H76N4O10S2	884.5	Ibutilide fumarate	0.0419616	564	460	227	205	1593	825	168	80	151	171	209	128	65	137	176	205	89	147	0.297872	0.173913	0.665198	0.834146	0.131199	0.155152	0.115248	0.297826	0.77533	1	0.0558694	0.178182
1834	313.307	[M+H]+	14.954	C20H40O2	312.303	icosanoic acid	0.000717258	49172	85325	73369	76168	3027	75425	618	479	251	326	285	310	2843	901	2935	675	732	626	0.0125681	0.00561383	0.00342106	0.00428001	0.0941526	0.00411004	0.0578175	0.0105596	0.0400033	0.00886199	0.241824	0.00829964
910	253.186	[M+H]+	1.198	C15H24O3	252.173	ilicic acid	3.91274e-05	5406	5323	2806	2074	4156	4335	160	286	225	149	178	225	161	122	67	122	131	93	0.0295967	0.0537291	0.0801853	0.0718419	0.0428296	0.0519031	0.0297817	0.0229194	0.0238774	0.0588235	0.0315207	0.0214533
838	241.142	[M+H]+	3.76	C14H16N4	240.137	Imiquimod	0.0195853	18142	17556	96	278	25382	8951	8	4	6	4	3	0	7	4	0	2	3	6	0.000440966	0.000227842	0.0625	0.0143885	0.000118194	0	0.000385845	0.000227842	0	0.00719424	0.000118194	0.000670316
2827	371.251	[M+H]+	0.726	C22H36O3	348.266	Incensole acetate	1.87837e-10	8041	7337	7697	8726	9588	9957	26417	27567	30570	26746	27100	27733	8636	8721	9132	9529	10371	11722	3.28529	3.75726	3.97168	3.06509	2.82645	2.78528	1.074	1.18863	1.18644	1.09202	1.08166	1.17726
3410	424.3	[M+H]+	0.833	C26H37N3O2	423.289	Indolactam derivative C28H37N3O2 related to Lyngbyatoxin A	0.599174	437	271	574	253	331	314	327	243	295	523	262	320	141	176	183	166	164	171	0.748284	0.896679	0.513937	2.06719	0.791541	1.01911	0.322654	0.649446	0.318815	0.656126	0.495468	0.544586
187	118.072	[M+H]+	1.619	C8H7N	117.058	INDOLE	9.04846e-05	69	32	1	37	124	33	37472	34161	16311	37395	16545	45989	41	3	28	54	56	60	543.072	1067.53	16311	1010.68	133.427	1393.61	0.594203	0.09375	28	1.45946	0.451613	1.81818
1193	275.137	[M+H]+	0.706	C15H18N2O3	274.132	Indole-3-acetyl-L-valine; PlaSMA ID-1264	0.940588	1814	9659	2597	1998	1608	1731	2629	4299	2848	3483	4278	2482	10446	3416	1383	2368	7956	1434	1.44928	0.445077	1.09665	1.74324	2.66045	1.43385	5.75854	0.35366	0.532538	1.18519	4.94776	0.828423
254	130.074	[M+H]+	0.705	C9H9NO	147.068	Indole-3-carbinol; LC-ESI-QTOF; MS2; CE	5.25468e-09	984	1113	1039	1080	809	922	2756	2880	3210	2952	2829	3390	2131	2142	2406	2248	2331	2467	2.80081	2.5876	3.08951	2.73333	3.49691	3.67679	2.16565	1.92453	2.31569	2.08148	2.88133	2.6757
206	120.094	[M+H]+	0.828	C8H9N	119.073	Indoline	0.011593	3639	3915	3440	2618	3607	4663	2280	2382	2708	1680	1295	3616	4842	4030	3342	3548	3767	3638	0.626546	0.608429	0.787209	0.641711	0.359024	0.775466	1.33059	1.02937	0.971512	1.35523	1.04436	0.780184
5644	556.314	[M+H]+	0.707	C32H44O7	540.309	Ingenol O-Decadienoyl, O-Ac or isomer putative	2.02538e-10	737	673	655	730	552	568	3129	3504	3619	3664	3548	3962	1532	1903	2076	2125	2030	1963	4.24559	5.20654	5.52519	5.01918	6.42754	6.97535	2.0787	2.82764	3.16947	2.91096	3.67754	3.45599
6305	586.46	[M+H]+	1.877	C40H58O3	586.439	Ipomoeaxanthin C; FAB-EBEB; MS2; m/z	0.0290616	1637	922	828	321	4061	1120	65	109	110	107	58	120	129	220	131	112	130	210	0.0397068	0.118221	0.13285	0.333333	0.0142822	0.107143	0.0788027	0.238612	0.158213	0.34891	0.0320118	0.1875
8822	659.469	[M+H]+	3.974	C40H64N2O4	636.487	IRGANOX 1098; MALDI-TOFTOF; MS2; CE	0.00865655	6167	6170	5135	225	237	5899	78	131	123	75	61	67	117	45	52	68	47	61	0.012648	0.0212318	0.0239533	0.333333	0.257384	0.0113579	0.0189719	0.00729335	0.0101266	0.302222	0.198312	0.0103407
14461	797.575	[M+H]+	7.097	C54H78O3	774.595	IRGANOX 1330; MALDI-TOFTOF; MS2; CE	0.0030982	122	48	56	49	150	91	1161	17650	13787	11114	6313	6644	11	12	1	9	6	6	9.51639	367.708	246.196	226.816	42.0867	73.011	0.0901639	0.25	0.0178571	0.183673	0.04	0.0659341
14862	806.535	[M+H]+	6.731	C48H69N3O6	783.519	IRGANOX 3114; MALDI-TOFTOF; MS2; CE	0.0013318	105	140	82	91	143	143	437	368	329	474	207	698	461	128	143	191	204	178	4.1619	2.62857	4.0122	5.20879	1.44755	4.88112	4.39048	0.914286	1.7439	2.0989	1.42657	1.24476
6274	581.292	[M+H]+	2.101	C32H46O8	558.319	Isocucurbitacin B	7.96693e-06	4630	4845	2392	3877	5151	2737	10	7	10	22	9	22	202	207	204	93	96	207	0.00215983	0.00144479	0.0041806	0.00567449	0.00174723	0.008038	0.0436285	0.0427245	0.0852843	0.0239876	0.0186372	0.0756303
675	217.02	[M+H]+	0.736	C10H10O4	194.058	Isoferulic Acid	2.97589e-07	666	565	635	429	396	436	2460	2895	2407	2025	2053	2025	1598	1766	1739	1543	1872	1657	3.69369	5.12389	3.79055	4.72028	5.18434	4.6445	2.3994	3.12566	2.73858	3.59674	4.72727	3.80046
3835	461.146	[M+H]+	0.771	C23H24O10	460.137	Isoflavone base + 1O, 2MeO, O-Hex; PlaSMA ID-2517	0.509205	5864	6318	5857	6104	4817	4866	8018	5129	8110	4706	3000	8992	13418	12046	12445	11460	11764	12281	1.36733	0.811808	1.38467	0.77097	0.622794	1.84792	2.2882	1.90662	2.12481	1.87746	2.44218	2.52384
251	128.075	[M+H]+	1.164	C6H9NO2	127.063	Isoguvacine	3.61568e-05	25570	21835	13048	8545	19611	17276	24	43	42	73	81	56	16	15	64	35	32	17	0.0009386	0.00196932	0.00321888	0.00854301	0.00413034	0.00324149	0.000625733	0.00068697	0.00490497	0.00409596	0.00163174	0.000984024
793	231.163	[M+H]+	1.228	C11H22N2O3	230.163	Isoleucylvaline; PlaSMA ID-915	0.000454368	979	247	921	1216	3843	687	4014	7325	7777	3710	7362	5420	124	109	58	52	54	61	4.1001	29.6559	8.44408	3.05099	1.91569	7.88937	0.12666	0.441296	0.062975	0.0427632	0.0140515	0.0887918
408	171.166	[M+H]+	0.845	C10H22N2	170.178	Isophorone diamine	9.6965e-07	10726	13674	11211	11752	12335	13689	5580	4854	4335	4423	3423	6781	11595	8944	5018	7003	6327	5664	0.520231	0.35498	0.386674	0.376361	0.277503	0.495361	1.08102	0.654088	0.447596	0.595899	0.512931	0.413763
2722	369.16	[M+H]+	19.047	C20H26O5	346.178	Isorosmanol	0.0103878	14612	3749	2072	1648	7714	8616	54	53	15	37	63	48	22	52	37	72	74	26	0.00369559	0.0141371	0.00723938	0.0224515	0.00816697	0.00557103	0.00150561	0.0138704	0.0178571	0.0436893	0.00959295	0.00301764
2009	329.163	[M+H]+	0.864	C18H16O6	328.095	Isotectorigenin, 7-Methyl Ether	4.7118e-07	17416	18241	15446	16146	19419	25015	2286	2119	2531	2923	1957	2955	478	600	206	722	551	876	0.131259	0.116167	0.163861	0.181036	0.100778	0.118129	0.027446	0.0328929	0.0133368	0.044717	0.0283743	0.035019
7518	623.301	[M+H]+	0.76	C38H42N2O6	622.304	Isotetrandrine	2.29801e-05	2584	2005	1551	1500	1403	1164	217	124	147	128	133	143	253	342	222	331	187	246	0.0839783	0.0618454	0.0947776	0.0853333	0.0947969	0.122852	0.0979102	0.170574	0.143133	0.220667	0.133286	0.21134
247	125.083	[M+H]+	0.908	C5H10O2	102.068	Isovaleric acid	0.00152702	6657	8429	5550	6444	4879	4890	3432	3061	3287	3438	4585	3714	5216	4948	4059	3029	2911	2933	0.515548	0.363151	0.592252	0.53352	0.939742	0.759509	0.783536	0.587021	0.731351	0.47005	0.596639	0.599796
1271	282.168	[M+H]+	0.712	C15H20O4	264.136	judaicin (eudesmane naphthofuran)	0.0114951	1154	1399	1081	1316	998	978	877	884	842	806	827	1123	2036	1785	1625	1862	1834	1822	0.759965	0.63188	0.778908	0.612462	0.828657	1.14826	1.7643	1.27591	1.50324	1.41489	1.83768	1.86299
1842	315.201	[M+H]+	1.302	C20H26O3	314.188	Kahweol	1.28462e-05	604	624	351	503	604	569	10427	11715	11588	11526	10988	20441	238	2059	1901	822	285	2465	17.2632	18.774	33.0142	22.9145	18.1921	35.9244	0.39404	3.29968	5.41595	1.63419	0.471854	4.33216
2666	366.997	[M+H]+	0.767	C21H38N2OS	366.27	Kalkitoxin	8.73703e-12	1883	1615	912	2157	1119	1371	19390	20781	21837	20974	21169	23340	5637	3642	6770	6616	5211	8145	10.2974	12.8675	23.9441	9.72369	18.9178	17.0241	2.99363	2.25511	7.42325	3.06722	4.65684	5.94092
4794	522.079	[M+H]+	0.768	C15H21N3O15	483.097	karakin	1.44096e-06	1308	1430	1163	1369	866	1113	5430	5573	3231	5159	5393	5594	3265	3404	3661	3384	3786	4016	4.15138	3.8972	2.77816	3.76844	6.22748	5.02606	2.49618	2.38042	3.14789	2.47188	4.37182	3.60827
2590	361.232	[M+H]+	4.258	C20H34O4	338.246	Kirenol	0.0112293	10702	10129	13334	14064	131	83	22	34	34	38	41	37	43	52	19	15	37	22	0.00205569	0.0033567	0.00254987	0.00270193	0.312977	0.445783	0.00401794	0.00513377	0.00142493	0.00106655	0.282443	0.26506
3781	454.337	[M+H]+	2.019	C27H45NO3	431.34	korseveriline	3.86549e-08	43330	61050	46657	47611	43771	38455	286	341	141	313	218	451	29580	6131	15041	1174	11580	9005	0.00660051	0.00558559	0.00302205	0.00657411	0.00498047	0.011728	0.682668	0.100426	0.322374	0.0246582	0.264559	0.23417
543	197.101	[M+H]+	16.853	C6H14N4O2	174.112	L-(+)-Arginine; LC-ESI-ITFT; MS2; m/z	0.0032103	96080	27648	22565	32947	37270	86218	61	113	48	67	33	40	38	94	127	42	112	82	0.000634888	0.00408709	0.00212719	0.00203357	0.000885431	0.00046394	0.000395504	0.00339988	0.00562819	0.00127477	0.0030051	0.000951078
5186	538.1	[M+H]+	0.765	C26H19NO12	537.091	Laccaic Acid A	2.75533e-05	1052	702	1336	903	863	842	9810	5944	10569	10272	5896	5801	2416	1745	2035	2191	3408	3726	9.3251	8.46724	7.91093	11.3754	6.83198	6.88955	2.29658	2.48575	1.5232	2.42636	3.94902	4.42518
2926	381.12	[M+H]+	0.712	C12H22O12	358.111	Lactobionic Acid	0.00145988	1877	1919	1553	1526	1725	1844	1207	1260	1492	1234	1036	1533	3570	3429	3190	3398	2744	3223	0.643047	0.656592	0.960721	0.80865	0.60058	0.831345	1.90197	1.78687	2.05409	2.22674	1.59072	1.74783
2548	357.266	[M+H]+	0.842	C20H36O5	356.256	Lagochilin	1.63933e-06	2827	2424	3105	2597	2595	2261	1322	1288	1277	944	1102	1432	2386	1681	1589	1237	1592	1725	0.467634	0.531353	0.411272	0.363496	0.424663	0.633348	0.844004	0.693482	0.511755	0.476319	0.613487	0.762937
114	90.0609	[M+H]+	0.705	C3H7NO2	89.0477	L-ALANINE	1.86281e-14	3921	4088	4257	4583	3456	4014	14768	14782	15171	15156	14954	14958	8430	9121	9754	9185	9610	9979	3.76639	3.61595	3.56378	3.307	4.32697	3.72646	2.14996	2.23116	2.29128	2.00415	2.78067	2.48605
1286	427.382	[M+H]+	3.076	C30H50O	426.386	Lanosterol	5.44347e-17	3312	3346	3436	3341	3284	3463	5	14	7	6	6	10	21	17	24	16	18	25	0.00150966	0.0041841	0.00203725	0.00179587	0.00182704	0.00288767	0.00634058	0.00508069	0.00698487	0.00478899	0.00548112	0.00721917
2326	344.296	[M+H]+	2.193	C19H37NO4	343.272	LAUROYLCARNITINE	6.88603e-10	113055	125365	89684	104841	115601	110447	146	101	90	97	72	62	506	419	253	213	187	182	0.00129141	0.000805648	0.00100352	0.000925211	0.000622832	0.000561355	0.0044757	0.00334224	0.00282102	0.00203165	0.00161763	0.00164785
371	162.125	[M+H]+	0.716	C7H15NO3	161.105	L-Carnitine; CE0; PHIQHXFUZVPYII-ZCFIWIBFSA-N	6.96612e-13	1279	1233	1268	1220	1331	1513	4966	4707	4884	4706	4782	5111	5085	4998	4916	5027	4970	4980	3.88272	3.81752	3.85174	3.85738	3.59279	3.37806	3.97576	4.05353	3.87697	4.12049	3.73403	3.29147
1254	420.292	[M+H]+	1.532	C21H41NO7	419.288	LDGCC 11:0	0.000100475	25	55	42	62	12	17	3745	2726	2821	4122	4205	7166	40	35	40	18	20	24	149.8	49.5636	67.1667	66.4839	350.417	421.529	1.6	0.636364	0.952381	0.290323	1.66667	1.41176
1415	462.345	[M+H]+	2.02	C24H47NO7	461.335	LDGCC 14:0	0.000982277	11091	12852	9579	9486	10930	9567	25	48	5912	43	48	9327	15343	9962	12598	9981	10575	10202	0.00225408	0.00373483	0.617183	0.004533	0.00439158	0.974914	1.38337	0.775132	1.31517	1.05218	0.967521	1.06637
1604	504.391	[M+H]+	13.152	C27H53NO7	503.382	LDGCC 17:0	0.0016296	12260	11590	3626	1714	14254	12851	178	120	105	115	107	117	153	126	348	149	162	234	0.0145188	0.0103538	0.0289575	0.0670945	0.00750666	0.00910435	0.0124796	0.0108714	0.0959735	0.0869312	0.0113652	0.0182087
1788	532.412	[M+H]+	3.29	C29H57NO7	531.413	LDGCC 19:0	5.10866e-08	5763	5647	4441	4607	6922	5046	11	18	25	19	29	19	4546	37	41	43	55	31	0.00190873	0.00318753	0.00562936	0.00412416	0.00418954	0.00376536	0.788825	0.00655215	0.00923215	0.00933362	0.00794568	0.00614348
2322	602.496	[M+H]+	3.631	C34H67NO7	601.492	LDGCC 24:0	2.34615e-10	8423	8953	6882	7203	8180	8163	13	9	10	11	7	15	4097	45	37	25	26	11	0.00154339	0.00100525	0.00145307	0.00152714	0.000855746	0.00183756	0.486406	0.00502625	0.00537634	0.00347078	0.00317848	0.00134754
2468	616.514	[M+H]+	1.315	C35H69NO7	615.507	LDGCC 25:0	0.00381544	2598	4190	955	984	4403	1397	16	14	35	15	17	12	30	17	18	46	24	23	0.00615858	0.00334129	0.0366492	0.0152439	0.003861	0.00858984	0.0115473	0.00405728	0.0188482	0.046748	0.00545083	0.0164639
4042	770.691	[M+H]+	15.813	C46H91NO7	769.68	LDGCC 36:0	0.0653504	10	18	17	23	9	18	21	30	25	2357	1103	1585	76	41	22	20	13	27	2.1	1.66667	1.47059	102.478	122.556	88.0556	7.6	2.27778	1.29412	0.869565	1.44444	1.5
4654	812.737	[M+H]+	17.035	C49H97NO7	811.727	LDGCC 39:0	6.67693e-05	28	70	22	38	79	59	1017	870	1123	514	933	411	210	91	123	279	161	237	36.3214	12.4286	51.0455	13.5263	11.8101	6.9661	7.5	1.3	5.59091	7.34211	2.03797	4.01695
1366	446.34	[M+H]+	1.932	C24H47NO6	445.34	LDGTS 14:0	0.00473277	2363	3923	918	104	2492	2101	35	14	10	5	17	43	30	14	9	16	22	11	0.0148117	0.0035687	0.0108932	0.0480769	0.00682183	0.0204664	0.0126957	0.0035687	0.00980392	0.153846	0.00882825	0.0052356
1351	444.328	[M+H]+	1.662	C24H45NO6	443.325	LDGTS 14:1	1.70471e-10	6847	6633	5448	1	7457	5996	4632681	4450548	4536976	4415166	4414691	5550779	22	6	4	6	12	372	676.6	670.971	832.778	4415166	592.02	925.747	0.00321309	0.000904568	0.000734214	6	0.00160923	0.0620414
1519	488.396	[M+H]+	4.506	C27H53NO6	487.387	LDGTS 17:0	1.13009e-08	8154	7143	5651	6015	7312	6007	18	18	9	27	9	11	15	32	107	56	167	73	0.00220751	0.00251995	0.00159264	0.00448878	0.00123085	0.0018312	0.00183959	0.00447991	0.0189347	0.00931006	0.0228392	0.0121525
2063	572.484	[M+H]+	1.333	C33H65NO6	571.481	LDGTS 23:0	7.31478e-08	5083	5977	3900	4476	6216	4745	18	13	8	34	19	17	27	40	10	16	20	23	0.00354122	0.002175	0.00205128	0.00759607	0.00305663	0.00358272	0.00531182	0.00669232	0.0025641	0.00357462	0.0032175	0.00484721
667	306.217	[M+H]+	0.83	C14H27NO6	305.184	LDGTS 4:0	0.000206105	545	674	417	222	976	364	1429	1964	1775	1565	967	1969	357	479	882	659	681	792	2.62202	2.91395	4.25659	7.04955	0.990779	5.40934	0.655046	0.710682	2.11511	2.96847	0.697746	2.17582
1058	376.281	[M+H]+	4.578	C19H37NO6	375.262	LDGTS 9:0	0.0304854	5	26	1	1	17	7	0	0	1130	1636	1202	2984	19	3	3	7	6	9	0	0	1130	1636	70.7059	426.286	3.8	0.115385	3	7	0.352941	1.28571
2179	341.052	[M+H]+	13.38	C16H14O7	318.074	lecanoric acid	0.0325728	23345	96525	8102	78827	106	31042	11	18	10	22	24	11	114	30	46	13	77	37	0.000471193	0.00018648	0.00123426	0.000279092	0.226415	0.000354359	0.00488327	0.0003108	0.00567761	0.000164918	0.726415	0.00119193
22319	1104.8	[M+H]+	0.911	C56H101N11O11	1103.77	Leucinostatin D M+H putative observed in leucinostatin A/B standard	0.000530132	432	347	245	220	1360	360	1811	1653	1500	1959	1594	2978	481	493	509	520	397	491	4.19213	4.76369	6.12245	8.90455	1.17206	8.27222	1.11343	1.42075	2.07755	2.36364	0.291912	1.36389
5652	557.341	[M+H]+	0.923	C38H44N4	556.357	Leucoridine A	1.113e-07	5709	4149	5103	7112	6004	5861	345	318	209	219	182	420	282	342	354	385	280	435	0.0604309	0.076645	0.0409563	0.030793	0.0303131	0.0716601	0.0493957	0.0824295	0.069371	0.0541339	0.0466356	0.0742194
3637	441.327	[M+H]+	14.497	C21H40N6O4	440.311	Leupeptin Pr-LL	0.477376	468	320	699	877	741	281	395	601	600	447	453	420	628	678	2182	3909	5697	3275	0.844017	1.87813	0.858369	0.509692	0.611336	1.49466	1.34188	2.11875	3.1216	4.45724	7.68826	11.6548
3448	427.314	[M+H]+	2.087	C20H38N6O4	426.295	Leupeptin; LC-ESI-QTOF; MS2; CE	0.774429	616	307	588	598	362	303	357	391	218	409	594	646	12211	371	7435	6975	7161	5012	0.579545	1.27362	0.370748	0.683946	1.64088	2.13201	19.8231	1.20847	12.6446	11.6639	19.7818	16.5413
595	205.079	[M+H]+	0.703	C11H13ClN2S	240.049	Levamisole Hydrochloride (Ergamisol)	4.94894e-10	1464	1367	1465	1450	1061	1305	3185	3533	3382	3180	3252	3333	2077	2801	2814	2782	2866	3155	2.17555	2.58449	2.30853	2.1931	3.06503	2.55402	1.41872	2.04901	1.92082	1.91862	2.70123	2.41762
544	198.067	[M+H]+	0.711	C9H11NO4	197.069	Levodopa	3.45904e-09	849	897	828	984	738	855	2949	2804	2642	2663	2780	3300	2032	1946	2087	1878	2084	2112	3.4735	3.12598	3.19082	2.7063	3.76694	3.85965	2.3934	2.16945	2.52053	1.90854	2.82385	2.47018
309	142.092	[M+H]+	1.147	C6H11N3O	141.09	L-Histidinol; LC-ESI-QTOF; MS2; CE	9.49216e-06	2994	3679	2152	4363	2650	2097	0	13	0	2	0	13	14	39	38	43	14	13	0	0.00353357	0	0.0004584	0	0.00619933	0.00467602	0.0106007	0.017658	0.0098556	0.00528302	0.00619933
814	235.19	[M+H]+	16.326	C14H22N2O	234.173	Lidocaine	0.216024	2006	644	296	211	15648	2805	501	339	479	214	197	493	101	128	170	130	142	165	0.249751	0.526398	1.61824	1.01422	0.0125895	0.175758	0.050349	0.198758	0.574324	0.616114	0.00907464	0.0588235
2796	369.389	[M+H]+	17.597	C24H48O2	368.365	Lignoceric acid; LC-ESI-QTOF; MS2; CE	6.50646e-06	190757	192566	82556	133689	170222	168308	15426	18337	2501	3482	2597	4400	679	599	2232	1084	1249	2485	0.0808673	0.0952245	0.0302946	0.0260455	0.0152565	0.0261425	0.0035595	0.00311062	0.0270362	0.00810837	0.00733748	0.0147646
1269	281.277	[M+H]+	1.45	C18H32O2	280.24	linoleic acid	0.0247879	8955	10191	4358	3881	4788	4109	3591	1581	1902	384	310	5881	7310	5119	5939	4366	4424	4940	0.401005	0.155137	0.436439	0.0989436	0.0647452	1.43125	0.816304	0.502306	1.36278	1.12497	0.923977	1.20224
1952	324.316	[M+H]+	2.073	C20H37NO2	323.282	Linoleoyl Ethanolamide	4.25171e-09	9858	9958	7979	8237	11156	8774	54	97	51	143	56	179	266	606	247	240	142	487	0.00547778	0.00974091	0.00639178	0.0173607	0.00501972	0.0204012	0.0269832	0.0608556	0.0309563	0.0291368	0.0127286	0.0555049
2884	377.305	[M+H]+	2.278	C24H40O3	376.298	Lithocholic Acid	2.27999e-15	702	697	669	704	692	667	2222	2245	2162	2177	2272	2254	4304	4078	4170	4032	4062	4272	3.16524	3.22095	3.23169	3.09233	3.28324	3.37931	6.13105	5.85079	6.23318	5.72727	5.86994	6.4048
2063	338.234	[M+H]+	0.824	C22H27NO2	337.204	Lobeline Hydrochloride	0.0585336	1456	1404	2593	1141	3075	1462	1292	754	863	968	847	1812	1028	898	724	643	802	847	0.887363	0.537037	0.332819	0.848379	0.275447	1.2394	0.706044	0.639601	0.279213	0.563541	0.260813	0.579343
9751	684.272	[M+H]+	13.401	C68H80N6O24	1364.52	Lomaiviticin E	0.00549024	139747	375271	35341	313069	83247	194913	47	77	57	66	55	49	409	154	50	71	122	80	0.000336322	0.000205185	0.00161286	0.000210816	0.000660684	0.000251394	0.00292672	0.00041037	0.00141479	0.000226787	0.00146552	0.00041044
8582	651.35	[M+H]+	0.751	C37H48N4O5	628.362	Lopinavir (ABT-378)	1.73813e-06	3921	2350	3592	3502	3682	2242	274	242	182	376	296	234	307	301	271	534	262	275	0.0698801	0.102979	0.0506682	0.107367	0.0803911	0.104371	0.0782964	0.128085	0.0754454	0.152484	0.071157	0.122658
1406	287.121	[M+H]+	0.743	C17H18O4	286.121	Loureirin A	0.000334005	1535	923	1395	1092	1666	1492	2192	2226	2030	1738	2164	2177	2296	1655	2109	1616	1636	2194	1.42801	2.4117	1.4552	1.59158	1.29892	1.45912	1.49577	1.79307	1.51183	1.47985	0.981993	1.47051
3194	405.259	[M+H]+	1.185	C24H36O5	404.256	Lovastatin	8.05534e-11	13054	13401	11405	11392	13973	12000	76	59	87	125	99	107	259	59	34	63	182	57	0.00582197	0.00440266	0.00762823	0.0109726	0.00708509	0.00891667	0.0198407	0.00440266	0.00298115	0.0055302	0.0130251	0.00475
1319	434.198	[M+H]+	0.834	C18H38NO7P	411.239	LPC 10:0	0.000734325	3988	2452	2209	1127	5604	3024	17	5	21	16	17	26	9	26	15	7	18	8	0.00426279	0.00203915	0.00950656	0.014197	0.00303355	0.00859788	0.00225677	0.0106036	0.0067904	0.00621118	0.00321199	0.0026455
4341	496.341	[M+H]+	4.036	C24H50NO7P	495.332	LPC 16:0; PlaSMA ID-2660	0.000106302	62	71	48	27	68	88	6	15	4	1	3	9	28	29	64	13	2081	1656	0.0967742	0.211268	0.0833333	0.037037	0.0441176	0.102273	0.451613	0.408451	1.33333	0.481481	30.6029	18.8182
1786	532.336	[M+H]+	0.718	C25H52NO7P	509.348	LPC 17:0	2.71126e-10	193	165	183	170	199	160	1065	1070	993	1087	1102	1263	326	378	460	416	461	495	5.51813	6.48485	5.42623	6.39412	5.53769	7.89375	1.68912	2.29091	2.51366	2.44706	2.31658	3.09375
1766	530.319	[M+H]+	2.453	C25H50NO7P	507.332	LPC 17:1	0.00413152	4103	4372	672	278	4759	3831	9	10	4	5	2	6	4	2	7	5	6	4	0.00219352	0.00228728	0.00595238	0.0179856	0.000420256	0.00156617	0.000974896	0.000457457	0.0104167	0.0179856	0.00126077	0.00104411
1763	529.409	[M+H]+	2.024	C26H45D7NO7P	434.121	LPC 18:1(d7)	8.18362e-09	10018	11313	8086	8100	10728	9344	58	33	119	24	37	43	16112	9737	10633	8616	8951	8372	0.00578958	0.002917	0.0147168	0.00296296	0.00344892	0.00460188	1.60831	0.860691	1.31499	1.0637	0.834359	0.895976
4797	522.389	[M+H]+	1.789	C26H52NO7P	521.348	LPC 18:1; PlaSMA ID-2760	6.97741e-06	3066	5689	3894	4411	2586	4138	115531	107732	113148	113107	112618	199023	10752	5983	8052	6893	7081	7593	37.6813	18.9369	29.057	25.642	43.5491	48.0964	3.50685	1.05168	2.0678	1.56268	2.73821	1.83494
4726	520.357	[M+H]+	0.784	C26H50NO7P	519.332	LPC 18:2; PlaSMA ID-2753	0.000193571	35952	57441	32484	33496	81420	37144	891	868	929	721	447	823	1324	1354	1142	1408	544	1286	0.024783	0.0151112	0.0285987	0.021525	0.00549005	0.022157	0.0368269	0.023572	0.0351558	0.0420349	0.00668141	0.034622
4725	520.319	[M+H]+	1.617	C26H50NO7P	519.332	LPC 18:2; PlaSMA ID-2754	2.15523e-06	450	519	253	350	812	465	14870	23981	15316	14464	15746	23217	168	209	269	262	270	158	33.0444	46.2062	60.5375	41.3257	19.3916	49.929	0.373333	0.402697	1.06324	0.748571	0.332512	0.339785
2057	570.353	[M+H]+	3.808	C28H54NO7P	547.364	LPC 20:2	0.0023961	5284	8606	5048	116	8539	3818	2	8	1	6	1	5	7	2	7	21	1	2	0.000378501	0.000929584	0.000198098	0.0517241	0.00011711	0.00130959	0.00132475	0.000232396	0.00138669	0.181034	0.00011711	0.000523834
5005	840.677	[M+H]+	7.945	C47H96NO7P	817.692	LPC 39:0	1.37478e-06	35	78	174	665	197	112	5486	5741	6398	8989	7103	4822	142	104	193	81	118	141	156.743	73.6026	36.7701	13.5173	36.0558	43.0536	4.05714	1.33333	1.1092	0.121805	0.598985	1.25893
5626	900.681	[M+H]+	7.046	C52H96NO7P	877.692	LPC 44:5	0.0588995	4386	5079	2532	111	23	68	6	9	21	21	72	15	8	9	9	23	33	10	0.00136799	0.001772	0.00829384	0.189189	3.13043	0.220588	0.00182399	0.001772	0.0035545	0.207207	1.43478	0.147059
1198	406.188	[M+H]+	0.694	C16H34NO7P	383.207	LPC 8:0	4.19693e-10	2826	2702	2350	2524	2178	2318	60	138	38	58	41	96	478	469	374	351	345	262	0.0212314	0.0510733	0.0161702	0.0229794	0.0188246	0.041415	0.169144	0.173575	0.159149	0.139065	0.158402	0.113028
1164	398.272	[M+H]+	1.602	C18H40NO6P	397.259	LPC O-10:0	0.0291518	28	92	145	23	34	31	5	2	7	11	3	16	6596	28	30	24	21	22	0.178571	0.0217391	0.0482759	0.478261	0.0882353	0.516129	235.571	0.304348	0.206897	1.04348	0.617647	0.709677
1394	454.337	[M+H]+	1.89	C22H48NO6P	453.322	LPC O-14:0	0.00129477	39574	56531	41766	42924	40002	34676	24241	23729	25054	23920	23951	36816	55982	37183	38934	32593	33234	31691	0.612549	0.419752	0.599866	0.557264	0.598745	1.06171	1.41462	0.657745	0.932194	0.759319	0.830808	0.913917
1446	468.355	[M+H]+	1.364	C23H50NO6P	467.338	LPC O-15:0	0.0225771	4572	8712	3419	1900	7839	2565	321	79	161	117	115	5181	14443	8718	8546	3226	3846	7099	0.07021	0.00906795	0.0470898	0.0615789	0.0146702	2.01988	3.15901	1.00069	2.49956	1.69789	0.490624	2.76764
1494	482.37	[M+H]+	2.685	C24H52NO6P	481.353	LPC O-16:0	0.00848615	81573	84519	70020	69710	82325	72219	54481	51794	54472	55373	55199	82249	105639	76616	75714	68598	65717	63931	0.66788	0.612809	0.777949	0.794334	0.670501	1.13888	1.29502	0.906494	1.08132	0.984048	0.798263	0.885238
1571	496.373	[M+H]+	8.294	C25H54NO6P	495.369	LPC O-17:0	0.297008	229	83	30	18	116	156	157	419	340	1615	1746	45406	38	31	34	61	75	66	0.68559	5.04819	11.3333	89.7222	15.0517	291.064	0.165939	0.373494	1.13333	3.38889	0.646552	0.423077
1645	510.383	[M+H]+	4.474	C26H56NO6P	509.385	LPC O-18:0	0.0100479	2582	2165	2743	2055	28	53	5	2	4	6	2	6	23	25	18	23	7	9	0.00193648	0.000923788	0.00145826	0.00291971	0.0714286	0.113208	0.00890782	0.0115473	0.00656216	0.0111922	0.25	0.169811
1832	538.421	[M+H]+	2.616	C28H60NO6P	537.416	LPC O-20:0	0.0807196	11	28	13	5	26	1	17	25	16	26	30	54	6	7	2	6	5	6	1.54545	0.892857	1.23077	5.2	1.15385	54	0.545455	0.25	0.153846	1.2	0.192308	6
1099	384.242	[M+H]+	0.708	C17H38NO6P	383.244	LPC O-9:0	1.31802e-07	3224	3550	3273	2239	3440	2469	86	59	75	273	79	34	479	40	355	24	33	49	0.0266749	0.0166197	0.0229148	0.121929	0.0229651	0.0137708	0.148573	0.0112676	0.108463	0.0107191	0.00959302	0.0198461
4042	480.34	[M+H]+	1.893	C23H46NO7P	479.301	LPE 18:1; PlaSMA ID-2600	2.57158e-07	1354	3392	1900	1803	170	1047	78585	77080	79436	78766	44054	67198	4446	3254	4089	3586	3998	4737	58.0391	22.7241	41.8084	43.6861	259.141	64.1815	3.2836	0.959316	2.15211	1.98891	23.5176	4.52436
1452	472.268	[M+H]+	0.691	C23H38NO7P	471.239	LPE 18:5	1.56802e-12	4267	4262	3636	4055	3938	3965	24	34	14	16	19	9	74	71	120	53	49	126	0.00562456	0.00797748	0.00385039	0.00394575	0.00482478	0.00226986	0.0173424	0.0166588	0.0330033	0.0130703	0.0124429	0.0317781
1400	458.265	[M+H]+	0.701	C23H40NO6P	457.259	LPE O-18:5	0.192094	1337	1794	1442	1487	1103	1230	1171	1180	1244	1089	1158	1555	1361	1222	1178	731	842	1367	0.875841	0.657748	0.862691	0.732347	1.04986	1.26423	1.01795	0.681159	0.816921	0.491594	0.763373	1.11138
375	244.095	[M+H]+	0.722	C7H18NO6P	243.087	LPE O-2:0	5.91453e-08	2306	2485	2546	2854	1892	2764	14927	14272	17267	14035	12429	18238	9886	12426	10296	11795	9724	11630	6.47311	5.74326	6.78201	4.91766	6.56924	6.59841	4.28708	5.0004	4.04399	4.1328	5.13953	4.20767
2146	578.452	[M+H]+	1.237	C31H64NO6P	577.447	LPE O-26:1	2.94192e-08	256	292	566	281	236	247	5222	7304	6680	4909	6184	6715	247	113	170	148	106	262	20.3984	25.0137	11.8021	17.4698	26.2034	27.1862	0.964844	0.386986	0.300353	0.52669	0.449153	1.06073
13417	777.719	[M+H]+	18.956	C15H11I4NO4	776.687	L-THYROXINE	0.00227522	364	283	518	340	30	445	16	8	33	11	109	76	30324	27550	35424	32863	17414	18492	0.043956	0.0282686	0.0637066	0.0323529	3.63333	0.170787	83.3077	97.3498	68.3861	96.6559	580.467	41.5551
3475	427.421	[M+H]+	6.167	C30H50O	426.386	Lupeol	0.111132	170182	31470	10780	2568	25523	27079	13	52	26	2	2	24	125	27	24	22	15	68	7.63888e-05	0.00165237	0.00241187	0.000778816	7.83607e-05	0.000886296	0.000734508	0.00085796	0.00222635	0.00856698	0.000587705	0.00251117
4189	491.399	[M+H]+	0.906	C32H52O2	468.397	lupeol acetate	4.46193e-05	21388	14128	21303	17498	20969	19969	10995	11239	11105	11251	10628	8510	12758	13118	12605	12408	11730	11600	0.514073	0.795512	0.521288	0.642988	0.506843	0.426161	0.596503	0.928511	0.591701	0.70911	0.559397	0.5809
6435	591.414	[M+H]+	1.459	C40H56O2	568.428	Lutein	8.00644e-05	6022	6225	4975	1661	7441	6147	329	224	183	133	86	255	77	131	75	91	190	130	0.054633	0.0359839	0.0367839	0.0800722	0.0115576	0.0414837	0.0127864	0.0210442	0.0150754	0.0547863	0.0255342	0.0211485
5672	559.423	[M+H]+	1.247	C40H56	536.438	Lycopene	0.00328546	781	14242	7983	12982	9203	1884	15426	13886	30732	30345	29734	43718	11280	13378	10208	11546	11580	3225	19.7516	0.975004	3.84968	2.33747	3.2309	23.2049	14.443	0.939334	1.27872	0.889385	1.25829	1.71178
3730	452.323	[M+H]+	1.48	C28H41N3O2	451.32	Lyngbyatoxin A Me ether putative or related isomer	6.44977e-05	1120	1349	1100	1159	1068	1045	448	288	388	164	45	823	6726	1404	1431	1211	1280	1299	0.4	0.213491	0.352727	0.141501	0.0421348	0.78756	6.00536	1.04077	1.30091	1.04487	1.1985	1.24306
1196	277.13	[M+H]+	0.774	C16H18N2O	254.142	lysergol	0.374339	34699	32270	33733	31287	25100	38991	31705	31917	31872	29463	29388	30976	36269	30781	29873	27322	29741	28175	0.913715	0.989061	0.944831	0.941701	1.17084	0.79444	1.04525	0.953858	0.885572	0.87327	1.1849	0.722603
320	147.113	[M+H]+	1.616	C6H14N2O2	146.106	Lysine	0.000172512	510	1567	1688	908	544	732	4671	2703	2309	3494	3098	3325	2366	828	1380	756	878	1196	9.15882	1.72495	1.36789	3.84802	5.69485	4.54235	4.63922	0.528398	0.817536	0.832599	1.61397	1.63388
4466	505.271	[M+H]+	4.827	C30H48O6	504.345	MADECASSIC ACID	0.0920913	484	503	121	96	4763	4425	41	61	17	37	50	28	46	40	182	245	170	119	0.0847107	0.121272	0.140496	0.385417	0.0104976	0.00632768	0.0950413	0.0795229	1.50413	2.55208	0.0356918	0.0268927
2305	343.165	[M+H]+	0.921	C20H24NO4+	249.119	Magnoflorine	4.72222e-07	14583	8991	9969	9084	9671	9121	93	73	135	251	119	278	470	557	405	340	166	294	0.00637729	0.00811923	0.013542	0.027631	0.0123048	0.0304791	0.0322293	0.0619508	0.0406259	0.0374284	0.0171647	0.0322333
[truncated: 18,254 more rows]

## Sheet: Untarget-1890
Alignment ID	Mz	Adduct type	Rt(min)	Formula	Metabolite name	P-value	Control_1	Control_2	Control_3	Control_4	Control_5_T	Control_6_T	Nevanimibe_1	Nevanimibe_2	Nevanimibe_3	Nevanimibe_4	Nevanimibe_5	Nevanimibe_6	Nilotinib_1	Nilotinib_2	Nilotinib_3	Nilotinib_4	Nilotinib_5	Nilotinib_6	N/C-1	N/C-2	N/C-3	N/C-4	N/C-5	N/C-6	N11/C-1	N11/C-2	N11/C-3	N11/C-4	N11/C-5	N11/C-6
[truncated: 1,890 more rows]

[truncated: 1 more sheets: Target compounds-26]
