# Supplementary material for: High-affinity SOAT1 ligands remodeled cholesterol metabolism program to inhibit tumor growth
Source: BMC Med. 2022 Aug 9;20:292. doi: 10.1186/s12916-022-02436-8 (PMC9361549; doi:10.1186/s12916-022-02436-8)
Supplement: Supplementary file 5 — Additional file 5. [file 12916_2022_2436_MOESM5_ESM.xlsx]

## Sheet: OS-DFS-SurvivalAnalysis
	OS	OS.Status	DFS	DFS.Status	GNL2	BDH1	SEPTIN1	ACTR10	HELZ2	ALAS1	HTRA3	ATP6V1B2	EPB41L3	SBNO1	P4HA2	FGB	CTSL	SQOR	GCLC	ATG4B	MT.CO3	SLC46A1	LRP1	NDUFAF4	SLC26A2	NUP160	KRT7	STAM2	WDR7	PCYOX1L	BRD1	TYW1	HEATR5A	S100A16	PPP1R2	NME6	PDLIM2	OGA	TSPAN15	MFSD10	GPR39	CDC42	CLTA	EXT1	ADGRA2	RAB1B	SLC25A11	FKBP3	SETX
GZ001	60	0	60	0	1	0	1	1	0	1	0	0	1	0	0	0	1	0	1	0	0	1	0	1	0	1	0	1	0	0	0	0	0	1	1	1	1	1	0	1	0	0	0	0	0	1	1	1	0
GZ002	60	0	60	0	1	0	1	0	0	1	0	0	1	0	1	1	1	0	0	1	1	1	0	1	0	1	1	0	0	0	0	0	0	0	0	1	0	1	0	1	0	1	0	0	0	1	1	1	0
GZ003	60	0	60	0	1	0	0	0	0	1	0	0	0	0	0	1	1	1	1	0	1	0	0	1	0	0	0	1	0	0	1	0	0	0	0	1	0	0	0	1	0	0	0	0	0	0	1	1	1
GZ004	60	0	60	0	1	0	1	1	0	1	0	0	1	0	0	1	1	1	0	0	1	0	0	1	1	0	1	1	0	0	0	1	1	1	0	1	0	0	1	1	0	1	0	0	0	1	1	1	0
GZ005	60	0	60	0	1	1	0	0	0	1	0	0	1	0	1	0	0	1	1	0	1	1	0	1	0	0	1	1	0	0	0	0	1	1	0	1	1	0	0	1	0	1	0	0	0	0	1	1	0
GZ006	20.23	1	20.23	1	0	0	0	1	1	1	0	0	0	1	1	0	0	0	0	0	0	1	0	1	0	0	0	1	0	0	0	0	1	0	0	1	0	1	0	1	0	1	0	1	0	0	1	1	1
GZ007	44.24	1	5.62	1	0	0	0	1	0	1	0	0	1	0	1	0	1	1	1	0	1	0	0	1	0	0	1	0	0	0	0	1	1	0	0	1	0	1	0	0	0	0	0	0	0	0	1	0	0
GZ008	22.99	1	9.84	1	1	0	0	0	0	1	0	0	0	0	1	1	0	1	0	0	1	0	1	0	0	0	1	1	0	0	0	0	1	0	0	1	1	1	0	1	0	0	0	0	0	0	1	1	1
GZ009	9.84	0	4.8	1	1	0	1	1	0	1	1	0	1	1	1	1	1	0	1	1	1	1	0	1	0	1	0	1	0	0	1	0	0	0	1	1	1	1	0	1	0	1	0	0	0	0	1	1	0
GZ010	15.49	1	5.43	1	0	0	1	1	1	1	1	0	1	0	1	0	1	1	1	0	1	1	0	1	0	0	0	1	0	0	1	1	0	0	0	1	1	1	0	1	0	1	0	0	0	0	1	1	0
GZ011	60	0	55.95	1	1	0	1	1	0	0	0	0	0	0	1	0	1	1	1	0	1	1	0	1	1	0	1	1	0	0	1	0	1	1	0	0	1	0	0	1	0	0	0	0	0	0	1	1	0
GZ012	60	0	19.38	1	0	0	1	1	0	1	0	0	1	0	1	1	1	0	1	1	0	1	0	1	0	1	0	1	0	1	0	0	1	1	1	1	1	1	0	1	1	1	0	0	1	1	1	1	0
GZ013	45.26	1	24.28	1	1	0	1	1	1	1	0	0	1	0	0	0	1	1	1	0	0	0	0	1	0	0	1	0	0	0	0	0	0	1	0	0	1	0	0	0	0	0	0	0	0	0	1	1	1
GZ014	60	0	12.47	1	0	0	0	1	0	1	0	0	0	0	1	1	1	1	0	0	0	1	0	1	0	0	0	1	0	0	0	0	1	1	0	1	1	0	0	1	0	1	0	1	0	0	1	1	0
GZ015	60	0	60	0	1	0	0	1	0	1	0	0	0	0	0	1	1	1	0	0	0	1	0	1	0	0	1	1	0	0	0	1	1	1	0	0	1	0	1	1	0	1	0	1	0	1	1	1	0
GZ016	34.74	1	18.09	1	1	0	1	1	0	1	0	0	1	0	0	0	1	1	1	0	0	0	0	1	0	1	1	0	0	0	1	0	1	1	0	0	1	1	0	1	0	0	0	0	0	0	1	0	0
GZ017	60	0	60	0	1	0	1	1	1	1	0	0	1	1	0	1	1	1	1	0	1	1	0	1	0	0	1	1	0	0	0	0	1	1	0	0	0	0	0	1	0	1	0	0	1	0	1	1	0
GZ018	60	0	60	0	1	0	1	1	0	1	0	0	1	0	0	0	0	0	0	0	0	1	0	1	1	1	1	1	0	0	0	0	1	1	0	1	1	0	1	1	0	1	0	0	0	1	1	1	0
GZ019	60	0	60	0	1	0	0	0	0	1	0	0	1	0	0	0	0	1	1	0	1	0	0	1	1	0	0	1	0	0	0	0	0	0	0	1	1	0	0	1	0	0	0	0	0	0	1	1	0
GZ020	11.74	0	11.45	1	1	0	1	1	0	0	0	0	1	0	1	1	1	1	1	1	1	1	0	1	1	1	1	1	0	1	0	0	1	1	1	0	1	1	0	0	0	0	0	0	0	1	1	0	1
GZ021	60	0	60	0	1	0	1	0	0	1	0	0	0	0	1	0	1	1	1	0	1	1	0	1	0	1	1	1	0	0	0	0	1	0	0	1	1	1	0	0	0	0	0	0	0	0	1	1	0
GZ022	60	0	60	0	0	0	1	1	0	1	0	0	1	0	1	0	1	1	1	0	1	1	0	1	0	0	1	1	0	0	0	0	1	0	0	1	1	1	1	1	0	1	0	0	0	1	1	1	0
GZ023	60	0	60	0	1	0	0	0	0	1	0	0	1	0	0	0	1	1	0	0	1	1	0	1	0	1	1	1	0	0	0	0	0	0	0	0	1	0	0	0	1	0	0	0	0	0	1	1	0
GZ024	60	0	60	0	1	0	1	1	0	0	0	0	1	0	1	0	1	0	0	0	0	0	0	1	0	0	1	1	0	0	0	0	1	1	1	0	1	0	0	1	1	1	0	0	0	1	1	0	1
GZ025	60	0	5.39	1	0	0	1	1	0	1	0	0	1	0	0	0	1	1	1	0	0	0	0	1	0	1	0	1	1	0	0	0	1	1	0	0	1	1	0	0	0	0	1	0	0	1	1	1	0
GZ026	20.72	1	5.1	1	1	0	0	1	0	0	1	0	0	0	1	1	0	1	0	0	1	0	0	0	0	1	1	1	0	1	0	0	1	1	0	0	0	1	1	1	1	1	0	1	0	1	1	0	0
GZ027	23.88	1	7.27	1	1	0	0	1	1	0	0	0	1	0	1	0	0	1	1	0	0	1	0	1	1	0	0	1	0	1	1	0	0	1	0	0	1	0	0	0	0	1	0	0	0	0	1	1	0
GZ028	60	0	60	0	0	1	1	1	0	1	0	0	1	0	1	0	1	1	1	0	0	1	0	0	1	0	0	1	0	0	1	0	1	1	0	0	1	0	0	1	0	1	0	1	0	1	1	1	0
GZ029	60	0	20	1	1	0	0	1	0	1	0	0	1	0	0	1	1	0	0	0	0	0	0	0	0	0	1	0	0	0	0	0	0	1	0	0	1	0	0	1	0	0	0	0	0	1	1	0	1
GZ030	60	0	3.19	1	0	0	1	1	0	1	0	0	1	1	1	0	1	1	1	0	0	1	0	1	0	0	1	1	0	0	1	0	1	1	0	1	1	1	0	1	0	1	0	0	0	0	1	1	1
GZ031	60	0	60	0	1	0	1	1	1	0	0	1	1	0	1	1	1	1	0	0	1	1	0	1	0	1	1	1	1	0	0	0	1	1	0	0	0	0	1	1	1	0	0	0	0	1	1	0	0
GZ032	26.58	1	26.58	1	1	0	1	1	1	1	0	0	1	0	1	1	1	0	0	0	0	0	0	1	0	1	1	0	0	1	0	0	1	0	0	1	0	1	0	1	1	1	0	0	0	1	0	1	1
GZ033	27.99	1	7.8	1	0	0	1	1	0	1	0	0	1	0	0	0	1	1	0	0	1	0	0	1	0	0	0	1	0	0	0	0	0	0	0	0	1	1	1	0	0	0	0	0	0	0	1	0	1
GZ034	60	0	60	0	1	0	1	1	0	0	0	0	0	1	1	1	1	0	0	0	0	0	0	0	0	0	1	0	0	0	0	0	1	1	0	0	1	0	0	1	0	1	0	0	0	0	1	0	1
GZ035	60	0	46.81	1	1	0	1	1	0	1	0	0	1	0	0	0	1	1	1	0	0	0	0	1	0	0	1	0	0	0	0	0	1	1	0	0	1	1	0	0	1	1	0	0	0	0	0	1	1
GZ036	60	0	16.12	1	0	0	0	1	0	1	0	0	0	0	0	0	0	1	1	0	0	0	0	1	0	0	1	1	0	0	0	0	0	1	0	0	1	0	0	0	0	1	0	0	1	0	1	1	1
GZ037	21.91	1	3.75	1	1	0	0	1	1	0	1	1	1	1	1	1	1	1	1	0	0	1	0	0	0	0	1	1	1	0	0	0	1	1	0	0	0	0	0	0	0	0	1	0	0	1	1	0	0
GZ038	60	0	48.49	1	0	0	0	1	0	1	0	0	0	0	0	0	1	0	1	0	0	1	0	1	0	0	1	1	0	0	0	0	1	0	0	1	1	0	0	0	0	1	0	0	0	0	1	1	0
GZ039	60	0	60	0	1	0	1	1	0	1	0	0	0	0	0	0	1	1	0	0	0	1	0	1	1	0	1	1	0	0	0	0	1	1	0	0	1	0	0	1	0	1	0	1	0	1	1	1	1
GZ040	18.06	1	7.83	1	1	0	0	0	1	1	1	0	1	0	0	1	1	1	0	1	1	0	0	1	1	0	1	0	0	0	0	0	1	0	0	0	0	0	0	1	0	1	0	0	0	0	1	1	0
GZ041	60	0	60	0	1	0	0	0	0	1	0	0	0	1	1	1	1	0	0	0	0	1	0	0	0	0	1	1	0	0	0	0	1	1	0	0	1	1	0	1	0	1	0	0	1	0	1	1	0
GZ042	16.94	1	3.19	1	1	0	1	1	0	1	0	0	1	1	0	0	1	1	0	0	1	1	0	0	0	0	1	1	0	1	0	0	1	0	0	0	1	1	1	1	0	1	0	0	1	1	1	0	1
GZ043	60	0	18.22	1	1	1	1	0	0	1	0	1	1	0	0	0	0	0	0	0	1	1	0	1	0	1	1	1	0	0	0	0	0	0	0	0	0	1	0	0	0	0	0	0	0	0	1	0	1
GZ044	46.38	1	36.64	1	1	0	0	1	0	0	0	0	1	0	1	0	1	0	1	0	0	0	0	1	1	0	0	1	0	0	0	0	0	0	0	0	1	0	0	1	0	0	0	0	1	0	1	1	1
GZ045	60	0	46.97	1	1	0	1	1	0	0	1	0	1	0	1	1	1	1	0	0	0	0	0	1	0	0	1	1	0	1	0	0	0	1	0	0	1	0	0	1	0	1	0	0	0	1	1	1	0
GZ046	43.98	1	8.49	1	1	0	1	1	0	1	0	0	1	0	0	0	1	1	0	0	0	1	0	0	1	0	1	0	0	0	0	0	1	1	0	0	1	0	0	1	1	1	0	0	0	0	1	0	0
GZ047	60	0	47.34	1	1	0	1	1	0	1	0	0	1	1	0	0	0	1	0	0	0	0	0	1	0	0	1	0	0	0	0	0	0	0	0	0	1	0	0	1	0	0	0	0	0	0	1	0	0
GZ048	21.48	1	4.54	1	0	0	1	1	0	1	0	0	1	0	1	1	1	0	0	0	0	0	0	0	0	0	0	0	0	0	1	0	1	0	0	1	0	0	1	1	0	1	0	1	0	0	1	1	1
GZ049	21.81	0	8.06	1	0	0	0	0	0	1	0	1	1	0	1	0	1	1	0	0	0	0	1	1	1	0	0	1	0	0	0	0	1	0	1	1	0	1	0	1	0	1	1	0	0	1	1	1	0
GZ050	5.46	1	5.46	1	0	0	1	1	1	0	0	0	1	0	1	1	0	0	0	1	1	0	0	1	1	1	1	1	1	0	0	0	0	0	0	1	0	1	1	0	0	0	0	0	0	0	0	1	0
GZ051	28.55	0	16.58	1	1	0	0	1	0	1	0	0	0	0	1	0	1	0	1	0	1	1	0	0	0	0	1	1	0	0	1	0	1	1	0	0	1	1	0	1	0	1	0	0	0	0	1	1	0
GZ052	36.88	0	36.88	0	1	0	0	1	0	1	0	0	1	0	1	0	1	1	1	0	1	0	0	1	0	0	1	1	0	0	1	0	0	1	1	1	1	1	0	1	0	1	0	0	0	0	1	1	0
GZ053	60	0	60	0	1	0	0	1	0	1	0	0	1	0	0	0	1	1	1	0	1	1	0	1	0	1	1	1	0	0	0	0	1	1	0	1	1	1	0	0	0	0	1	0	0	1	1	1	0
GZ054	60	0	35.1	1	1	0	1	1	0	1	1	0	0	0	0	0	1	1	0	0	1	1	0	1	0	1	0	1	1	0	0	0	1	1	0	1	0	1	0	0	1	1	0	1	0	0	1	1	0
GZ055	60	0	19.74	1	0	0	0	0	0	1	0	0	1	1	0	0	1	1	0	0	0	1	0	1	0	0	1	1	0	0	0	0	1	1	0	0	1	0	0	0	0	0	1	0	0	0	1	1	0
GZ056	36.25	0	36.25	0	0	0	1	0	0	1	1	0	1	0	1	1	1	1	0	0	0	0	0	0	0	0	1	0	0	0	0	0	1	1	0	0	1	0	0	1	0	1	1	0	0	0	1	1	0
GZ057	60	0	60	0	1	0	1	0	0	1	0	0	1	0	0	1	1	1	0	0	0	1	0	1	1	0	1	1	0	0	0	0	1	0	0	1	1	1	0	1	0	0	1	0	0	0	1	1	0
GZ058	60	0	60	0	1	0	0	0	0	1	0	0	0	0	0	0	1	1	1	0	1	1	0	1	0	0	1	1	0	0	0	0	0	1	0	0	1	1	0	1	0	0	0	0	0	0	1	1	0
GZ059	60	0	9.34	1	0	0	0	1	0	1	0	0	0	0	1	0	1	1	1	0	0	1	0	1	0	0	1	1	0	0	0	0	0	0	0	1	1	0	0	0	0	0	0	0	0	0	1	1	0
GZ060	57.27	0	57.27	0	0	0	0	0	0	1	0	0	0	0	1	0	1	1	1	0	0	1	0	1	0	0	1	1	0	0	0	0	0	1	0	0	1	1	0	1	0	0	0	0	0	0	1	1	0
GZ061	26.64	0	26.64	0	0	0	0	1	1	1	0	0	0	0	1	0	1	0	0	0	0	1	0	1	0	0	0	1	0	0	0	0	1	0	0	0	0	1	0	1	0	1	1	0	0	1	1	1	0
GZ062	60	0	60	0	1	0	1	1	0	1	0	0	0	0	0	0	1	0	1	0	1	1	0	1	0	0	1	0	0	0	0	0	1	1	0	0	0	1	1	1	0	1	0	0	0	1	1	1	0
GZ063	26.51	1	6.94	1	1	0	0	0	1	1	0	0	1	0	0	1	0	1	0	1	1	0	0	0	0	1	0	1	0	0	0	0	1	0	0	0	0	1	0	0	0	0	0	1	0	1	1	0	1
GZ064	60	0	60	0	1	0	1	0	1	1	0	0	0	0	0	1	0	1	1	0	1	1	0	1	0	1	1	1	0	0	0	0	1	1	0	1	0	1	0	0	0	1	1	0	0	0	1	1	0
GZ065	15.95	1	15.95	1	1	0	0	1	0	1	0	0	1	1	1	0	1	1	1	0	1	1	0	0	0	1	0	1	0	0	1	0	1	1	0	0	0	1	0	1	0	1	1	0	0	1	1	1	0
GZ066	60	0	60	0	1	0	1	0	1	0	0	0	1	0	0	0	1	1	1	0	0	1	0	1	0	0	1	1	0	0	0	0	1	1	0	0	1	1	0	1	1	1	1	0	0	0	1	1	0
GZ067	60	0	60	0	1	0	0	0	0	1	0	0	0	0	0	0	1	1	0	0	1	0	0	1	0	0	1	1	0	0	0	1	1	0	0	1	0	1	0	0	0	0	0	0	0	0	1	0	0
GZ068	60	0	8.55	1	1	0	1	1	1	1	0	0	1	0	1	0	1	1	1	0	0	1	1	0	0	1	0	1	0	0	0	0	1	1	1	1	0	1	0	0	0	1	0	1	0	0	1	1	0
GZ069	60	0	60	0	1	0	1	1	0	1	0	0	1	0	0	0	1	1	1	0	0	1	0	0	0	0	1	1	0	0	0	0	1	0	0	1	1	1	1	1	0	0	0	0	0	1	1	0	0
GZ070	40.1	0	40.1	0	1	0	0	0	0	1	0	0	0	0	0	0	1	0	1	0	0	0	0	1	0	0	1	1	0	0	0	0	0	1	0	0	1	0	0	1	0	1	0	0	0	0	1	0	0
GZ071	18.68	0	18.68	0	1	0	1	1	0	1	0	0	1	0	0	0	1	1	1	0	0	0	0	0	0	0	1	1	0	0	0	0	0	1	0	0	1	0	0	1	0	0	0	0	0	1	1	0	0
GZ072	20.95	1	19.51	1	0	0	0	1	1	1	0	1	1	0	1	0	1	1	1	0	1	1	1	1	0	0	0	1	0	0	1	0	1	1	0	1	1	1	0	0	0	1	1	0	0	1	1	1	0
GZ073	60	0	36.78	1	1	0	1	0	1	1	0	1	1	0	0	1	1	1	1	0	0	1	0	1	0	0	0	1	0	0	0	0	0	0	0	0	0	0	0	1	0	1	0	0	0	0	1	0	0
GZ074	60	0	24.57	1	1	0	1	1	0	1	0	0	0	0	1	1	1	1	1	0	1	1	0	1	0	0	1	1	0	0	0	0	1	0	1	1	1	1	0	1	0	1	1	0	0	1	1	1	0
GZ075	29.08	1	9.9	1	0	0	1	1	1	1	0	0	1	1	0	1	1	1	1	0	1	1	0	1	0	0	0	1	1	0	1	0	1	0	0	0	1	1	0	1	1	1	1	0	1	1	1	1	0
GZ076	59.31	0	18.32	1	1	0	0	0	0	1	1	0	0	0	1	1	1	1	0	0	1	0	0	1	0	0	1	1	0	1	0	0	1	0	0	1	0	1	0	0	0	0	0	0	1	0	1	1	0
GZ077	48.45	0	19.14	1	0	0	1	0	1	1	0	0	1	0	0	0	1	1	1	0	1	0	0	1	0	0	1	1	0	0	0	0	1	1	0	0	1	1	0	0	1	0	0	0	0	0	1	1	0
GZ078	60	0	29.87	1	1	0	0	1	1	1	0	0	0	0	0	0	1	0	1	0	1	1	0	0	0	0	1	1	0	0	0	0	0	1	0	0	1	1	0	0	0	0	0	0	0	0	1	1	1
GZ079	55.16	1	17.01	1	1	0	1	1	1	0	0	0	1	0	0	1	1	1	0	0	1	0	0	0	1	0	1	1	0	1	0	0	1	0	0	0	1	1	1	1	1	1	0	0	0	1	1	0	1
GZ080	60	0	60	0	1	1	0	1	0	1	0	0	1	0	0	0	1	1	1	0	0	1	0	1	0	0	1	0	0	0	0	0	1	0	0	0	0	0	0	1	0	0	0	0	0	0	1	1	1
GZ081	60	0	60	0	0	0	0	1	0	1	0	0	0	0	1	1	1	1	1	0	0	0	0	1	0	0	1	1	0	0	0	0	0	1	1	0	1	1	0	1	0	0	0	0	0	0	1	1	0
GZ082	60	0	60	0	1	0	1	1	0	1	0	0	1	0	1	0	1	1	0	0	0	1	0	1	0	0	1	1	0	0	1	0	1	1	1	1	1	1	1	1	1	1	0	0	0	0	1	1	1
GZ083	60	0	53.32	1	1	1	0	1	1	0	0	0	0	0	0	0	1	1	1	0	1	0	0	1	0	0	1	1	0	0	0	0	1	1	0	1	1	1	0	1	0	1	0	0	0	0	1	1	1
GZ084	60	0	8.45	1	1	1	0	0	0	1	0	0	0	0	0	0	1	0	1	0	1	0	0	1	0	0	1	1	0	0	0	0	0	1	1	1	0	1	0	1	0	0	1	0	0	0	1	1	0
GZ085	32.47	0	9.9	1	1	0	0	1	0	1	0	0	0	0	0	0	1	1	0	0	0	1	0	1	1	1	1	1	0	0	0	0	0	1	1	0	0	1	0	1	0	1	0	0	0	1	1	1	1
GZ086	58.26	0	3.42	1	0	0	1	1	1	1	0	0	0	0	1	1	1	0	1	0	0	0	0	0	0	0	1	0	0	0	0	0	0	1	0	1	0	0	0	0	0	0	0	1	0	1	1	1	0
GZ087	60	0	60	0	1	0	1	0	0	0	0	0	1	1	0	1	1	1	0	0	0	0	0	0	0	0	1	1	0	0	0	0	0	0	0	0	1	0	0	1	0	0	0	0	0	1	1	0	1
GZ088	60	0	60	0	1	0	0	1	0	1	0	0	0	0	0	0	1	1	0	0	0	0	0	1	0	0	0	1	0	0	0	0	1	1	1	1	0	0	1	1	0	1	0	0	0	0	1	1	0
GZ089	60	0	60	0	1	0	1	0	0	0	0	0	1	0	0	1	1	1	1	0	0	1	0	1	0	0	0	1	0	1	0	0	0	1	0	1	1	0	0	1	0	1	0	0	0	1	1	1	0
GZ090	56.58	0	56.58	0	1	1	0	1	0	1	0	0	0	0	1	0	0	1	1	0	0	1	0	1	0	0	0	1	0	0	0	0	0	1	0	1	0	0	0	0	0	1	1	0	0	1	1	1	0
GZ091	60	0	60	0	1	0	1	0	0	1	0	0	1	0	1	0	0	0	1	0	0	0	0	1	0	0	0	1	0	0	0	0	0	1	1	1	1	0	1	1	0	1	0	0	0	0	1	1	0
GZ092	60	0	7.83	1	1	0	0	1	0	1	0	0	0	0	1	0	0	1	1	0	1	0	0	1	1	1	1	1	0	0	0	0	0	1	0	1	1	0	1	0	0	0	0	0	0	0	1	1	0
GZ093	60	0	5.72	1	1	0	0	0	0	1	0	0	0	0	0	0	1	1	1	0	0	0	0	1	0	0	1	1	0	0	1	0	0	0	0	1	1	0	0	1	0	0	0	0	0	0	1	0	0
GZ094	60	0	60	0	1	0	1	1	0	1	0	0	0	0	0	0	1	1	1	0	0	1	0	1	0	0	1	1	0	0	0	0	0	1	0	1	0	1	1	1	0	1	0	0	0	0	1	1	0
GZ095	60	0	60	0	1	1	0	0	0	1	0	0	0	0	1	0	0	0	1	0	1	1	0	1	1	0	1	1	0	0	0	0	0	1	0	0	1	0	0	0	0	1	0	1	0	0	1	1	0
GZ096	60	0	60	0	1	1	1	1	0	1	0	0	1	0	1	0	1	1	1	0	0	1	0	1	0	0	1	1	0	0	0	0	1	1	1	0	1	1	0	1	0	1	1	0	0	1	1	1	0
GZ097	59.84	0	59.84	0	1	0	1	1	0	1	0	0	1	0	0	0	1	0	0	0	0	1	0	1	0	0	0	1	1	0	0	0	0	0	0	1	0	1	0	1	0	1	1	0	0	1	1	0	0
GZ098	5.92	0	5.92	0	0	0	1	1	0	0	1	0	1	0	1	0	1	1	0	0	0	1	0	0	0	0	1	1	1	0	1	1	1	1	0	0	0	1	0	1	0	1	0	1	0	1	1	1	0
GZ099	50.3	0	29.9	1	1	1	0	1	0	1	0	0	0	0	0	0	0	0	1	0	1	0	0	1	0	1	1	1	0	0	0	0	1	0	1	0	1	1	0	0	0	0	0	0	0	0	1	1	0
GZ100	60	0	48.82	1	1	0	1	1	1	1	0	0	1	0	1	0	0	1	0	0	1	1	0	1	0	1	1	1	0	0	0	1	1	1	0	1	1	1	0	0	0	0	0	0	0	0	1	1	0
GZ101	60	0	60	0	1	1	0	0	1	1	0	0	0	0	0	0	0	1	0	0	1	1	0	1	0	1	1	1	0	0	1	0	1	1	0	0	0	1	0	0	0	0	0	0	0	0	1	1	1
GZ102	11.18	1	3.16	1	1	1	0	1	1	0	0	0	1	0	1	0	1	0	0	0	1	1	0	1	0	1	0	1	1	0	0	0	1	1	0	0	0	1	1	0	0	0	0	1	0	1	1	1	0
GZ103	60	0	60	0	1	0	1	0	0	0	0	0	1	0	0	0	1	1	1	0	1	0	0	1	0	0	1	1	0	0	0	1	0	1	0	0	1	1	0	1	0	0	0	1	0	0	1	1	0
GZ104	57.17	0	57.17	0	1	1	1	1	1	0	0	0	1	0	0	1	1	1	1	0	1	0	1	0	1	0	1	1	0	1	0	0	0	0	0	0	0	1	0	1	0	1	0	1	0	0	1	0	0
GZ105	60	0	24.24	1	1	1	0	1	0	1	0	1	0	0	1	0	0	1	1	0	1	1	0	1	0	0	0	1	0	0	0	0	0	1	1	1	1	1	0	0	1	1	0	0	0	0	1	1	0
GZ106	60	0	28.06	1	1	0	0	0	0	1	0	0	1	0	0	0	1	1	1	0	0	0	0	0	1	0	1	1	0	1	0	0	0	1	0	1	0	1	0	0	0	0	0	1	0	0	1	1	1
GZ107	29.21	1	5.66	1	0	0	0	0	0	0	0	0	1	0	1	1	1	1	0	0	1	0	0	1	1	0	0	1	0	1	0	0	1	1	0	1	0	1	0	0	0	1	1	1	0	0	1	1	0
GZ108	60	0	60	0	1	0	1	1	1	1	0	0	1	0	0	1	1	1	0	0	1	1	0	1	0	0	1	1	0	0	0	0	1	1	0	0	0	1	0	0	0	1	0	1	1	0	1	1	0
GZ109	30.59	1	3.45	1	0	0	0	1	0	1	0	1	1	0	1	0	1	1	1	0	0	1	0	1	1	0	0	0	1	0	0	0	1	1	0	0	0	0	0	1	0	1	1	0	0	1	1	1	0
GZ110	43.29	0	43.29	0	1	0	1	1	0	1	0	0	1	0	0	0	1	1	1	0	0	1	1	0	1	0	0	1	0	0	0	0	0	1	0	0	1	1	0	1	0	1	1	0	0	1	1	1	0
GZ111	60	0	60	0	1	0	1	0	0	1	1	0	1	0	1	1	1	1	0	0	0	1	0	1	0	0	0	1	0	0	0	0	1	1	0	1	1	0	0	1	0	0	1	0	1	1	1	1	1
GZ112	60	0	21.02	1	0	1	1	0	0	1	0	0	1	0	0	0	1	1	1	0	1	0	1	1	0	0	0	1	0	0	0	0	0	1	0	1	1	1	0	1	0	0	1	0	1	0	1	1	1
GZ113	5.86	1	2.96	1	0	0	0	1	0	1	0	0	0	1	1	0	0	0	1	1	0	0	1	1	0	1	0	1	1	0	0	1	1	0	0	1	0	1	0	0	0	0	0	0	0	0	1	1	0
GZ114	60	0	60	0	1	1	1	1	0	1	0	0	1	0	0	0	1	1	1	0	0	0	0	1	0	0	1	1	0	0	0	0	1	1	0	1	1	1	0	1	0	1	1	0	0	0	1	1	1
GZ115	60	0	60	0	0	0	0	1	1	1	0	0	1	0	0	0	1	0	0	0	0	1	0	1	0	0	0	0	0	0	0	0	0	0	0	1	0	1	1	1	0	0	0	0	1	0	1	1	0
GZ116	60	0	60	0	1	1	0	1	0	1	0	0	0	0	0	0	1	1	1	0	0	1	0	1	0	0	0	0	0	0	0	0	0	0	0	1	1	1	0	0	0	1	0	0	0	0	1	1	0
GZ117	60	0	40.2	1	1	0	1	1	0	1	0	0	1	0	0	0	1	1	1	0	1	1	0	1	0	0	0	1	1	0	0	0	0	1	0	0	1	1	0	0	0	0	0	0	0	0	1	1	0
GZ118	47.89	0	23.26	1	1	1	1	1	0	0	0	0	1	1	0	0	1	1	1	0	0	1	0	0	0	0	1	1	0	0	0	0	0	0	0	0	0	1	0	1	0	1	0	1	0	0	1	1	0
GZ119	59.47	0	59.47	0	1	0	1	1	0	1	0	0	1	0	0	0	1	1	1	0	0	1	0	1	1	0	1	1	1	1	0	0	0	1	0	0	1	1	0	1	0	1	0	0	0	1	1	0	0
GZ120	60	0	60	0	0	0	1	1	0	1	0	0	1	0	0	0	1	1	1	0	0	1	0	1	0	0	1	1	0	0	0	0	0	0	0	0	1	1	0	0	0	1	0	0	0	0	1	1	0
GZ121	59.41	0	59.41	0	1	1	0	0	0	1	0	0	0	0	0	0	0	1	1	0	1	0	0	1	0	0	1	1	0	0	0	0	0	1	0	1	1	0	0	0	0	0	0	0	0	0	1	1	0
GZ122	39.87	1	15.46	1	1	0	1	1	0	0	0	0	1	0	1	1	1	1	0	1	1	1	0	0	0	0	1	1	0	0	0	1	1	1	0	0	0	1	0	0	0	1	1	0	0	0	1	1	0
GZ123	14.67	1	2.27	1	1	0	0	1	0	0	0	0	1	0	1	1	1	0	0	1	0	0	0	0	0	1	0	1	0	0	0	0	0	0	0	1	0	1	0	0	0	1	1	0	1	1	1	1	0
GZ124	6.18	1	2.14	1	1	0	0	1	0	0	1	0	1	1	0	1	0	1	0	0	1	1	0	0	0	1	0	0	0	1	0	0	1	0	0	0	0	1	1	1	0	1	0	1	1	1	1	0	1
GZ125	60	0	60	0	0	0	1	1	0	1	1	0	0	0	1	0	1	1	0	0	0	0	0	1	1	0	1	1	0	1	0	0	1	1	0	0	1	0	0	0	0	1	0	0	0	1	1	1	0
GZ126	26.91	1	11.05	1	1	0	1	1	1	1	1	0	1	0	1	0	1	1	1	1	0	1	0	1	0	0	1	1	1	1	0	0	1	1	0	1	1	1	0	0	0	1	1	0	0	1	1	1	0
GZ127	60	0	60	0	1	0	1	1	0	1	0	0	0	0	0	0	1	1	1	0	0	1	0	1	0	0	0	1	0	0	0	0	1	1	1	1	1	1	0	0	1	1	0	0	1	0	1	1	0
GZ128	45.53	0	39.44	1	1	0	1	1	1	0	0	1	1	0	1	1	1	1	0	0	0	0	0	1	1	0	1	1	0	1	0	0	0	1	1	1	1	1	0	0	0	1	0	0	1	0	1	1	0
GZ129	60	0	60	0	0	0	1	1	0	1	0	0	0	0	0	0	1	1	1	0	0	1	0	1	0	0	1	1	0	0	0	0	1	1	0	1	1	0	0	0	0	0	0	0	0	0	1	1	0
GZ130	60	0	60	0	1	0	1	0	0	1	1	0	1	0	1	0	1	1	0	0	1	1	0	0	0	0	1	1	0	0	0	0	1	1	0	0	1	1	0	0	0	0	1	0	0	0	1	1	0
GZ131	60	0	60	0	1	0	1	0	0	1	0	0	1	0	1	1	1	1	0	1	0	0	0	1	0	0	0	1	0	0	0	0	0	0	0	1	0	1	0	1	0	1	0	0	0	0	1	1	0
GZ132	7.73	1	6.28	1	1	0	1	1	0	1	1	0	0	0	1	1	1	1	1	0	1	1	0	1	1	0	1	1	0	0	0	0	1	1	0	0	0	1	0	0	1	1	1	0	0	0	1	1	0
GZ133	49.57	0	41.58	1	1	0	0	0	0	1	0	0	0	1	1	1	1	1	1	0	0	1	0	1	0	0	0	1	0	0	0	0	1	1	0	0	0	1	0	0	0	1	1	1	0	0	1	1	0
GZ134	60	0	60	0	1	0	1	1	0	0	1	1	1	1	0	0	1	1	0	0	0	0	0	1	0	0	1	1	0	0	0	0	0	1	0	0	1	1	0	0	0	1	0	0	1	0	1	1	1
GZ135	36.09	0	33.09	1	0	1	0	0	0	1	0	0	0	0	1	0	1	1	1	0	0	1	0	1	0	0	1	0	0	0	0	0	0	1	0	0	1	0	0	0	0	0	0	0	0	0	1	1	0
GZ136	60	0	60	0	1	0	1	1	1	1	0	0	1	0	0	0	1	1	0	0	0	1	0	0	0	0	1	1	1	1	0	0	0	0	0	0	1	0	0	1	0	1	0	0	0	0	1	1	0
GZ137	60	0	60	0	1	0	1	1	0	1	0	0	1	1	0	0	1	0	1	0	0	1	0	1	0	0	0	1	0	0	0	0	1	1	0	0	1	1	0	1	0	0	0	0	0	0	1	1	0
GZ138	60	0	22.04	1	1	1	1	0	0	1	0	0	1	0	1	0	1	1	1	0	0	0	0	0	0	0	1	1	0	0	0	0	0	1	0	0	1	1	0	1	0	0	0	0	0	0	1	1	0
GZ139	60	0	60	0	1	0	1	1	0	1	0	0	1	0	1	1	1	1	1	0	0	0	0	0	0	0	0	0	0	0	0	1	0	1	0	0	1	1	0	1	0	1	0	0	0	1	1	1	0
GZ140	60	0	60	0	1	0	1	0	0	1	0	0	1	0	0	0	1	0	0	0	0	1	0	0	1	0	1	0	0	0	0	0	0	1	0	0	1	0	0	1	0	0	0	0	0	0	1	1	1
GZ141	14.97	0	5.86	1	0	0	1	1	0	1	0	0	1	1	0	0	0	1	1	0	0	1	0	1	0	0	1	1	0	0	0	0	0	1	0	1	1	1	0	1	0	1	0	0	1	1	1	1	0
GZ142	60	0	32.73	1	0	1	1	1	0	1	0	0	1	0	0	0	0	1	1	0	1	1	0	1	1	0	0	1	0	0	0	0	1	0	0	1	1	1	0	1	0	1	0	0	0	0	1	1	0
GZ143	19.47	1	17.07	1	1	0	0	1	0	0	0	0	1	0	1	1	1	1	0	0	0	1	0	0	0	0	1	1	0	0	0	0	0	1	0	0	1	0	0	1	0	1	0	0	0	1	1	1	0
GZ144	42.83	0	42.83	0	0	0	0	1	0	1	0	0	0	0	1	0	0	1	1	1	0	1	0	1	0	0	0	1	0	0	0	1	1	1	0	0	1	1	0	1	0	1	0	0	0	0	1	1	0
GZ145	60	0	60	0	1	1	0	0	0	1	0	0	0	0	0	0	1	1	0	0	0	1	0	1	0	0	1	1	0	0	0	0	1	1	0	1	1	0	0	1	1	0	0	0	0	0	1	1	1
GZ146	60	0	60	0	1	0	1	1	0	1	0	0	1	0	0	1	1	1	0	0	0	0	0	1	0	0	0	1	0	0	0	0	1	1	0	1	1	1	0	1	0	1	0	0	1	0	1	1	0
GZ147	59.44	0	59.44	0	1	0	1	0	0	0	1	0	1	1	0	1	1	1	0	0	0	0	0	1	1	0	1	1	0	0	0	0	0	0	0	0	1	1	0	0	1	0	0	0	0	0	1	0	0
GZ148	60	0	60	0	1	1	0	0	0	0	0	0	0	0	0	0	1	1	1	0	0	0	0	1	1	0	0	1	0	0	0	1	0	1	0	0	1	0	0	0	1	1	0	1	0	0	1	1	0
GZ149	60	0	60	0	1	0	1	0	0	1	0	0	0	0	0	1	0	0	1	0	0	1	0	0	1	0	0	0	0	0	0	0	0	0	0	1	0	0	0	1	0	0	0	0	0	0	1	1	0
GZ150	21.55	1	21.55	1	1	0	1	1	0	1	0	1	1	0	1	0	1	0	1	1	1	0	0	1	0	0	0	1	1	0	0	0	1	1	1	1	0	1	0	0	0	1	1	0	1	0	1	1	1
GZ151	7.34	1	7.34	1	0	0	0	1	1	1	0	0	1	0	1	0	1	1	1	0	0	1	0	1	0	1	0	1	0	0	0	0	0	0	0	0	1	1	0	1	0	1	1	0	0	1	1	1	1
GZ152	60	0	60	0	1	1	1	0	0	1	0	0	1	0	0	0	1	1	1	0	0	1	0	1	0	0	1	1	0	0	0	0	0	1	0	1	1	0	0	1	0	0	0	0	0	0	1	1	0
GZ153	60	0	60	0	0	0	1	1	0	1	0	0	0	0	0	1	1	1	1	0	0	1	0	1	0	0	1	1	0	0	0	0	1	1	0	1	0	1	0	1	0	0	0	1	0	0	1	1	1
GZ154	60	0	24.24	1	1	0	1	1	1	1	1	0	1	0	1	1	1	1	1	0	0	1	0	1	0	0	1	1	0	1	0	0	1	1	0	0	1	1	0	1	0	0	1	0	1	0	1	1	1
GZ155	60	0	60	0	1	0	0	1	1	1	0	0	1	0	1	1	1	1	0	1	0	1	0	1	0	0	0	1	0	0	1	0	0	1	0	1	1	1	0	1	0	0	0	0	0	1	1	1	0
GZ156	60	0	60	0	1	0	1	1	0	1	0	0	1	0	0	0	1	1	1	0	0	1	0	0	0	0	0	1	0	0	0	0	1	1	0	0	1	1	0	1	0	0	0	0	0	0	1	0	0
GZ157	60	0	32.27	1	1	0	1	1	1	0	0	0	1	0	0	1	1	1	1	0	1	1	0	0	0	0	1	1	0	1	0	0	1	1	0	0	1	1	0	1	0	1	0	1	0	1	1	1	1
GZ158	60	0	60	0	1	0	1	1	0	1	0	0	1	0	0	0	1	1	1	0	0	0	0	1	0	0	0	1	0	0	0	0	0	1	0	0	1	1	0	1	0	1	0	0	0	0	1	1	1
GZ159	60	0	60	0	1	0	0	0	1	1	0	0	0	0	0	0	1	1	0	0	0	1	0	1	0	0	1	1	0	0	0	0	1	1	0	0	1	1	0	0	0	0	1	0	1	0	1	1	1
GZ160	27.11	1	2.43	1	1	0	0	1	0	0	0	0	0	1	1	0	1	1	0	0	1	1	0	1	0	0	1	1	0	0	0	0	1	1	1	0	1	1	0	0	0	0	0	0	0	0	1	1	1
GZ161	60	0	24.38	1	1	0	0	0	0	1	0	0	0	0	0	0	1	1	1	0	0	1	0	1	0	0	0	1	0	0	0	0	1	1	0	0	0	0	0	0	0	0	0	0	0	0	1	1	1
GZ162	60	0	3.68	1	1	1	1	1	0	1	0	0	1	0	0	0	1	1	1	0	0	1	1	1	0	0	0	1	0	0	0	0	0	1	0	0	1	1	0	1	0	0	1	0	1	0	1	1	0
GZ163	12.5	0	12.5	0	0	1	0	0	0	1	0	0	0	0	0	0	0	1	1	0	0	0	0	1	0	0	1	1	0	0	0	0	1	1	0	0	1	1	0	1	0	0	0	0	0	0	1	1	0
GZ164	60	0	13.88	1	1	0	1	1	1	0	0	0	1	1	1	1	1	0	0	1	0	1	1	1	0	0	1	1	0	0	0	0	1	1	0	1	0	1	0	1	0	1	0	0	0	0	1	1	0
GZ165	60	0	60	0	1	0	1	0	1	1	0	0	1	1	1	0	1	1	0	0	0	1	0	1	0	0	1	1	0	1	0	0	1	1	0	1	1	1	1	1	0	1	1	1	0	1	1	1	1
GZ166	60	0	60	0	0	0	0	1	1	1	0	0	1	0	0	1	0	1	0	0	0	1	0	1	1	1	1	1	0	0	0	0	1	1	0	1	0	1	1	1	0	1	0	1	0	1	1	0	0
GZ167	60	0	27.83	1	1	1	0	1	1	0	1	0	1	0	0	1	1	1	1	1	0	0	0	0	0	0	1	1	0	1	0	0	1	1	0	0	0	1	0	1	0	1	0	0	0	1	1	0	0
GZ168	60	0	60	0	0	0	1	0	1	1	0	0	1	0	1	1	1	1	1	0	0	1	0	1	0	1	0	1	0	0	0	0	0	1	0	1	0	1	1	1	0	1	1	1	0	0	1	1	1
GZ169	60	0	60	0	1	0	0	0	0	1	0	0	0	0	1	0	0	0	1	0	0	1	0	1	0	0	0	1	0	0	0	0	0	0	0	0	1	1	0	1	0	1	0	0	0	0	1	0	0
GZ170	18.62	1	2.47	1	0	0	0	1	0	1	0	0	1	0	1	1	1	0	1	0	0	0	0	1	1	0	1	1	0	0	0	0	1	1	0	1	0	1	0	1	0	1	0	1	0	1	1	0	0
GZ171	60	0	60	0	1	0	1	1	0	0	0	0	1	0	1	1	1	1	0	0	0	0	0	1	1	0	1	1	1	0	1	0	1	1	0	0	1	0	0	0	0	1	0	0	0	0	1	1	1
GZ172	60	0	60	0	1	0	1	1	0	1	0	0	1	0	1	0	1	1	0	0	1	1	0	1	1	0	1	1	0	1	0	0	1	1	0	1	1	1	0	1	0	1	0	1	0	1	1	1	0
GZ173	60	0	60	0	1	0	1	1	0	1	0	0	0	0	1	0	1	1	0	0	1	1	0	1	0	0	1	1	0	0	0	0	1	1	0	0	1	1	0	1	0	1	0	1	1	0	1	1	0
GZ174	60	0	60	0	1	0	1	1	1	1	0	0	1	0	0	0	1	1	1	0	1	1	0	1	0	1	1	1	0	0	0	0	1	1	0	1	0	1	1	1	0	1	0	1	0	0	1	1	0
GZ175	60	0	60	0	0	1	0	0	1	1	0	0	0	0	0	0	1	1	1	0	1	0	0	1	0	0	1	1	1	0	0	0	0	0	0	0	0	0	0	1	0	0	0	1	0	0	1	1	0
GZ176	60	0	60	0	1	0	1	1	0	0	1	0	0	0	1	0	1	1	0	0	0	1	0	1	0	0	1	1	0	1	0	0	0	1	0	0	1	1	0	1	0	1	0	1	0	0	1	1	0
GZ177	23.98	1	8.06	1	1	0	0	1	1	1	0	0	1	0	1	0	0	1	0	0	0	1	0	1	0	0	1	1	0	0	0	0	0	1	0	0	0	1	0	1	0	1	0	0	0	0	1	1	0
GZ178	60	0	60	0	1	0	1	1	0	0	0	0	1	0	1	0	1	1	0	0	0	1	0	1	0	0	1	1	0	0	0	0	1	1	0	0	1	0	0	1	0	1	1	0	0	0	1	1	0
GZ179	11.74	1	7.4	1	0	0	0	1	1	1	0	1	0	0	1	1	0	1	0	0	0	0	0	1	0	0	0	0	0	0	0	0	0	1	0	0	1	1	0	1	0	1	0	0	1	1	1	0	0
GZ180	23.75	1	4.8	1	1	0	1	1	1	0	1	1	1	0	1	0	1	0	0	1	0	0	0	1	1	1	1	1	1	1	0	0	1	0	1	1	0	1	0	1	0	1	1	0	1	1	1	1	0
GZ181	50.39	0	50.39	0	1	1	0	1	0	1	0	0	1	0	0	0	1	1	1	0	0	0	0	1	0	0	0	1	0	0	0	0	1	1	0	1	0	0	0	0	0	1	0	0	1	1	1	1	0
GZ182	37.96	0	16.68	1	0	0	0	1	0	1	0	1	0	0	0	0	1	1	0	0	0	1	0	1	0	0	0	1	0	0	0	0	1	1	0	0	0	0	1	1	0	1	1	1	1	1	1	0	0
GZ183	60	0	60	0	0	0	0	1	0	1	0	0	1	0	0	0	1	1	1	0	1	1	0	1	0	0	0	1	0	0	0	0	1	1	0	1	1	1	0	1	1	1	1	0	0	1	1	1	0
GZ184	60	0	2.07	1	0	0	0	1	1	1	0	0	0	0	0	0	1	1	1	0	0	1	0	1	0	1	1	1	0	0	1	0	0	1	0	0	1	1	0	1	0	1	0	0	0	0	1	1	0
GZ185	57.76	0	31.41	1	1	0	1	1	1	1	0	0	1	0	0	0	1	1	1	0	1	0	0	1	0	0	1	1	0	0	0	0	0	1	0	0	1	1	0	1	0	1	0	1	0	0	1	1	0
GZ186	60	0	60	0	1	1	1	1	0	1	0	0	1	0	1	0	1	1	0	0	1	0	0	1	0	0	1	1	0	0	0	0	1	1	1	0	1	1	0	1	0	1	0	0	0	0	1	1	0
GZ187	60	0	3.62	1	1	0	1	1	0	1	0	0	1	0	0	0	1	1	1	0	0	1	0	1	0	0	1	1	0	1	0	1	1	0	0	0	1	1	0	1	0	1	0	0	0	0	1	1	0
GZ188	60	0	58.42	1	0	0	1	0	0	0	1	0	1	1	1	1	1	0	0	0	0	0	0	1	1	0	1	1	0	1	0	0	0	1	0	0	0	0	1	1	0	1	0	0	1	1	1	0	0
GZ189	46.12	0	46.12	0	0	0	1	1	0	1	0	0	1	0	0	0	1	0	0	0	0	0	0	1	1	0	1	0	0	0	0	0	0	1	0	0	1	0	0	1	0	1	0	0	0	1	1	0	1
GZ190	60	0	60	0	1	0	1	1	0	1	0	0	1	0	0	0	1	1	1	0	1	0	0	1	0	0	1	1	0	0	0	0	0	1	0	0	1	1	0	1	0	1	0	0	0	0	1	1	0
GZ191	60	0	60	0	1	1	0	0	0	1	0	0	0	0	1	0	1	1	1	0	1	0	0	1	0	0	1	1	0	0	0	0	0	0	0	0	1	0	0	0	0	0	0	1	0	0	1	1	0
GZ192	60	0	5.56	1	1	0	0	1	1	1	0	0	1	0	1	1	1	1	0	0	1	0	0	1	0	0	0	1	0	0	0	0	1	1	0	0	1	1	0	1	0	1	0	1	1	0	1	1	1
GZ193	60	0	39.54	1	1	0	1	0	1	1	0	0	1	0	1	1	0	1	1	1	0	0	0	1	1	1	0	0	1	0	0	0	1	0	0	0	0	1	0	1	0	1	0	0	0	1	1	1	0
GZ194	27.43	1	16.61	1	1	0	1	1	0	1	0	0	1	0	1	1	1	1	1	0	0	1	1	1	0	1	0	1	0	0	0	0	0	1	0	1	1	1	0	1	0	1	0	0	0	1	1	0	0
GZ195	60	0	60	0	0	0	0	1	1	1	0	0	1	0	1	0	0	1	1	1	1	0	1	1	0	0	0	1	0	0	0	0	0	1	0	1	1	1	0	1	0	0	0	0	0	0	1	1	0
GZ196	60	0	15.59	1	1	0	1	1	0	1	0	0	1	0	1	0	1	1	1	0	0	1	0	1	0	0	0	1	0	0	0	0	0	1	0	1	1	1	0	1	0	1	0	1	0	1	1	1	0
GZ197	60	0	10.46	1	0	0	1	1	0	1	1	0	1	1	1	1	1	1	0	0	0	1	0	1	0	0	1	1	0	1	0	0	0	1	0	0	1	1	0	1	0	1	1	0	1	0	1	1	0
GZ198	60	0	60	0	1	0	1	1	0	1	0	0	1	0	1	0	1	1	1	0	0	1	0	1	0	0	1	1	0	0	0	0	1	1	1	0	1	0	1	1	0	1	1	0	0	1	1	1	0
GZ199	60	0	60	0	1	1	0	0	0	1	0	0	0	0	0	0	1	1	1	0	1	0	0	0	0	0	1	1	0	0	1	0	0	0	0	1	1	0	0	1	0	1	0	0	0	0	1	1	0
GZ200	60	0	5.86	1	1	0	1	1	0	1	0	0	1	0	0	0	1	1	1	0	0	1	0	1	0	0	1	0	0	0	0	0	0	1	0	0	1	1	0	1	0	1	0	0	0	1	1	0	0
GZ201	60	0	60	0	1	0	1	0	0	1	0	0	1	0	0	0	1	1	1	0	1	1	0	1	1	0	1	1	0	0	1	0	0	1	0	0	1	1	0	1	0	0	0	0	0	0	1	1	1
GZ202	60	0	60	0	1	0	1	0	0	1	0	0	1	0	0	0	1	1	1	0	1	1	0	0	1	0	0	1	0	0	0	0	0	1	0	1	1	1	0	1	0	1	0	0	0	0	1	1	0
GZ203	22.63	0	22.63	0	1	0	1	0	0	1	0	0	1	1	0	0	1	1	1	0	0	0	0	0	0	0	1	1	0	1	0	0	0	1	0	1	1	1	0	1	0	0	0	0	0	0	1	0	0
GZ204	60	0	60	0	1	0	1	0	0	1	0	0	1	0	0	0	1	0	1	1	0	1	0	1	0	1	0	1	0	0	0	0	0	0	1	1	0	1	0	0	0	1	1	1	1	1	1	1	0
GZ205	15.86	1	15.86	1	1	0	1	0	0	1	0	1	0	1	0	0	1	1	1	0	0	1	0	1	0	0	0	1	1	0	0	1	1	1	0	0	0	1	0	0	0	1	0	0	1	1	1	1	0
GZ206	60	0	60	0	1	0	1	1	0	1	0	0	1	1	0	1	1	1	1	0	0	1	0	1	0	0	0	1	0	0	0	0	0	0	0	1	0	1	0	0	0	1	0	1	0	1	1	1	0
GZ207	13.85	0	2.8	1	0	0	0	0	0	1	0	0	1	0	1	1	1	1	1	0	1	0	0	1	0	0	0	1	0	0	0	0	0	1	0	1	0	0	0	0	0	0	0	0	0	0	1	1	0
GZ208	60	0	38.26	1	1	0	1	1	0	1	1	1	1	0	1	1	1	1	0	0	0	1	1	1	1	0	1	1	1	1	0	0	0	1	0	0	1	1	0	1	0	1	0	1	0	0	1	1	0
GZ209	60	0	60	0	1	1	1	1	0	0	0	0	1	0	1	0	1	1	0	0	1	1	0	1	0	1	1	1	0	0	0	0	1	1	0	0	0	1	1	1	0	1	0	1	1	1	1	1	0
GZ210	60	0	12.8	1	1	0	1	1	0	0	0	0	1	0	1	0	1	1	1	0	1	1	0	0	0	0	1	1	0	0	0	0	0	1	0	0	0	1	0	1	0	1	1	1	0	1	1	1	0
GZ211	35.66	1	12.3	1	1	0	0	0	1	1	1	0	0	0	1	1	0	0	0	0	0	0	0	1	0	0	1	0	0	0	0	0	0	0	0	0	0	0	0	0	0	0	0	0	1	0	1	1	0
GZ212	60	0	60	0	1	0	1	1	0	0	0	1	1	0	1	0	1	0	0	0	1	1	1	0	1	0	1	1	1	1	0	0	1	0	0	0	0	1	1	1	0	0	0	0	0	1	1	0	0
GZ213	60	0	21.02	1	0	1	1	0	0	1	0	0	0	0	0	0	1	1	0	0	0	1	1	1	0	0	0	1	0	0	0	0	1	1	0	0	1	1	0	1	0	1	0	1	0	0	0	1	0
GZ214	60	0	60	0	1	1	0	0	0	1	0	0	0	0	1	0	0	1	0	0	0	0	0	1	0	0	0	1	1	0	0	0	1	0	0	1	1	0	0	1	0	0	0	0	0	0	0	1	0
GZ215	60	0	28.59	1	1	0	0	0	1	1	0	0	0	0	1	0	0	1	1	0	0	0	1	1	0	0	0	1	0	0	0	0	1	0	0	1	1	1	0	1	0	1	0	0	0	0	1	0	1
GZ216	60	0	60	0	1	1	0	0	0	1	0	0	0	0	1	0	0	1	1	0	1	1	1	0	0	0	0	1	0	0	0	0	0	1	0	0	1	1	0	1	0	1	0	0	0	0	0	0	0
GZ217	35.72	1	11.09	1	0	0	1	0	0	0	0	0	1	0	0	0	0	1	1	0	1	1	1	1	0	0	1	1	0	1	0	0	1	1	0	0	1	1	0	1	0	1	0	0	0	0	0	0	1
GZ218	60	0	60	0	1	0	0	0	0	1	0	0	0	0	1	0	1	0	0	0	1	1	0	1	1	0	1	1	0	0	0	0	1	0	0	1	1	1	0	1	0	1	0	0	0	0	1	0	0
GZ219	56.05	0	56.05	0	1	0	1	0	0	0	0	1	1	0	1	0	1	0	1	0	0	0	1	0	0	0	1	1	0	1	0	1	0	0	0	0	1	1	0	1	0	1	0	0	0	0	0	1	0
GZ220	60	0	60	0	1	0	0	1	0	0	0	0	0	0	1	0	0	1	1	0	0	0	0	1	0	0	0	1	1	0	0	1	0	0	0	1	1	1	0	1	0	0	0	0	0	0	1	1	1
GZ221	17.5	1	3.09	1	0	0	1	0	0	0	1	1	1	1	1	0	0	1	0	1	0	1	1	1	1	1	1	1	1	1	0	1	1	1	0	0	0	1	1	1	1	1	0	0	0	1	0	0	0
GZ222	51.28	1	4.54	1	0	0	1	0	0	1	0	0	0	0	1	0	0	1	0	1	1	1	0	1	0	0	0	0	1	0	0	0	0	0	0	1	0	1	0	1	0	1	0	0	0	0	0	1	1
GZ223	11.68	0	11.68	0	0	0	1	0	0	0	0	1	1	0	1	0	0	1	1	0	0	0	0	1	0	1	1	1	1	0	0	0	1	0	0	1	0	1	0	1	0	1	0	0	0	1	0	0	1
GZ224	60	0	48.62	1	1	0	1	0	0	0	0	1	0	0	0	0	0	1	0	0	1	0	1	1	1	0	1	1	1	1	0	0	1	0	0	0	0	1	0	1	1	1	0	0	1	0	0	0	1
GZ225	47.96	0	10.69	1	1	0	0	0	0	1	0	0	1	0	1	1	0	1	0	1	0	0	1	1	0	0	1	1	0	1	0	0	0	1	0	0	1	0	0	1	0	1	0	0	0	0	0	1	0
GZ226	60	0	60	0	0	1	0	0	0	1	0	0	1	0	1	0	1	1	1	1	0	1	1	1	1	0	0	0	0	0	0	1	0	1	0	1	0	1	0	1	0	1	0	0	0	0	0	1	0
GZ227	60	0	60	0	1	0	0	0	0	1	0	0	0	0	1	0	1	0	1	0	1	1	0	1	0	1	0	1	0	0	0	0	0	0	0	1	0	1	1	0	0	1	0	0	0	0	1	1	0
GZ228	21.48	1	4.9	1	0	0	0	1	0	1	0	0	1	0	1	0	1	0	1	0	1	1	0	1	1	0	1	1	1	1	0	0	1	1	0	0	0	1	0	1	1	1	1	0	0	0	1	1	0
GZ229	60	0	60	0	0	1	1	1	0	1	0	0	0	0	1	0	1	1	1	0	1	1	0	1	1	0	1	1	0	0	0	0	0	1	1	0	1	1	0	1	0	1	0	0	0	0	1	1	0
GZ230	48.55	1	48.55	1	1	0	1	1	0	0	1	1	1	0	1	1	1	1	0	1	0	1	0	1	1	0	0	1	0	1	0	0	1	0	0	0	0	1	0	1	0	1	1	0	0	1	1	0	0
GZ231	60	0	51.81	1	1	1	1	0	0	1	0	0	1	1	0	0	1	0	1	0	0	1	0	1	1	0	1	1	0	0	0	0	0	1	0	1	1	0	0	0	0	0	0	0	0	0	1	1	0
GZ232	60	0	8.49	1	0	0	0	0	0	1	0	0	0	0	0	0	1	0	0	1	0	0	1	1	0	0	0	1	0	0	0	1	0	0	0	0	0	1	0	1	0	0	0	0	0	0	0	1	0
GZ233	59.74	0	59.74	0	1	1	0	1	0	1	0	0	0	0	1	0	1	1	1	0	1	1	0	1	0	0	1	1	0	0	0	0	1	1	1	1	0	1	0	1	0	1	0	0	0	0	1	1	0
GZ234	45.1	0	45.1	0	1	1	0	1	0	1	0	0	0	0	1	0	1	1	1	0	1	0	0	0	0	0	1	1	0	1	1	0	1	0	0	1	0	0	0	1	0	1	0	1	0	0	1	1	0
GZ235	60	0	60	0	1	0	0	1	1	1	0	0	0	0	1	0	1	1	0	0	0	1	0	1	0	0	1	1	0	0	0	0	1	0	0	0	1	1	1	1	0	1	0	0	0	0	1	1	0
GZ236	60	0	60	0	0	0	0	1	0	0	0	1	0	0	0	0	1	1	0	1	0	1	1	1	0	1	0	1	0	0	0	0	1	1	0	1	0	1	0	1	0	1	0	1	0	1	1	0	0
GZ237	60	0	60	0	0	0	0	1	0	0	0	0	1	0	1	0	0	0	0	1	0	0	0	1	1	1	1	1	0	1	0	0	1	0	1	1	0	1	0	1	0	1	0	1	0	1	0	1	0
GZ238	60	0	60	0	1	0	0	1	0	0	0	1	1	0	1	0	0	0	1	0	1	1	0	1	0	1	0	1	1	0	0	0	1	1	0	0	0	1	0	1	0	1	0	1	0	1	1	0	0
GZ239	60	0	60	0	1	1	1	0	0	1	0	0	1	0	0	1	1	1	1	1	1	1	0	1	0	0	1	0	0	0	0	0	1	0	0	0	1	1	0	1	0	1	0	0	1	0	0	1	1
GZ240	35.79	0	8.98	1	0	0	1	0	0	1	0	0	1	0	1	0	1	1	1	0	0	1	0	1	0	1	0	1	0	0	1	0	0	0	0	1	0	1	0	0	0	1	0	1	0	1	1	0	0
GZ241	3.65	1	3.65	1	0	0	0	1	0	1	0	1	1	0	0	0	1	1	1	0	0	1	1	1	0	1	0	1	0	0	0	0	0	0	0	0	0	1	0	1	0	1	1	0	1	1	1	1	0
GZ242	27.66	1	8.62	1	1	0	0	1	0	1	0	0	0	0	0	1	1	0	1	0	0	0	0	1	0	0	0	1	0	0	0	0	0	1	0	0	1	0	0	0	0	1	0	0	0	1	1	1	0
GZ243	60	0	60	0	1	0	0	0	0	0	0	0	0	0	1	1	1	1	1	0	0	1	0	1	0	0	1	1	0	0	1	0	1	1	0	0	0	0	0	1	0	1	0	1	0	1	0	1	0
GZ244	60	0	60	0	1	0	0	1	0	0	0	0	1	0	0	1	1	1	0	0	0	0	0	1	0	0	0	0	1	1	0	0	0	1	0	0	0	1	0	0	0	1	1	0	0	1	1	0	0
GZ245	60	0	60	0	1	0	0	0	0	1	0	0	1	0	1	1	1	1	0	1	0	1	0	1	1	0	0	1	0	0	0	0	1	1	1	1	0	1	0	0	0	0	0	0	1	0	0	1	0
GZ246	60	0	20.33	1	1	0	1	1	0	0	0	0	1	0	0	0	1	1	1	0	1	1	1	1	0	1	1	1	0	1	0	0	0	1	1	0	0	1	0	1	0	1	0	0	0	0	1	0	0
GZ247	60	0	60	0	0	0	1	0	1	0	0	0	1	1	1	0	1	1	0	0	0	1	1	1	0	0	1	1	0	0	1	1	1	0	0	1	1	1	0	0	1	0	0	1	0	0	0	0	0
GZ248	13.88	0	3.29	1	1	0	0	1	0	1	0	0	1	0	0	0	1	1	1	0	0	1	0	1	0	1	0	1	0	0	0	0	1	0	0	1	0	1	0	1	0	1	1	1	0	1	1	1	0
GZ249	12.37	1	3.49	1	0	0	0	0	1	1	0	0	1	0	1	1	1	1	1	0	0	1	1	1	1	0	0	1	0	0	0	0	1	1	0	1	0	1	1	0	0	1	0	0	0	1	0	1	0
GZ250	60	0	60	0	0	0	0	1	0	0	1	0	1	0	0	1	0	1	0	0	1	1	1	1	1	1	1	1	0	1	0	0	1	1	0	1	0	1	1	1	0	0	0	1	0	1	1	0	0
GZ251	60	0	22.7	1	0	0	1	0	0	1	1	0	1	0	1	0	1	0	1	0	0	1	0	1	1	0	1	1	0	1	0	0	1	1	0	1	1	1	0	1	0	1	0	1	0	1	1	1	0
GZ252	60	0	60	0	1	0	0	1	0	1	0	0	1	0	0	0	1	1	0	0	0	0	0	0	0	0	0	1	0	0	0	0	0	0	0	0	1	1	0	1	0	0	0	0	1	0	1	1	1
GZ253	8.22	1	5.95	1	1	0	1	0	0	1	0	0	1	0	1	0	0	0	0	1	1	1	1	1	0	1	1	1	0	0	0	0	0	1	0	0	0	1	0	1	0	1	0	0	0	0	0	1	0
GZ254	47.2	0	3.91	1	1	0	0	0	0	1	0	0	0	0	1	0	0	1	1	0	1	1	0	1	1	0	0	1	0	0	0	0	1	1	0	0	1	1	0	0	0	1	0	1	1	1	1	1	0
GZ255	56.09	0	56.09	0	1	1	1	1	0	0	0	0	1	0	0	1	1	1	1	1	0	1	1	1	0	0	1	1	0	1	0	1	1	1	1	0	1	1	0	0	0	1	0	0	0	1	1	1	0
GZ256	3.49	0	3.32	1	1	0	0	1	1	0	0	0	0	0	1	0	0	1	1	1	0	1	0	1	0	1	1	1	1	0	1	1	1	0	0	0	0	1	0	1	0	1	0	0	0	1	1	1	0
GZ257	60	0	10.16	1	1	0	1	1	0	1	0	0	0	0	1	1	1	1	1	0	1	1	1	0	1	1	1	1	0	0	0	0	1	1	0	0	0	1	1	1	0	1	0	1	0	1	1	1	0
GZ258	55.43	0	50.49	1	1	0	1	1	0	1	0	0	1	0	1	1	1	1	1	1	0	1	0	0	0	1	1	0	0	0	0	1	0	1	1	0	0	1	0	1	0	1	0	1	0	0	1	1	0
GZ259	44.67	1	30	1	0	0	0	1	0	1	0	0	0	0	0	0	1	0	1	0	0	1	0	0	0	0	0	1	0	0	1	0	0	0	0	1	0	1	0	0	0	1	0	0	0	0	1	1	0
GZ260	60	0	60	0	1	0	0	0	0	0	0	1	1	0	1	1	1	0	1	0	0	1	0	1	0	0	1	1	0	1	0	1	0	1	0	0	1	1	1	1	0	1	0	0	0	1	1	1	0
GZ261	4.61	1	4.61	1	1	0	1	1	0	0	1	1	1	0	1	1	1	0	0	1	0	0	1	1	0	0	1	0	0	0	0	0	1	0	0	0	0	1	0	1	0	1	0	0	0	1	0	0	0
GZ262	60	0	60	0	1	0	1	1	0	1	0	0	0	0	0	0	1	0	1	0	0	1	0	1	0	0	0	1	0	0	0	0	0	0	0	0	1	0	0	1	0	0	0	0	0	1	1	1	0
GZ263	55.33	0	9.97	1	0	1	0	0	0	1	0	0	0	0	0	0	1	0	1	0	0	1	0	0	0	0	0	1	0	0	1	0	0	0	0	1	1	1	0	1	0	1	0	1	0	0	0	1	0
GZ264	60	0	60	0	0	0	1	1	0	1	0	0	0	0	0	0	0	1	1	0	0	1	0	1	0	0	1	1	0	0	0	0	0	0	0	1	0	1	0	0	1	1	0	0	0	1	1	1	0
GZ265	60	0	33.98	1	0	0	1	1	1	1	0	0	0	0	0	0	0	1	1	0	0	1	0	1	0	0	0	1	0	0	0	0	1	1	0	0	1	1	0	1	1	1	0	0	0	0	1	1	0
GZ266	60	0	60	0	0	1	1	1	0	1	0	0	1	0	0	0	0	1	1	0	0	1	0	1	0	0	1	1	0	0	0	0	0	1	0	0	1	1	0	1	1	1	0	0	0	0	1	1	0
GZ267	60	0	60	0	1	0	1	1	0	1	0	1	1	0	1	0	1	0	0	0	0	1	0	1	0	1	0	1	0	0	0	1	1	1	0	0	0	1	0	1	1	1	1	0	0	1	1	1	0
GZ268	48.39	0	48.39	0	1	0	1	1	0	1	0	0	0	0	1	1	0	0	0	0	0	1	0	1	0	1	1	1	0	0	0	0	1	0	0	1	0	1	0	1	1	1	1	1	1	1	1	1	0
GZ269	4.74	1	4.74	1	1	0	0	1	0	0	0	1	0	0	1	0	0	1	0	1	1	1	1	1	0	1	0	1	1	0	0	0	1	1	0	0	0	1	1	1	1	0	1	0	0	1	1	0	0
GZ270	42.83	0	42.83	0	0	1	1	1	0	0	0	0	1	0	0	0	0	1	1	1	0	1	0	1	0	0	1	1	0	0	0	0	1	0	0	0	0	1	0	1	1	1	0	1	0	1	1	1	0
GZ271	14.18	1	5.1	1	1	0	1	1	0	1	0	1	1	0	0	0	1	1	1	0	1	1	1	1	0	1	1	1	0	0	1	1	1	1	0	0	0	1	1	1	0	1	0	0	0	1	1	0	0
GZ272	60	0	18.39	1	1	0	0	1	0	1	0	0	0	0	0	0	0	1	1	0	0	1	0	1	1	0	1	1	0	0	0	0	1	0	0	0	1	1	0	1	0	1	1	0	1	1	1	1	0
GZ273	22.66	0	10.03	1	1	1	0	0	0	1	0	0	0	0	0	0	0	1	1	0	0	1	0	0	0	0	1	1	0	0	0	1	1	1	0	1	0	1	0	1	0	1	1	0	0	1	1	1	0
GZ274	44.51	0	44.51	0	1	1	1	1	1	1	0	0	1	0	1	0	1	1	1	0	1	1	0	1	0	0	1	1	0	0	0	0	0	1	0	1	1	1	0	1	0	1	0	1	0	1	1	0	0
GZ275	60	0	34.7	1	1	0	0	1	1	1	0	1	1	1	1	1	0	0	0	1	0	1	1	1	0	1	0	1	0	0	0	1	1	1	0	1	0	1	0	1	0	1	0	0	0	1	1	1	0
GZ276	60	0	60	0	1	1	1	0	1	1	0	0	0	0	0	0	1	1	1	0	0	1	0	1	0	0	1	0	0	0	0	0	0	0	0	1	1	1	0	1	0	0	0	0	0	0	1	1	0
GZ277	59.51	0	59.51	0	0	0	0	1	0	1	0	1	0	0	1	0	0	1	0	0	0	0	1	1	0	0	0	1	0	0	0	0	1	1	0	1	1	1	0	1	0	1	0	1	0	0	1	1	0
GZ278	60	0	39.34	1	1	0	1	0	0	0	0	1	1	0	0	1	1	1	1	1	0	1	1	1	0	1	1	1	0	1	0	0	0	0	0	0	1	1	0	1	0	1	0	0	0	1	1	1	0
GZ279	8.49	1	8.49	1	1	0	1	0	1	1	0	0	1	1	1	1	1	0	0	1	0	0	0	1	0	1	0	1	0	0	0	0	0	0	0	1	0	1	0	0	0	1	1	0	0	1	0	1	0
GZ280	60	0	35.39	1	0	0	0	0	1	1	0	0	0	0	0	0	1	0	1	0	1	1	0	0	0	0	0	0	0	0	0	0	0	0	0	1	0	0	0	0	0	0	0	0	0	0	0	1	0
GZ281	60	0	60	0	1	0	1	1	0	0	1	1	1	0	1	1	1	1	0	0	0	1	0	1	0	0	1	1	0	1	0	0	1	1	1	0	1	1	1	1	0	1	0	1	0	1	1	1	0
GZ282	18.09	0	18.09	0	1	0	0	0	0	1	0	0	1	0	1	0	1	0	1	0	1	1	0	1	0	0	1	1	0	0	0	0	0	0	0	1	0	1	0	1	0	1	0	0	0	0	1	1	0
GZ283	56.18	0	56.18	0	1	0	1	1	0	1	0	0	1	0	0	0	1	1	0	0	1	1	1	1	0	1	1	1	0	0	0	0	1	1	0	1	1	1	1	1	0	1	0	0	0	1	1	1	0
GZ284	60	0	25.95	1	1	0	0	0	0	1	0	0	0	0	0	0	1	1	1	0	1	1	0	1	0	0	1	1	0	0	0	0	1	0	0	0	1	1	0	1	0	1	0	0	0	0	1	1	0
GZ285	60	0	60	0	0	0	0	1	0	1	0	1	0	0	0	0	1	1	0	0	0	1	1	1	1	0	0	1	0	0	0	0	1	1	0	0	0	1	0	1	0	1	0	0	0	1	1	1	0
GZ286	33.55	0	32.37	1	0	1	0	1	1	0	0	0	0	0	0	0	1	1	1	0	0	1	0	1	0	0	1	1	0	0	0	1	0	1	0	1	1	1	0	1	0	1	0	0	1	0	1	1	0
GZ287	17.63	1	4.28	1	1	0	0	1	0	0	0	1	1	0	1	1	0	1	1	0	1	1	0	0	0	1	1	1	0	1	0	0	1	0	0	0	0	1	1	1	0	1	0	1	1	1	0	0	0
GZ288	60	0	9.21	1	0	0	0	0	0	1	0	0	0	1	1	0	1	0	0	0	0	1	0	1	0	0	0	1	0	1	0	0	0	1	0	0	0	1	0	0	1	0	1	0	0	0	1	1	0
GZ289	60	0	39.84	1	1	0	0	0	0	1	0	0	1	0	0	0	1	0	1	0	0	0	0	1	1	0	1	0	0	0	0	0	0	1	0	0	1	0	0	0	0	0	0	0	0	0	1	1	0
GZ290	56.05	0	15.56	1	1	1	0	0	0	1	0	0	1	0	0	0	1	1	1	0	1	1	0	1	1	0	1	1	0	0	0	0	1	1	0	0	0	1	0	1	0	0	0	0	0	0	1	1	0
GZ291	60	0	60	0	1	1	1	1	0	1	0	0	1	0	1	0	1	1	1	0	0	1	0	0	1	0	1	1	0	0	0	0	1	0	0	1	1	1	0	1	0	1	0	0	0	0	1	1	0
GZ292	60	0	60	0	1	1	1	0	0	1	0	0	1	0	0	0	1	1	1	0	1	0	1	0	0	0	0	1	0	0	0	0	1	1	0	1	1	0	0	1	0	1	0	0	0	1	1	1	0
GZ293	60	0	60	0	0	0	0	0	0	1	0	0	1	0	0	0	1	0	1	1	0	1	0	0	0	0	1	1	0	0	0	0	1	0	0	0	1	1	1	0	0	1	0	0	0	0	1	1	1
GZ294	60	0	60	0	0	1	1	1	1	1	1	0	1	0	0	1	1	1	1	1	0	1	1	1	1	0	0	1	0	1	0	0	0	1	0	0	1	1	0	1	0	1	0	0	0	1	1	1	0
GZ295	60	0	60	0	1	0	1	0	1	1	0	0	1	0	1	0	1	1	1	0	1	1	1	1	0	0	0	1	0	0	0	0	0	0	0	1	0	1	0	1	1	1	1	0	0	1	0	1	1
GZ296	25.16	1	3.72	1	0	0	1	1	0	1	1	1	1	0	1	1	1	0	0	0	0	1	1	0	1	1	1	1	0	0	0	0	1	0	0	0	1	1	0	1	0	1	1	0	0	1	0	1	0
GZ297	16.61	1	4.28	1	0	1	0	0	0	0	0	0	1	0	0	0	0	1	0	0	0	0	0	1	0	0	1	1	1	0	0	0	0	0	0	0	1	0	0	0	0	0	0	0	0	0	1	1	0
GZ298	8.52	1	5.89	1	1	0	0	0	0	1	0	0	1	0	0	0	0	1	1	0	0	1	0	1	0	1	1	1	0	0	0	0	1	1	0	0	1	1	1	1	0	1	0	0	0	0	1	1	0
GZ299	60	0	47.8	1	1	0	1	0	0	1	0	0	1	0	1	0	1	0	0	1	0	1	1	1	0	1	0	1	0	0	0	0	1	0	1	0	1	1	0	1	1	1	0	0	0	0	1	1	0
[truncated: 5,000 more columns]
